# Supplementary material for: Transcription-coupled genetic instability marks acute lymphoblastic leukemia structural variation hotspots
Source: eLife. 2016 Jul 19;5:e13087. doi: 10.7554/eLife.13087 (PMC4951197; doi:10.7554/eLife.13087)
Supplement: Figure 1—source data 1. — The chromosomal coordinates (hg19) of TADs with breakpoints and all TADs as identified based on HiC data are reported. The number and frequency of breakpoints, together with% of domain spanned by convT are given for TADs with breakpoints. The highlighted rows correspond to TADs shown in Figure 1 and Figure 2—figure supplement 1. Notice the separate worksheets. DOI: http://dx.doi.org/10.7554/eLife.13087.004 [file elife-13087-fig1-data1.xlsx]

## Sheet: all TADs
Figure 1 - source data 1. Related to Figs 1,2. Identified topologically associated domains integrated with SV data and transcriptional features. The chromosomal coordinates (hg19) of all TADs as identified based on HiC data with annotated expression in pre-B-ALL cells. Separate datasheets are included for integration with SV data from four pre-B-ALL subtypes. The number and frequency of breakpoin…
TAD coordinates				Expression in pre-B-ALL patients (log2 signal)
chr	start	end	ID	mean	median	stdev	min	max
chr7	78125	925000	Domain-1-0.0649985128109155	6.13007	6.13804	0.911887	3.32079	10.9783
chr7	1525000	2825000	Domain-3-0.0866106229975471	7.03248	6.88158	1.29199	3.97058	12.3765
chr7	2875000	3225000	Domain-4-0.110235810131984	8.02228	7.94949	0.713412	6.10446	11.1364
chr7	3275000	4625000	Domain-5-0.0727586250060542	4.40884	4.1707	0.683472	3.50118	8.90139
chr7	4675000	5175000	Domain-6-0.0638944865185992	5.37133	5.68451	1.33218	2.92339	11.6252
chr7	5225000	5825000	Domain-7-0.16900652948567	7.10128	6.55067	1.83954	3.63624	12.7419
chr7	5875000	6525000	Domain-9-0.0542087885426182	7.74705	7.70905	1.49365	4.36681	11.8288
chr7	6575000	6925000	Domain-10-0.189049590310412	6.99418	7.19567	1.44668	4.2381	9.96589
chr7	6975000	7575000	Domain-11-0.115660762654922	6.62284	6.61641	0.600241	4.81481	8.5128
chr7	7625000	8375000	Domain-13-0.0631600094582882	6.90848	6.64096	1.62269	4.03679	11.3457
chr7	8425000	8825000	Domain-14-0.0811330589873322	3.13192	3.10705	0.190637	2.69047	4.47365
chr7	10925000	11375000	Domain-16-0.103820542368866	7.20456	6.31179	2.92457	2.55215	12.5035
chr7	12025000	12475000	Domain-18-0.0605080612257114	5.03506	4.19058	1.838	2.8447	10.1433
chr7	12525000	13325000	Domain-19-0.0607213346296532	3.46292	3.40409	0.226806	3.07551	5.17047
chr7	13375000	14675000	Domain-20-0.0888592441376795	4.24827	4.22362	0.180433	3.73835	5.19295
chr7	14725000	15125000	Domain-21-0.0581111816387879	3.30835	3.29626	0.147408	2.88967	4.12456
chr7	15175000	16125000	Domain-22-0.181266886501906	2.92995	2.91253	0.257358	2.39512	9.50093
chr7	16175000	16875000	Domain-23-0.162763453579395	6.77144	6.21194	3.05646	2.85631	12.8886
chr7	16925000	17675000	Domain-24-0.0581245648466292	7.34434	7.46388	1.79441	1.90806	12.6361
chr7	17725000	18375000	Domain-25-0.155178356805089	4.88417	4.55134	0.831449	3.46976	7.95782
chr7	18425000	18725000	Domain-26-0.100929626732438	4.59864	4.51949	0.377997	3.89008	7.95782
chr7	18775000	19675000	Domain-27-0.0945956563043378	4.40343	4.66919	0.888544	2.51999	9.70758
chr7	19725000	20725000	Domain-28-0.058343161091479	4.03702	3.56952	1.06579	2.96178	7.91934
chr7	20775000	22075000	Domain-29-0.231216627368946	6.44108	6.14492	2.0467	3.40115	11.7682
chr7	22125000	22525000	Domain-30-0.0145857848572526	5.40738	5.13112	1.15806	3.6201	10.3905
chr7	22575000	22825000	Domain-31-0.0889286440255207	4.54002	4.42266	0.668135	3.20023	11.3908
chr7	22875000	23225000	Domain-32-0.0736378863731132	6.20083	6.16721	0.772374	4.26971	8.8947
chr7	23275000	23525000	Domain-33-0.0252581414198684	6.52254	7.30442	2.02406	2.51562	10.7967
chr7	24325000	24775000	Domain-35-0.152016691813818	4.5907	4.49196	0.74937	3.17993	8.49384
chr7	24825000	25175000	Domain-36-0.0256774736487678	5.73735	5.68691	0.786997	3.77287	9.03921
chr7	25225000	25825000	Domain-37-0.0790753199761089	3.52954	3.52358	0.237302	2.70622	4.64662
chr7	25875000	26425000	Domain-38-0.0903277990564105	7.57502	8.69493	3.02422	2.43502	12.3776
chr7	26725000	27175000	Domain-39-0.0486245721495869	4.99692	4.67861	1.23908	2.98132	10.8058
chr7	27225000	28125000	Domain-40-0.0834651088281861	5.53536	5.33615	1.81336	2.8424	10.1896
chr7	28175000	28925000	Domain-41-0.133265860869186	4.57974	4.08217	1.33481	2.67175	11.1857
chr7	28975000	29725000	Domain-42-0.174375250807924	4.85641	4.67895	1.0907	2.87224	11.1442
chr7	29925000	30675000	Domain-43-0.0516001941131012	6.73701	6.34234	2.17213	3.20707	12.6643
chr7	30725000	31125000	Domain-44-0.168018381994488	4.54619	4.48668	0.644864	3.24583	10.2859
chr7	31175000	31725000	Domain-45-0.0985810069137812	4.86874	4.8275	0.723353	3.2787	6.89272
chr7	31775000	32525000	Domain-46-0.176786753993342	3.88553	3.8761	0.157591	3.48545	4.78202
chr7	32575000	33175000	Domain-47-0.0520826231784987	6.48581	6.73103	1.73081	3.50801	11.3048
chr7	33225000	34075000	Domain-48-0.0573291077249634	3.11534	3.09644	0.191864	2.65186	5.07642
chr7	35125000	35625000	Domain-50-0.0983779443934654	3.84575	3.85148	0.438904	2.75424	5.41137
chr7	35675000	35975000	Domain-51-0.0627000419282832	6.7018	6.43876	1.02515	4.64136	9.80082
chr7	36425000	37225000	Domain-53-0.113615745315378	5.23635	5.29242	1.51472	2.76309	10.9953
chr7	37975000	38425000	Domain-55-0.170947672363803	8.96463	9.02786	0.619537	5.81767	10.4448
chr7	38475000	38675000	Domain-56-0.0404721894870222	4.15421	4.15063	0.282499	3.13046	5.23744
chr7	38725000	39575000	Domain-57-0.0757388459303409	4.90629	4.93549	1.31078	2.73371	7.45375
chr7	39625000	39875000	Domain-58-0.106055491490043	7.75934	7.83681	0.855643	4.75142	10.6883
chr7	39925000	40175000	Domain-59-0.147333238031819	6.89708	6.88799	0.646215	5.1596	9.50282
chr7	40675000	41925000	Domain-61-0.0891398585620406	4.38354	4.26797	0.485808	3.38291	9.49946
chr7	41975000	42875000	Domain-62-0.026945543540422	5.39976	5.32074	0.600593	4.13854	7.63528
chr7	42925000	43525000	Domain-63-0.168301778698138	6.95775	6.70778	2.275	3.35869	11.7659
chr7	43975000	44575000	Domain-65-0.151745457267564	6.35683	6.05465	1.34214	3.49231	12.6937
chr7	44625000	45175000	Domain-66-0.208039735733685	7.39126	7.53996	1.44529	3.57946	11.2555
chr7	45225000	45875000	Domain-67-0.0416565299506167	5.27027	5.03526	0.629038	3.7824	7.88523
chr7	45925000	46375000	Domain-68-0.0719055755764	4.0646	4.06274	1.03337	2.58976	11.9023
chr7	47275000	47925000	Domain-70-0.16586694041055	5.11731	3.95921	2.05573	2.51952	11.0715
chr7	47975000	48225000	Domain-71-0.0446147402051589	4.25902	3.74896	1.44302	2.62466	11.726
chr7	48275000	48975000	Domain-72-0.0509015515137224	3.00331	2.97447	0.242505	2.44912	4.88216
chr7	49025000	50025000	Domain-73-0.20213920341011	3.01823	2.98012	0.259976	2.51725	6.82683
chr7	50075000	50525000	Domain-75-0.195157288924142	6.07626	6.1356	1.68763	3.2394	9.90819
chr7	50575000	50775000	Domain-76-0.122608794207232	5.18962	4.78249	1.51094	2.86073	10.3233
chr7	50825000	51425000	Domain-77-0.100113828296754	5.77667	6.0184	1.5876	3.3055	10.3233
chr7	51475000	54725000	Domain-78-0.235542057181452	6.43694	6.442	0.206796	5.4172	7.09374
chr7	54775000	55375000	Domain-79-0.0810712724931911	7.71515	6.3985	2.51879	4.4943	12.7171
chr7	56225000	58775000	Domain-81-0.18811878310204	3.53884	3.31963	0.57833	2.52382	6.06823
chr7	64475000	65375000	Domain-83-0.200242988059567	5.21623	5.18351	0.735089	3.18345	7.8279
chr7	65425000	65925000	Domain-84-0.0862377111266671	7.21661	6.74874	1.58158	4.28184	12.5253
chr7	65975000	66775000	Domain-85-0.0325874686487938	7.10542	7.26273	1.02779	4.3093	10.0216
chr7	68875000	69625000	Domain-87-0.105753616612293	7.76184	7.78974	0.851875	3.96937	10.2536
chr7	70275000	71275000	Domain-89-0.0836226569305067	5.21315	5.17783	0.308673	4.20313	6.30927
chr7	71325000	72275000	Domain-90-0.0246090179988151	5.13653	4.34459	1.41763	3.52977	9.11375
chr7	72325000	72925000	Domain-91-0.0550778707105626	5.6525	5.35457	1.03631	3.94049	9.24747
chr7	72975000	73175000	Domain-92-0.0150360343484562	6.55141	6.38719	1.31968	3.72829	11.641
chr7	73825000	74025000	Domain-93-0.0682501152097719	6.56982	6.57857	0.676544	4.39337	9.05039
chr7	75075000	75425000	Domain-94-0.100272929405718	4.55288	4.40976	0.732032	2.89056	9.19819
chr7	75475000	75975000	Domain-95-0.115546427506086	7.18108	7.04399	1.22607	4.37261	11.4728
chr7	76025000	76975000	Domain-96-0.170930133911376	6.28305	5.83643	1.72243	3.39886	11.2323
chr7	77275000	77575000	Domain-97-0.119509368177851	6.50782	6.71126	1.04153	4.14657	10.336
chr7	77625000	78825000	Domain-98-0.108897516642403	6.60162	6.60793	0.330886	5.68556	8.18642
chr7	78875000	79625000	Domain-99-0.0634360651052071	3.6028	3.42109	0.577073	2.84012	6.65672
chr7	79675000	80025000	Domain-100-0.078927288203304	6.15512	6.38339	1.62229	2.34215	11.3765
chr7	80325000	81075000	Domain-101-0.0760714765047173	3.43232	3.35539	0.36706	2.86958	9.67168
chr7	81675000	82375000	Domain-104-0.114319325047728	3.62409	3.56845	0.266693	3.16145	6.41806
chr7	82975000	83525000	Domain-105-0.114542772428521	3.15505	3.08615	0.284654	2.64877	5.06601
chr7	83575000	84625000	Domain-106-0.114301386861045	3.70967	3.6796	0.201253	3.19051	5.57126
chr7	84675000	85425000	Domain-107-0.0782120573198033	3.84668	3.83023	0.262657	3.10636	6.45004
chr7	86225000	86475000	Domain-109-0.0382101158191289	4.44276	4.43505	0.359602	3.35432	7.94055
chr7	86525000	86875000	Domain-110-0.083717512473414	7.2161	7.31646	2.1437	4.14728	10.9813
chr7	87375000	87825000	Domain-111-0.167094847733679	6.55451	6.98237	2.07205	3.57735	11.8821
chr7	87875000	88475000	Domain-112-0.180710171574787	3.83067	3.71468	0.474986	2.83376	7.36152
chr7	89775000	90025000	Domain-114-0.127782406294318	4.41702	4.42374	0.420122	2.99659	6.11921
chr7	90725000	91475000	Domain-117-0.136061554269717	4.71656	4.63605	0.53041	3.63119	6.80449
chr7	91525000	92125000	Domain-118-0.0997570255920696	6.94682	6.67587	1.34989	2.71663	11.3083
chr7	92175000	92825000	Domain-119-0.070475727660284	6.48352	6.3716	1.10054	3.56289	10.2874
chr7	92875000	94025000	Domain-120-0.105105338787957	4.7348	4.02532	1.914	2.59183	12.4239
chr7	94075000	95475000	Domain-121-0.128494445322057	4.80241	4.40641	1.42756	2.76994	12.2027
chr7	95525000	96675000	Domain-122-0.0888948602514193	4.94336	4.31084	1.42007	3.03986	9.62779
chr7	96725000	97575000	Domain-123-0.10628057667012	5.26545	5.05365	2.03634	2.52343	11.2697
chr7	97625000	97825000	Domain-124-0.0667688242785276	5.64368	5.58466	0.475023	4.42456	8.73663
chr7	98525000	98975000	Domain-128-0.0400745728849745	6.83316	6.61442	2.55117	2.76097	12.5556
chr7	99025000	99625000	Domain-129-0.213118785952174	6.07764	5.90109	2.03768	2.63028	12.6684
chr7	99675000	100025000	Domain-130-0.103704625572107	7.0965	6.97441	1.36889	3.85206	12.8316
chr7	100475000	100925000	Domain-131-0.0619622552392712	6.14973	5.55374	1.83667	3.10751	11.5215
chr7	100975000	102075000	Domain-132-0.143800302952573	7.37174	7.37182	0.93308	5.19952	10.3909
chr7	102375000	103025000	Domain-135-0.0433658823796716	6.02261	5.86251	2.1139	2.24984	12.2454
chr7	103075000	103825000	Domain-136-0.0639769061656001	5.80649	5.80168	0.403966	4.34909	8.47006
chr7	103875000	104525000	Domain-137-0.0471184886042526	3.70374	3.66504	0.272639	2.96085	5.64521
chr7	104575000	105225000	Domain-138-0.183428596182008	6.35725	6.37455	0.881196	3.19412	9.39484
chr7	105275000	105725000	Domain-139-0.0526933389840823	4.64141	4.61762	0.719072	3.40606	8.94687
chr7	105775000	106375000	Domain-140-0.0428490078621785	6.61539	6.48658	0.814761	3.62265	10.7539
chr7	106425000	106775000	Domain-141-0.0429287586962896	7.08914	6.9712	1.36402	2.71072	11.6977
chr7	106825000	107625000	Domain-142-0.05599884837141	5.28521	5.72709	1.58702	2.69026	9.37991
chr7	110075000	111325000	Domain-146-0.0761241637960006	4.84958	4.81531	0.408209	3.9023	8.28451
chr7	111375000	112125000	Domain-147-0.0952830239079097	6.20479	6.51655	1.99576	2.574	12.2966
chr7	112625000	113375000	Domain-149-0.0889940191014243	3.68568	3.62194	0.273793	3.10836	5.85695
chr7	113425000	115725000	Domain-150-0.168388167025493	4.02083	3.65877	1.04122	2.56715	8.62421
chr7	115775000	116475000	Domain-152-0.141563190109936	4.80112	4.32231	1.39771	2.78218	11.1722
chr7	116825000	117325000	Domain-154-0.0775854582773306	3.69899	3.67726	0.612737	2.55199	5.31148
chr7	117375000	117825000	Domain-155-0.169443492774433	5.9892	5.81232	2.98767	2.62048	10.6726
chr7	120675000	121275000	Domain-159-0.156487388200934	3.60067	3.40991	0.815939	3.02148	10.1312
chr7	121325000	121675000	Domain-160-0.139681490819977	3.13802	3.05724	0.628826	2.49484	10.5525
chr7	121725000	122175000	Domain-161-0.0527173880342839	4.94315	4.90539	0.767572	3.3577	8.20563
chr7	122225000	123075000	Domain-162-0.150757321995202	3.74184	3.75682	0.59531	2.22009	9.91029
chr7	123125000	123575000	Domain-163-0.0652047300614442	4.95384	4.51623	1.88237	2.64669	11.842
chr7	123625000	124625000	Domain-164-0.0423867886215269	4.72449	3.81192	1.7736	2.81203	11.0984
chr7	127225000	127975000	Domain-167-0.0633160551987394	6.22213	6.19113	1.6811	3.16702	10.9618
chr7	128025000	128875000	Domain-168-0.18923985727006	6.12904	5.90013	1.61104	3.14758	11.9914
chr7	128925000	129675000	Domain-169-0.128804030701566	6.40193	6.2176	0.752381	4.54767	9.02762
chr7	129725000	130525000	Domain-170-0.0705055253807042	5.307	5.19371	1.18505	2.60403	11.8448
chr7	130575000	131225000	Domain-171-0.056047814938845	6.17376	6.11197	0.433791	4.97224	8.30398
chr7	131275000	132325000	Domain-172-0.103469347805593	4.43316	4.409	0.297354	3.67619	7.6101
chr7	132375000	133125000	Domain-173-0.105080890629378	7.169	7.14251	0.603022	4.38567	9.29439
chr7	133175000	134025000	Domain-174-0.211019192654512	5.0156	4.96531	1.08836	3.03002	7.52655
chr7	134075000	134625000	Domain-175-0.0918865938656734	6.31064	5.15829	2.74127	2.81435	12.8517
chr7	134675000	134925000	Domain-176-0.224335990861781	6.28347	6.22714	0.657595	4.72668	9.23814
chr7	134975000	135325000	Domain-177-0.0850955872322822	6.28449	6.25577	1.60077	3.82045	9.86021
chr7	135375000	135725000	Domain-178-0.0813680081396855	5.84056	5.84356	0.264543	4.98572	7.33875
chr7	135775000	137225000	Domain-179-0.125143446366083	4.04573	4.06341	0.251298	2.79699	5.60176
chr7	137775000	138675000	Domain-181-0.0544711074019394	4.86307	4.12056	1.69927	2.75069	11.9051
chr7	139075000	139775000	Domain-182-0.0267914244307468	6.53964	6.37397	1.03511	4.28153	10.2144
chr7	139825000	140125000	Domain-183-0.102964389576046	6.72818	6.73492	1.15227	3.8502	11.2187
chr7	140175000	140725000	Domain-184-0.0668290449053109	7.45018	7.27208	1.72244	4.03711	12.2791
chr7	140775000	141475000	Domain-185-0.0585565399307648	7.12799	7.0831	2.03412	3.49252	11.7426
chr7	141525000	142025000	Domain-186-0.0588254816105459	4.27784	4.23952	0.781135	2.66196	10.9865
chr7	142325000	142525000	Domain-188-0.0868820241629293	4.36455	4.33441	0.368752	3.38553	6.97974
chr7	142575000	142925000	Domain-189-0.0304948260588402	5.01894	4.8765	1.18821	2.82107	11.0436
chr7	143175000	143825000	Domain-190-0.0608071804543393	3.691	3.6202	0.485876	2.65382	5.51132
chr7	143875000	144125000	Domain-191-0.0864586975675646	5.38898	5.37513	0.336998	4.13296	7.13156
chr7	144175000	144675000	Domain-192-0.226150720322765	4.61898	4.5902	0.642863	3.0931	8.09304
chr7	144725000	145875000	Domain-193-0.104558660268077	3.65544	3.61222	0.20984	3.17003	4.91793
chr7	147975000	148825000	Domain-195-0.158058843481598	6.56799	6.56133	1.68824	2.6834	12.4729
chr7	148875000	149475000	Domain-196-0.101411962177559	6.60214	6.75271	0.979592	4.28256	10.1157
chr7	149525000	149925000	Domain-197-0.100042516775805	7.25316	7.29214	0.669682	4.56864	10.4266
chr7	149975000	150725000	Domain-198-0.0552420462811257	5.72421	5.59628	1.23661	2.7802	11.9638
chr7	150925000	151725000	Domain-199-0.077909812786706	5.86139	5.58201	1.64788	2.73251	11.0868
chr7	151775000	152525000	Domain-200-0.0788538461237112	6.39795	6.16097	1.19486	4.23484	10.0825
chr7	152575000	154575000	Domain-201-0.098414736356863	4.11558	4.08176	0.261855	3.502	6.31603
chr7	154625000	155175000	Domain-202-0.03158542179263	6.78227	7.26027	1.65516	3.73449	11.4033
chr7	155375000	155575000	Domain-203-0.0240823138507887	6.40935	6.39004	0.56364	4.88989	8.30838
chr7	155625000	156675000	Domain-204-0.200733227147372	4.35967	3.70002	1.12899	2.98879	8.04492
chr7	156725000	157175000	Domain-205-0.0944599014375737	6.18764	6.11496	0.831953	3.96045	9.96645
chr7	157225000	158375000	Domain-206-0.0416601998267996	4.82494	4.78429	0.349713	3.52542	6.49625
chr20	125000	1175000	Domain-207-0.171586329061719	5.6876	5.7221	1.45752	2.7558	10.4512
chr20	1225000	1775000	Domain-208-0.094032295430291	5.73342	5.77417	1.41625	2.94998	10.4517
chr20	1825000	2475000	Domain-209-0.21770257457693	6.42646	5.93674	2.11076	3.20998	12.8148
chr20	2625000	3025000	Domain-210-0.140038027726224	7.05898	6.9176	1.46951	3.66554	11.9742
chr20	3675000	4075000	Domain-211-0.0991038764060155	6.56057	6.61367	1.35702	3.92271	12.0918
chr20	4125000	4575000	Domain-212-0.0668180494382096	4.98941	5.03425	0.960459	3.42253	8.55164
chr20	5275000	6075000	Domain-213-0.189626760125333	5.62467	5.38754	1.27418	3.1745	10.8846
chr20	6125000	7325000	Domain-214-0.0768799520089827	6.64999	6.71426	2.32111	2.86709	12.0494
chr20	7925000	8725000	Domain-216-0.0576689853615142	6.45062	6.40834	1.55963	3.86905	10.8872
chr20	8775000	9325000	Domain-217-0.203750106799899	4.02779	3.58427	1.19168	2.9078	9.95262
chr20	9375000	9925000	Domain-218-0.156037312575017	5.32021	4.39789	2.11168	3.17836	13.762
chr20	10425000	11575000	Domain-219-0.0588985993713733	4.23435	4.05621	0.669214	3.2879	8.00396
chr20	11625000	12825000	Domain-220-0.0189891952993081	7.73435	7.76219	1.29457	3.48069	12.0458
chr20	12875000	14075000	Domain-221-0.198966455886142	5.17429	4.67611	1.63272	2.83641	11.7478
chr20	14125000	15625000	Domain-222-0.053273942459468	5.22506	4.09841	2.01973	3.28737	11.7478
chr20	15675000	16725000	Domain-223-0.0485642176542855	8.6706	9.55487	2.363	4.51055	12.192
chr20	16775000	17425000	Domain-224-0.0891628855093749	3.9028	3.89374	0.159683	3.49421	5.54577
chr20	17475000	18275000	Domain-225-0.0891227814987283	6.14398	6.02046	1.74642	3.13426	13.0477
chr20	18325000	19675000	Domain-226-0.0796286177502793	5.97121	5.6121	1.64478	3.13188	11.682
chr20	19725000	19975000	Domain-227-0.0938568960937104	5.70822	5.41992	1.3231	3.28066	10.6485
chr20	20025000	20575000	Domain-228-0.0968179557494403	4.64582	4.14144	1.41507	2.6632	10.1809
chr20	20625000	21625000	Domain-229-0.173354522499081	5.64054	5.6267	1.88384	2.80341	9.97538
chr20	21675000	22225000	Domain-230-0.0774442708821332	4.08239	4.22754	0.458911	2.84195	5.5207
chr20	22275000	22625000	Domain-231-0.070635562107332	4.59234	4.56477	0.262099	3.7642	6.41219
chr20	22675000	23375000	Domain-232-0.123905467006287	6.0888	5.62814	1.64214	3.62903	11.3236
chr20	24025000	24925000	Domain-233-0.068440243272924	4.15878	4.05124	0.518124	3.23598	8.05329
chr20	25425000	25675000	Domain-234-0.119671077026783	5.88265	5.78403	0.985959	3.48598	10.7725
chr20	25725000	27087500	Domain-235-0.0366748890661892	3.95706	4.01172	0.834234	2.43875	6.13943
chr20	29800000	31375000	Domain-236-0.15056576891428	5.94714	5.96799	1.40342	2.76864	12.234
chr20	31425000	31925000	Domain-237-0.0825280619958766	4.89907	4.95537	0.675096	2.6277	7.12694
chr20	31975000	32275000	Domain-238-0.150873610387896	6.35788	6.37454	1.2337	3.00978	10.2227
chr20	32325000	32775000	Domain-239-0.109163400207716	8.26171	8.68652	1.47586	5.30783	12.0652
chr20	32825000	33075000	Domain-240-0.0931854792406345	6.34824	6.00155	1.78225	3.17269	10.3865
chr20	33425000	33975000	Domain-242-0.0856206897705372	6.05975	5.85059	1.61018	2.85549	10.3998
chr20	34025000	34525000	Domain-243-0.0412881132219691	7.1005	6.56791	2.14362	3.00273	13.0178
chr20	35125000	35625000	Domain-245-0.0420102512449575	6.06928	6.16064	0.924629	3.23625	11.2391
chr20	35675000	36125000	Domain-246-0.148452904837973	6.12277	4.96164	2.35857	3.01587	12.9596
chr20	36175000	37075000	Domain-247-0.115215445565002	5.81484	5.30022	1.54796	2.39691	12.9215
chr20	37125000	37675000	Domain-248-0.0437673101294701	6.2561	6.01141	1.58736	3.24832	12.6055
chr20	37725000	38525000	Domain-249-0.0775720882795657	3.92739	3.91531	0.241759	3.25244	5.09231
chr20	38575000	39525000	Domain-250-0.117972990902719	6.69075	6.46599	1.28228	4.41696	13.2574
chr20	39575000	40325000	Domain-251-0.219784366268594	5.97147	5.65387	1.20226	3.91722	10.9121
chr20	40375000	42025000	Domain-252-0.0771071650805495	4.61815	4.62225	0.31815	3.32385	5.67978
chr20	42075000	42775000	Domain-254-0.0210398952666255	6.69303	5.83063	2.22668	2.12456	12.2898
chr20	42825000	43525000	Domain-255-0.21711120128823	6.27929	5.22804	2.1429	2.7923	12.1707
chr20	43575000	44425000	Domain-256-0.123035322365946	5.17962	4.61266	1.50873	2.75389	11.3763
chr20	44475000	45075000	Domain-257-0.11416617956999	6.3166	6.35974	1.16391	3.11545	13.3307
chr20	45375000	45775000	Domain-258-0.0569905346009147	4.28388	4.27945	0.284846	3.34807	6.48444
chr20	45825000	46275000	Domain-259-0.0484090652257026	6.6756	7.27217	2.39665	2.79429	11.7032
chr20	46325000	47225000	Domain-260-0.0628381415625534	5.68016	5.50908	0.983025	3.49463	10.0033
chr20	47275000	47675000	Domain-261-0.0341351058991718	8.0585	8.17206	1.11162	4.48844	11.4547
chr20	47925000	48575000	Domain-262-0.235132136131074	5.99248	6.23361	1.84927	2.99684	10.5796
chr20	48775000	49325000	Domain-264-0.195314591217337	7.25585	7.33543	1.93582	3.42862	13.366
chr20	49575000	49925000	Domain-265-0.0380337400271333	6.80743	5.55328	2.30702	3.99514	12.0159
chr20	49975000	50275000	Domain-266-0.15715991592387	6.45687	6.43583	0.422388	5.17381	8.12935
chr20	50725000	51975000	Domain-267-0.0708085457590003	5.20036	5.71495	1.13379	3.62938	7.10058
chr20	52175000	52825000	Domain-268-0.0359753170290504	6.14105	6.32952	1.95111	2.91183	10.9257
chr20	52875000	53275000	Domain-269-0.149038054907494	4.57626	4.51539	0.37588	3.62153	7.2402
chr20	53325000	54875000	Domain-270-0.116005553975878	4.10157	4.0528	0.520855	3.22786	5.68863
chr20	54925000	55575000	Domain-271-0.0452151310421734	5.15295	4.99901	1.38979	2.4753	11.746
chr20	55625000	55875000	Domain-272-0.0632849740353385	5.21588	5.19395	0.203225	4.77653	8.90561
chr20	55925000	56775000	Domain-273-0.0648748141119173	5.57836	4.65308	2.29016	2.70182	11.9112
chr20	56825000	57325000	Domain-274-0.162261458491911	6.29861	5.95157	1.20613	3.95776	9.72232
chr20	57375000	58075000	Domain-275-0.121060642363778	5.99955	4.52928	2.96388	2.80553	13.4583
chr20	58125000	58475000	Domain-276-0.0324068334186197	3.96849	3.36623	1.7577	2.79755	11.7089
chr20	58525000	60475000	Domain-277-0.0420137225774085	3.86929	3.53202	0.971563	2.21578	9.3358
chr20	60525000	61475000	Domain-278-0.0678556683080399	6.75669	6.26793	2.0042	3.09735	14.4558
chr14	20775000	21125000	Domain-282-0.0571759527508405	7.93538	8.01687	2.27469	3.03694	13.0109
chr14	21175000	21575000	Domain-283-0.129324230558763	5.44084	5.31486	1.79477	2.43978	13.3447
chr14	21625000	22075000	Domain-284-0.113742095934269	7.33029	7.47823	1.42324	3.47274	11.8823
chr14	22575000	23525000	Domain-285-0.143508631017286	7.47852	7.63833	1.64575	3.38202	13.2018
chr14	23575000	24925000	Domain-286-0.106187186970423	6.52046	6.25996	1.82206	2.54109	12.7392
chr14	24975000	25675000	Domain-287-0.0670475216212582	5.38944	4.92911	1.75901	2.80424	13.4488
chr14	25725000	29075000	Domain-288-0.194164144334996	3.54567	3.34517	0.593063	3.00422	6.98866
chr14	29125000	29975000	Domain-289-0.184054497383962	4.6537	4.60071	0.309734	3.81173	5.96487
chr14	30025000	31025000	Domain-290-0.0838329946789219	3.53413	3.37979	0.673749	2.77928	8.65934
chr14	31075000	31875000	Domain-291-0.130669027823992	6.04724	6.21536	1.3635	2.84696	9.9977
chr14	31925000	32275000	Domain-292-0.0897823181767577	5.13254	5.07237	0.575498	3.83205	7.35289
chr14	33025000	34225000	Domain-294-0.0725065451067191	4.12299	4.09588	0.226781	3.59785	6.23822
chr14	34275000	34975000	Domain-295-0.0510164532311894	5.39455	4.89297	1.23928	3.77533	9.1931
chr14	35025000	35525000	Domain-296-0.0283197400108443	7.34317	7.75859	1.58995	3.89183	10.9415
chr14	35575000	36275000	Domain-297-0.0802593394723138	9.2017	8.84267	2.82457	4.27104	14.2585
chr14	36325000	37075000	Domain-298-0.175283190587013	4.836	4.95982	1.16883	2.69405	8.93634
chr14	37125000	37625000	Domain-299-0.0724254477832865	4.33516	4.3159	0.275904	3.05219	5.4547
chr14	37675000	38325000	Domain-300-0.0731055065238934	3.67793	3.58623	0.449796	2.80595	7.87117
chr14	38375000	39475000	Domain-301-0.0336515209919011	5.68162	4.8632	2.10372	3.2644	11.8795
chr14	39525000	39875000	Domain-302-0.236126150953468	6.18928	6.08176	2.2048	2.94997	11.6181
chr14	44075000	45275000	Domain-305-0.0501764003022249	3.48106	3.47347	0.204395	2.90407	4.63304
chr14	45325000	45775000	Domain-306-0.131566964533626	6.94234	6.81015	1.62027	3.95134	11.6119
chr14	46925000	47875000	Domain-308-0.202524422087539	4.95201	5.28029	1.73443	2.79586	8.68575
chr14	47925000	50025000	Domain-309-0.111494813326073	3.28306	3.19595	0.341698	2.79586	6.40741
chr14	50075000	50625000	Domain-310-0.0826572037515321	6.65369	6.98808	1.9874	2.73303	10.9628
chr14	50675000	51025000	Domain-311-0.136172600690966	5.59047	5.66921	1.29907	3.29509	9.60475
chr14	51075000	51325000	Domain-312-0.127054939139288	6.80914	6.84064	0.70147	3.88401	9.41377
chr14	51375000	52525000	Domain-313-0.0496862984066675	6.25988	5.75025	2.61667	3.14691	12.444
chr14	52575000	53125000	Domain-314-0.0180699551016493	5.34116	5.36959	1.58118	2.8284	11.4619
chr14	53175000	53775000	Domain-315-0.0645782531586127	5.56404	5.64294	1.25	3.32975	9.46943
chr14	53825000	54875000	Domain-316-0.118999758172232	6.26153	5.97281	1.00335	2.77342	10.952
chr14	54925000	55425000	Domain-317-0.03284919806411	6.88549	7.03391	1.59934	2.94943	12.0053
chr14	55475000	55825000	Domain-318-0.153045265581437	6.88887	6.96088	1.89055	2.57887	12.8335
chr14	55875000	56075000	Domain-319-0.117418001757877	8.91597	9.08748	0.978156	5.53493	11.2517
chr14	56125000	56925000	Domain-320-0.0295568747957383	7.82904	7.87518	0.859109	3.7951	10.6919
chr14	56975000	57825000	Domain-321-0.0317411961997764	4.71231	4.14947	1.54764	2.93329	8.15415
chr14	57875000	58675000	Domain-322-0.0613772639479684	5.21954	4.11048	2.53718	2.78083	11.2482
chr14	58725000	59525000	Domain-323-0.117757758445433	7.10447	7.06263	1.49544	3.17949	10.2351
chr14	59575000	59975000	Domain-324-0.0163077783500274	6.00378	6.24386	1.32717	3.83153	10.3865
chr14	60025000	61025000	Domain-325-0.161297287559152	5.17839	4.38545	1.88203	2.58909	10.4224
chr14	61075000	61725000	Domain-326-0.0768095683065422	4.55769	4.33764	1.05287	2.42016	8.15722
chr14	61775000	62325000	Domain-327-0.0500001163551748	8.69325	7.97066	2.43458	4.43525	13.8972
chr14	62375000	62625000	Domain-328-0.0363185376059009	3.08964	3.06553	0.185469	2.61473	3.96383
chr14	62675000	63775000	Domain-329-0.101344769847385	3.54966	3.53129	0.152389	3.16305	5.48351
chr14	63825000	65025000	Domain-330-0.161879593470169	5.95435	5.44709	1.67062	2.0329	11.3838
chr14	65525000	66725000	Domain-331-0.169605097202784	6.9399	7.04751	0.936055	4.76136	9.6679
chr14	66775000	67825000	Domain-332-0.0654025707270102	4.15641	3.94909	1.02774	2.48624	7.86352
chr14	67875000	68225000	Domain-333-0.0633003994198153	5.8312	5.67337	1.54696	2.91298	10.1125
chr14	68275000	69325000	Domain-334-0.109349560627306	5.80078	6.0798	1.24444	3.60262	10.1095
chr14	69375000	69575000	Domain-335-0.154765699035735	7.94398	8.04518	1.31185	3.25675	11.0015
chr14	69625000	69975000	Domain-336-0.09966478256842	7.77436	6.67209	2.69025	4.07141	13.0711
chr14	70025000	70225000	Domain-337-0.049444891727206	8.94203	8.9306	0.749797	6.60311	11.6521
chr14	70275000	70525000	Domain-338-0.0136008800606537	5.22957	5.21825	0.254378	4.40442	7.67984
chr14	71525000	72275000	Domain-339-0.0428994400378411	5.15901	5.3176	1.0334	2.64529	9.53075
chr14	72325000	72925000	Domain-340-0.144619709888567	5.4161	5.43047	0.203699	4.73444	6.38888
chr14	72975000	73425000	Domain-341-0.0857178465390434	5.79009	5.96223	1.2408	3.7322	9.50777
chr14	73475000	74125000	Domain-342-0.0967627011782137	5.71106	5.26983	1.72681	2.78396	11.6099
chr14	74175000	74525000	Domain-343-0.1009618405671	5.68904	5.47767	1.98233	2.52005	10.4312
chr14	74575000	75275000	Domain-344-0.0303861441723083	6.88548	6.3998	1.49207	3.9676	12.1273
chr14	75325000	75525000	Domain-345-0.0545594965121438	5.77618	5.34369	1.75469	2.87138	10.6079
chr14	75575000	76075000	Domain-346-0.124394451161288	7.52327	7.2963	1.95444	4.45024	13.7952
chr14	76125000	76425000	Domain-347-0.0517557777931593	6.32713	6.24475	0.650053	4.44125	8.88867
chr14	76475000	77225000	Domain-348-0.0671403547154401	4.16174	4.13688	0.185323	3.60879	5.4538
chr14	77275000	77675000	Domain-349-0.0400687290135972	6.38378	5.83839	1.92188	3.44838	11.7542
chr14	78275000	79325000	Domain-350-0.0946403257705457	4.8154	4.40329	0.950898	3.73402	8.83444
chr14	79375000	80475000	Domain-351-0.123419046219805	4.8154	4.40329	0.950898	3.73402	8.83444
chr14	80525000	81375000	Domain-352-0.103450117665509	4.71557	4.6928	0.176918	4.26476	5.73566
chr14	81725000	81975000	Domain-354-0.115630980134667	3.73528	3.6863	0.246254	3.31208	5.3356
chr14	85025000	86675000	Domain-356-0.200096333241446	4.32116	4.29129	0.263419	3.64143	6.68002
chr14	87325000	88175000	Domain-357-0.111029854505568	3.5123	3.43837	0.399562	2.5223	5.96309
chr14	88225000	88925000	Domain-358-0.20607847056632	5.63849	5.43635	1.4628	3.57035	11.6414
chr14	88975000	89425000	Domain-359-0.16856800426002	4.61677	3.7486	1.5358	2.58932	8.78098
chr14	89475000	90425000	Domain-360-0.0378638453121719	6.34837	6.58756	1.52198	3.34066	9.18276
chr14	90725000	91275000	Domain-361-0.0473524289814148	9.68447	9.66864	0.540117	7.41462	11.2434
chr14	91325000	91925000	Domain-362-0.0426208051643083	6.31972	6.02685	1.32582	3.95591	9.86978
chr14	91975000	92475000	Domain-363-0.0219046178345591	4.97166	4.09561	1.96437	2.15726	10.354
chr14	92525000	93275000	Domain-364-0.14318868559682	6.73259	6.23824	2.28449	3.29581	12.9433
chr14	93325000	93625000	Domain-365-0.118016521756375	4.84533	4.61953	1.45642	2.63791	7.694
chr14	93675000	94075000	Domain-366-0.0757833311652341	5.21135	5.44832	1.35657	2.66204	10.1577
chr14	94125000	94675000	Domain-367-0.193406345688697	5.57191	4.81353	1.89516	3.12505	13.784
chr14	95075000	95475000	Domain-368-0.0827541896524764	4.83844	4.81594	0.673245	3.18782	7.23438
chr14	95525000	95925000	Domain-369-0.0275493598591525	7.55639	6.96459	2.2936	4.00476	13.0823
chr14	95975000	96525000	Domain-370-0.1990273560867	7.61013	6.37442	2.75168	3.63786	13.7029
chr14	96575000	96975000	Domain-371-0.151783666740784	6.05	5.35771	1.85476	3.32374	11.4892
chr14	97025000	97275000	Domain-372-0.117794236968988	8.71676	8.73311	0.690949	6.26429	10.6774
chr14	98325000	99875000	Domain-374-0.0680744411955564	5.07169	4.87361	0.842068	3.45349	9.63339
chr14	99925000	100375000	Domain-375-0.106783775756315	5.95622	5.94011	1.68783	2.84409	11.311
chr14	100425000	100775000	Domain-376-0.121702903054787	7.87232	8.34548	1.67477	3.8842	11.3619
chr14	100825000	101125000	Domain-377-0.0622900453806266	5.98707	5.8872	1.31872	3.63238	11.2275
chr14	101175000	102125000	Domain-378-0.0336385809845729	4.75344	4.54808	0.891689	2.74629	10.7127
chr14	102175000	102825000	Domain-379-0.101622480245671	7.5234	6.67018	2.47439	3.78842	13.9128
chr14	102875000	103475000	Domain-380-0.0775700616341871	5.99527	6.14794	1.12964	3.25265	11.4913
chr14	103525000	103925000	Domain-381-0.0701943945104275	7.10347	7.0568	1.40435	4.65328	11.0774
chr14	104475000	105175000	Domain-382-0.0362424925933397	5.86147	5.84341	0.68668	3.41009	8.1014
chr14	105225000	105925000	Domain-383-0.213497765690156	6.37054	6.17793	1.34439	3.53275	11.7222
chr22	16812500	17175000	Domain-386-0.134456283865136	4.4995	4.48433	0.390152	3.01112	6.1113
chr22	17375000	18025000	Domain-387-0.0523824875851191	5.74793	5.25776	1.68241	3.1423	11.7524
chr22	18075000	18675000	Domain-388-0.0425189814081905	6.67449	6.18414	1.51487	3.80176	11.1358
chr22	18875000	19675000	Domain-389-0.0798308084185547	6.12874	6.21045	1.61007	2.47178	11.5002
chr22	19725000	20075000	Domain-390-0.156149664862131	6.55328	6.58794	1.14383	4.1046	9.74927
chr22	20325000	21175000	Domain-391-0.201349733468034	6.05233	5.70587	1.6178	2.88294	10.2611
chr22	21225000	21675000	Domain-392-0.159570562976275	5.56004	5.11949	1.39921	2.72172	9.33427
chr22	21725000	21975000	Domain-393-0.230427467109241	6.89764	6.89928	0.581783	4.97496	8.89401
chr22	22025000	22275000	Domain-394-0.088876719969971	7.12111	7.33728	1.0587	4.54951	10.0119
chr22	22325000	22625000	Domain-395-0.234066966774671	7.35053	5.73799	2.69778	2.45086	13.3875
chr22	22675000	23075000	Domain-396-0.117278060942857	4.56851	4.33872	0.749627	3.2048	11.0983
chr22	23125000	24175000	Domain-397-0.171042144081865	7.02712	6.18431	2.10383	1.96475	13.8765
chr22	24225000	24675000	Domain-398-0.0808306746759639	6.67587	5.87686	2.2423	2.91612	13.3448
chr22	24725000	25025000	Domain-399-0.0996172381857264	7.69357	7.4559	2.20538	4.30696	12.0923
chr22	25075000	26175000	Domain-400-0.0538634993327737	5.96101	5.56718	1.64762	3.20354	13.6288
chr22	26225000	26775000	Domain-401-0.0484906888072842	4.79635	4.78611	0.277731	3.97937	7.46029
chr22	26825000	27075000	Domain-402-0.0726055537905606	6.75715	6.76082	1.85491	2.79568	11.7852
chr22	27125000	28225000	Domain-403-0.0743915582724569	5.58292	5.20326	1.85255	2.79347	10.6037
chr22	28275000	28975000	Domain-404-0.0285332389867667	7.44626	7.27762	2.07961	4.41191	11.5315
chr22	29725000	30825000	Domain-405-0.04223114252636	6.02304	5.79455	1.59901	2.68	10.3824
chr22	30875000	31725000	Domain-406-0.244667595119973	6.09457	6.04152	1.48292	2.71694	10.9336
chr22	31775000	32325000	Domain-407-0.18809220985621	7.22354	6.99073	1.20582	4.86891	10.8855
chr22	32375000	32875000	Domain-408-0.164190476592316	5.2274	4.65109	1.82598	2.72467	13.1321
chr22	32925000	33425000	Domain-409-0.127155239246187	4.96637	4.96784	0.360172	3.80318	8.258
chr22	33625000	34325000	Domain-410-0.165418419315257	4.47933	4.46474	0.392254	3.4973	6.23657
chr22	34375000	35625000	Domain-411-0.0581069513464954	3.87404	3.87161	0.262999	3.05662	4.98681
chr22	35675000	36625000	Domain-412-0.0873598860606221	5.70872	5.31643	1.42405	3.38722	11.3414
chr22	36675000	36875000	Domain-413-0.0717546214554032	8.71054	8.6905	0.568925	6.60567	10.5957
chr22	36925000	37625000	Domain-414-0.153957246263728	6.55578	6.18022	2.15743	2.63156	12.7085
chr22	37675000	37975000	Domain-415-0.142065566801098	6.02582	5.75638	1.19206	3.73678	9.80949
chr22	38325000	39075000	Domain-416-0.125183726194062	6.26179	6.13997	1.60861	2.29189	13.2281
chr22	39125000	39725000	Domain-417-0.125497775089165	7.00021	6.45895	2.33312	2.64163	13.9132
chr22	39925000	40475000	Domain-419-0.0144539932712909	5.72795	5.28369	1.75757	2.95816	9.87188
chr22	40525000	40775000	Domain-420-0.0993060903512913	7.97567	7.72617	1.13747	4.90854	11.0245
chr22	40825000	41225000	Domain-421-0.16456670097943	5.43776	5.61377	0.831307	3.68469	7.89418
chr22	41275000	41725000	Domain-422-0.202061982740768	7.20714	7.08514	1.60166	3.92383	12.253
chr22	42025000	42275000	Domain-423-0.212095151310906	7.1892	6.66458	1.55596	4.5027	10.8666
chr22	42325000	42975000	Domain-424-0.024331249050847	6.62098	6.65316	1.44942	2.7501	12.6977
chr22	43025000	43525000	Domain-425-0.0780473732390885	7.34437	7.42295	1.3845	3.24144	12.0722
chr22	43575000	44275000	Domain-426-0.143482243229821	5.38032	5.36001	1.04107	3.53598	8.88606
chr22	44325000	45125000	Domain-427-0.129251218157954	6.52035	6.46675	1.40925	3.6916	11.0444
chr22	45175000	45525000	Domain-428-0.0589562484611059	3.54513	3.52017	0.177809	3.06088	5.2366
chr22	45575000	45875000	Domain-429-0.0238700568879861	5.37796	4.89724	1.29348	3.20459	9.21
chr22	45925000	46425000	Domain-430-0.0713345967114307	7.30516	7.0456	0.930525	5.5404	9.38793
chr22	46775000	47525000	Domain-431-0.244913330235602	6.23234	6.66604	1.50539	3.49521	10.1188
chr22	47575000	48925000	Domain-432-0.137042576619883	4.23747	3.70296	1.34427	3.14801	10.735
chr22	50175000	50625000	Domain-434-0.209480551265589	7.33078	7.35554	1.80105	3.62633	12.5943
chr22	50675000	51171188	Domain-435-0.0275938527456825	6.30996	6.07063	1.34011	2.42507	12.009
chr19	125000	475000	Domain-436-0.126993810492497	5.56914	5.74554	0.77499	3.38524	8.15862
chr19	525000	1225000	Domain-437-0.164831182026372	6.80804	6.69861	1.91342	2.33574	13.7418
chr19	1275000	1825000	Domain-438-0.107169755085525	6.26579	5.99341	1.6913	3.32954	10.8473
chr19	1875000	2425000	Domain-439-0.130840271065232	7.5252	6.91421	1.80045	4.05854	13.3359
chr19	2475000	2875000	Domain-440-0.231751683038534	6.47101	6.26407	1.74048	3.47637	12.7597
chr19	2925000	3175000	Domain-441-0.142122943117504	6.81798	5.79822	2.12694	3.57902	12.9348
chr19	3225000	3525000	Domain-442-0.10918799823132	5.56254	5.77133	1.12822	3.35533	8.41927
chr19	3575000	4225000	Domain-443-0.236326421023792	6.38695	6.1688	1.96846	2.64293	13.7983
chr19	4725000	5675000	Domain-444-0.0645585363154102	7.09216	6.89985	1.40087	4.38648	11.5447
chr19	5725000	6375000	Domain-445-0.084810229074943	5.95428	5.60897	1.73275	2.69396	11.2833
chr19	6425000	7025000	Domain-446-0.0822108035348126	5.78505	5.491	1.37584	2.89914	10.5217
chr19	8025000	8625000	Domain-449-0.0723201086732192	6.45091	5.98477	1.75959	3.23843	13.3553
chr19	8675000	9975000	Domain-450-0.138561041764985	5.78867	5.6498	1.92818	2.62524	12.0154
chr19	10575000	10975000	Domain-451-0.0583623671282224	7.2008	7.35391	1.29409	3.87443	11.3229
chr19	11025000	11275000	Domain-452-0.122410537700876	7.06951	6.55153	1.48467	4.45365	11.2758
chr19	11325000	11625000	Domain-453-0.103899259297166	5.75135	5.36849	1.34344	3.35637	10.4406
chr19	11675000	12975000	Domain-454-0.118557820521457	6.24089	6.09118	1.92697	2.55319	13.7299
chr19	13025000	13875000	Domain-455-0.155787789079733	7.30131	7.01438	1.89714	3.5484	14.0715
chr19	14275000	14625000	Domain-456-0.113821248346241	7.84301	7.05688	1.69563	4.4344	12.7596
chr19	15725000	16325000	Domain-458-0.0697112785187024	5.96133	5.58186	2.04395	2.65283	12.0518
chr19	16375000	16575000	Domain-459-0.133955862999604	10.8633	11.0786	1.18524	5.99785	13.381
chr19	16625000	17425000	Domain-460-0.100589194925794	6.67251	6.68789	1.02467	3.79369	11.4808
chr19	18525000	19625000	Domain-461-0.104045894403769	6.77786	6.70559	1.76029	3.23957	13.4835
chr19	19675000	21725000	Domain-462-0.16796446103681	5.82769	5.80719	1.42953	2.47868	11.6611
chr19	21775000	22025000	Domain-463-0.0938229166829525	5.41958	5.02936	1.25421	2.77317	9.39166
chr19	22075000	23025000	Domain-464-0.131186822741562	3.52244	3.38091	0.612859	2.4059	6.86022
chr19	23075000	25412500	Domain-465-0.0793511058758211	5.05183	4.79927	1.27677	2.53356	9.41099
chr19	28925000	30025000	Domain-467-0.173840750222596	5.40718	5.4662	1.03378	3.63293	7.31008
chr19	30075000	31175000	Domain-468-0.230432390660524	6.54493	6.76388	1.15135	3.53588	10.539
chr19	31225000	32775000	Domain-469-0.0364837406245883	4.56918	4.45003	0.555364	3.48582	7.42208
chr19	32825000	33025000	Domain-470-0.0734117148725754	5.73592	5.78428	1.24481	2.64501	9.33078
chr19	33075000	33575000	Domain-471-0.172319139977437	5.39434	5.15346	1.37688	2.39901	10.8686
chr19	33625000	33875000	Domain-472-0.0717013842455207	6.56975	6.24148	1.27568	3.56386	11.3795
chr19	33925000	34625000	Domain-473-0.112810619090738	6.68764	6.38601	1.09603	4.12484	9.68968
chr19	35025000	35475000	Domain-474-0.0921674960915661	4.94408	4.76094	0.908254	3.01573	9.08418
chr19	35525000	36125000	Domain-475-0.0505898568532031	5.85261	5.25107	1.95737	2.78756	11.6446
chr19	36175000	36625000	Domain-476-0.143721135954898	6.39162	6.19739	1.48971	3.19758	12.5054
chr19	36675000	38325000	Domain-477-0.121228594841565	5.06551	5.05681	1.15897	2.54645	10.4305
chr19	38875000	39425000	Domain-478-0.068490347233913	6.93118	6.65002	2.10126	3.19091	11.8125
chr19	39475000	39925000	Domain-479-0.119532273728889	7.11041	6.91382	2.17884	3.19585	13.1379
chr19	39975000	40725000	Domain-480-0.196368964211947	5.66378	5.09953	1.91181	2.45804	13.1481
chr19	40775000	41075000	Domain-481-0.0874872864100075	6.80535	6.77071	1.01876	4.62073	13.3462
chr19	41125000	41275000	Domain-482-0.0306970580924016	7.05321	7.10012	1.53868	3.87253	11.2551
chr19	41325000	41825000	Domain-483-0.168260925904621	5.96607	5.93178	1.47635	2.38581	10.0826
chr19	41875000	42375000	Domain-484-0.119652429401132	6.45734	5.92501	2.62855	2.85567	14.7753
chr19	42575000	43025000	Domain-485-0.120729339843757	6.27235	5.95238	1.50969	3.48118	11.1398
chr19	43075000	43875000	Domain-486-0.0580106857653268	4.62995	4.27814	1.38369	2.28811	12.3888
chr19	43925000	45125000	Domain-487-0.0646589327438875	5.2367	5.0864	1.39952	2.23958	11.3491
chr19	45175000	45375000	Domain-488-0.196741775856293	5.782	5.85539	0.992826	3.34029	9.12547
chr19	45425000	45875000	Domain-489-0.0716554522623625	6.70263	6.77599	1.23207	3.61584	10.4012
chr19	45925000	46225000	Domain-490-0.0657912289894559	6.56578	5.48645	2.32395	3.55513	13.2983
chr19	46275000	46825000	Domain-491-0.115566636320455	5.44943	5.30772	1.04532	3.1388	12.3379
chr19	46875000	47075000	Domain-492-0.0781952455190526	4.84	4.79413	1.00485	2.86524	10.5427
chr19	47775000	48325000	Domain-493-0.0618672529210772	6.8355	6.49086	1.91461	3.37785	13.237
chr19	49175000	49525000	Domain-494-0.133286779844909	6.36326	5.6861	2.16352	2.79694	14.0318
chr19	49575000	49975000	Domain-495-0.18310658653253	6.06131	5.4348	1.84773	2.93955	12.385
chr19	50575000	51775000	Domain-496-0.0924656027302315	5.50871	5.30126	1.19924	2.33566	11.7584
chr19	51825000	52225000	Domain-497-0.126024959384347	5.57216	5.03519	1.56878	2.99203	11.6385
chr19	52275000	53475000	Domain-498-0.212803506651313	5.37597	5.13563	1.40748	2.45038	9.80448
chr19	53675000	54625000	Domain-499-0.142760021418406	5.91684	5.59333	2.00507	2.09928	12.7237
chr19	54675000	55575000	Domain-500-0.115987943666334	5.5238	5.04626	1.62563	2.43647	12.3306
chr19	55625000	56175000	Domain-501-0.206491526825302	6.3219	6.14628	1.20872	3.21776	10.4976
chr19	56225000	56875000	Domain-502-0.163614647915616	5.14807	5.00337	1.26317	2.871	8.75615
chr19	56925000	57625000	Domain-503-0.0202403505007039	4.26222	3.95821	0.910728	2.6583	10.2979
chr19	57675000	59065999	Domain-504-0.061584920963911	5.80371	5.74018	1.59325	2.58817	12.4705
chr8	78125	2075000	Domain-505-0.13944014530911	5.92758	5.64584	1.74087	2.82035	12.2284
chr8	6075000	6725000	Domain-509-0.0341677660486452	5.13065	5.08671	1.47597	2.91641	9.98716
chr8	6775000	8025000	Domain-510-0.0800645268358451	5.17719	4.59073	1.84018	2.76789	13.703
chr8	8075000	8575000	Domain-511-0.0868060262841723	5.49064	4.70391	2.3344	2.76838	11.0812
chr8	8625000	8875000	Domain-512-0.0529172421300602	6.77945	6.4362	1.24984	4.24563	11.1342
chr8	8925000	9725000	Domain-513-0.0227571287131537	4.99701	5.29716	1.26782	2.71137	9.90419
chr8	9775000	10275000	Domain-514-0.0872711286212932	8.35458	8.42082	0.708776	5.14123	10.5399
chr8	10325000	10725000	Domain-515-0.0799289811845092	5.06427	4.78418	1.24659	2.96241	11.8582
chr8	10775000	11175000	Domain-516-0.0844896308967959	5.88242	5.79777	1.49425	3.48398	9.22573
chr8	11225000	11875000	Domain-517-0.116957761281047	6.47898	6.27267	2.0936	3.28856	12.0361
chr8	12375000	13575000	Domain-519-0.22385893172915	4.86554	4.19669	1.68328	2.88142	12.1273
chr8	14775000	16575000	Domain-521-0.204054549471047	3.70761	3.60403	0.447464	2.76853	6.19599
chr8	16625000	17025000	Domain-522-0.139437121952176	5.81617	4.86558	2.30919	2.80589	10.1793
chr8	17075000	17825000	Domain-523-0.163921027112604	5.34968	5.25854	1.50401	2.64268	9.96868
chr8	17875000	18725000	Domain-524-0.035640015542687	6.4757	6.58379	1.53995	2.84753	11.0709
chr8	18775000	19125000	Domain-525-0.0296677544504712	5.38774	4.49009	1.76148	2.84753	9.87966
chr8	19175000	19675000	Domain-526-0.0452373979590828	8.27567	8.4931	1.24674	3.38126	12.1805
chr8	19725000	20025000	Domain-527-0.141161010099038	4.53578	4.4269	0.712317	3.37261	10.296
chr8	20275000	21775000	Domain-528-0.119190226448945	5.47297	5.29805	1.18645	3.47876	10.3517
chr8	22075000	22425000	Domain-529-0.160856129521421	6.24148	5.92012	1.53602	3.79267	10.8313
chr8	22925000	23275000	Domain-532-0.121446261854192	5.96085	5.70761	1.23853	3.29414	10.9754
chr8	23325000	23575000	Domain-533-0.083991573106431	5.88801	5.19689	1.44704	3.77957	11.5961
chr8	23625000	24325000	Domain-534-0.147132929685694	4.17968	4.08887	0.897679	2.04833	11.0373
chr8	24375000	24875000	Domain-535-0.0633579375880742	3.5305	3.49681	0.213574	2.97777	5.70276
chr8	24925000	25325000	Domain-536-0.0966297149790877	4.7054	4.2789	0.988243	3.19721	8.47755
chr8	25375000	26225000	Domain-537-0.0805765500967634	5.56643	5.39968	2.07804	3.12929	9.63377
chr8	26525000	27125000	Domain-538-0.0685134387822635	3.98437	3.81852	0.472997	3.07331	5.82375
chr8	27175000	27625000	Domain-539-0.127526845530247	5.53027	5.09317	1.29087	3.41887	9.95537
chr8	27675000	28225000	Domain-540-0.0565130356565224	5.61663	5.45608	1.33869	2.37681	10.2713
chr8	28275000	29075000	Domain-541-0.147792698190258	5.68501	5.74108	1.55885	2.71954	10.0559
chr8	29125000	29975000	Domain-542-0.116386739477881	8.14063	8.05479	2.76202	3.50145	12.8591
chr8	30025000	30475000	Domain-543-0.0836610153141558	3.90837	3.86605	0.257251	3.4045	7.39198
chr8	30525000	31075000	Domain-544-0.0417380407787012	5.55196	5.79105	1.49303	2.98622	10.3109
chr8	31125000	32175000	Domain-545-0.0481811483728619	4.20102	4.18766	0.147325	3.7349	5.23279
chr8	32375000	33475000	Domain-546-0.2102411885158	6.08978	6.12433	1.31121	3.7349	10.5777
chr8	34975000	36575000	Domain-548-0.165218878308477	3.5923	3.45932	0.564286	2.56744	8.71851
chr8	36625000	37575000	Domain-549-0.14219374527847	4.02071	3.98947	0.247781	3.15462	5.19178
chr8	38325000	38625000	Domain-550-0.0970785766176558	7.5368	7.4878	0.944865	4.29536	10.5277
chr8	38675000	38875000	Domain-551-0.0791257563766383	5.97342	6.31323	1.62578	2.80718	10.4735
chr8	38925000	39825000	Domain-552-0.0813863426619065	3.68697	3.51717	0.65309	2.30454	9.31044
chr8	40125000	40925000	Domain-553-0.0601568165057425	5.41035	5.37396	0.308881	4.52427	7.17471
chr8	40975000	41375000	Domain-554-0.100967893424205	6.18702	5.38841	2.06346	3.57634	9.60379
chr8	41425000	41725000	Domain-555-0.0870102432309836	6.189	6.32756	0.781114	4.41776	9.41212
chr8	41775000	41975000	Domain-556-0.220799394484687	9.32675	9.3191	0.724445	6.59404	11.3216
chr8	42025000	42225000	Domain-557-0.0569429487290214	6.44626	6.63055	2.23061	3.16823	11.136
chr8	42275000	42875000	Domain-558-0.157543481430771	5.4204	5.39205	0.9761	3.26144	9.20974
chr8	42925000	44600000	Domain-559-0.0642364836286258	5.20999	5.16969	0.460872	3.99551	6.70221
chr8	46100000	47775000	Domain-560-0.118298538499205	4.66379	4.67981	0.37933	3.37406	6.17345
chr8	48125000	48925000	Domain-562-0.00624614822023222	6.59147	6.67759	1.32291	3.47592	13.0421
chr8	48975000	49825000	Domain-563-0.0518137359341081	3.89724	3.88487	0.169275	3.40448	5.00749
chr8	49875000	50275000	Domain-564-0.0446279818294781	3.83707	3.81936	0.227008	3.11413	4.7972
chr8	50325000	51375000	Domain-565-0.164719741966065	4.40652	4.40888	0.290031	3.29089	5.33356
chr8	52725000	52925000	Domain-567-0.120907706692377	7.0831	7.15917	0.802221	4.41128	9.31952
chr8	52975000	53425000	Domain-568-0.0665973813012284	3.77657	3.35833	1.24974	2.77379	11.4864
chr8	53475000	55075000	Domain-569-0.201422195379132	7.12441	8.06988	2.54408	3.02212	12.6738
chr8	55425000	56625000	Domain-570-0.0651245528253756	3.78781	3.37476	1.16711	2.68263	10.1994
chr8	56675000	57125000	Domain-571-0.100941088482963	7.24277	7.08849	2.90476	2.89196	14.7342
chr8	57175000	58025000	Domain-572-0.0505779199289209	4.83309	3.90171	1.61751	2.87772	12.1462
chr8	58875000	59525000	Domain-574-0.129365248443057	5.77927	4.68931	2.59174	2.57288	12.1732
chr8	59575000	61325000	Domain-575-0.124046108912054	5.12006	4.97884	0.727976	2.99146	8.70852
chr8	61375000	62025000	Domain-577-0.0315852042171087	8.03071	8.0165	0.749144	4.73435	10.9929
chr8	62075000	62525000	Domain-578-0.0481766261879588	4.4058	4.39455	0.284793	3.55762	7.46883
chr8	62575000	64075000	Domain-579-0.162117321685282	4.39388	3.94079	1.48934	2.58088	10.6086
chr8	65375000	66525000	Domain-582-0.171044887945974	3.62714	3.53906	0.484063	2.61312	5.12177
chr8	66575000	66925000	Domain-583-0.135045803398594	6.02505	5.94658	0.716556	4.26181	9.07962
chr8	66975000	67325000	Domain-584-0.0381594577817615	3.86069	3.89808	0.490734	2.71855	5.56779
chr8	67575000	68425000	Domain-585-0.201091068215585	7.04326	6.44808	2.7099	2.52536	13.8014
chr8	68675000	69375000	Domain-586-0.202383688765757	3.89949	4.10288	0.807319	2.78823	6.17699
chr8	69425000	70525000	Domain-587-0.087244939779869	3.79251	3.746	0.454348	2.7361	7.29211
chr8	70575000	70975000	Domain-588-0.127224380694484	3.80725	3.78278	0.326932	2.87149	5.59031
chr8	71625000	72675000	Domain-591-0.0850434479446247	4.7999	4.74706	0.328666	4.07161	9.76234
chr8	72725000	73175000	Domain-592-0.129089191875928	4.04873	4.07589	0.747745	2.47627	6.82418
chr8	73225000	73875000	Domain-593-0.0362481128660225	4.3285	4.33042	0.196536	3.68553	5.34869
chr8	74175000	74575000	Domain-595-0.0521933242523534	5.0492	4.96409	0.507207	3.88283	8.51451
chr8	74625000	74975000	Domain-596-0.085687886066265	6.84598	6.6631	1.53149	3.45719	11.1926
chr8	75275000	75925000	Domain-598-0.0247776673856278	4.24538	4.18595	0.77572	2.44099	8.4488
chr8	76175000	77175000	Domain-599-0.0767070520753027	3.08994	3.0525	0.180174	2.7172	4.63191
chr8	77225000	78375000	Domain-600-0.0691550394524833	5.171	4.23098	1.52129	3.33274	9.18228
chr8	79325000	80475000	Domain-602-0.0723355689595758	4.0808	3.93637	0.919938	2.13101	7.98025
chr8	80525000	80925000	Domain-603-0.0619359309102164	5.50809	5.45852	0.372024	4.1458	7.98711
chr8	80975000	81175000	Domain-604-0.176988570676755	6.83455	6.99507	1.17289	3.91097	10.4329
chr8	81225000	81475000	Domain-605-0.0252230702064402	6.35943	6.31012	1.0153	3.53296	9.12527
chr8	81525000	81825000	Domain-606-0.0522067468498687	4.53386	4.48438	0.431977	3.68137	6.94107
chr8	81875000	82175000	Domain-607-0.113633536261078	9.3762	9.53693	1.11559	4.71662	11.6991
chr8	82225000	82625000	Domain-608-0.0593666969387357	5.3822	3.93786	2.50187	2.76086	11.0101
chr8	84775000	85475000	Domain-609-0.145557308820666	4.48557	4.47706	0.23693	3.69559	5.60261
chr8	85525000	86225000	Domain-610-0.110275066257444	5.9714	5.09812	1.9402	2.94056	11.733
chr8	86275000	87075000	Domain-611-0.12128703464167	6.29598	6.04963	2.86359	2.14946	13.955
chr8	87125000	87575000	Domain-612-0.161021410971583	5.99216	6.44642	2.17329	2.57876	10.7007
chr8	87625000	88525000	Domain-613-0.0506024467751336	3.38388	3.37171	0.186846	2.8576	5.39886
chr8	88575000	89675000	Domain-614-0.0556770251531442	3.4216	3.43647	0.208672	2.79608	4.29302
chr8	91025000	92425000	Domain-617-0.0797081131717955	4.4229	4.10957	1.33141	2.68124	9.61432
chr8	92475000	94625000	Domain-618-0.205160689221858	3.80807	3.77809	0.2427	3.26268	6.79784
chr8	95025000	95725000	Domain-619-0.0471842832072516	4.68395	4.18849	1.12932	2.78596	9.81882
chr8	95775000	96275000	Domain-620-0.102664886545131	7.87679	8.33438	1.95601	2.92486	12.2663
chr8	96325000	97275000	Domain-621-0.196978780689194	8.05777	7.49368	1.47321	4.93212	11.6051
chr8	97325000	98575000	Domain-622-0.117345155195391	6.08781	6.10981	1.58152	3.18219	11.5877
chr8	98625000	99125000	Domain-623-0.196930730841609	7.84791	7.7394	3.49163	2.69324	14.2741
chr8	99175000	99475000	Domain-624-0.0525662004959029	5.22035	4.97044	0.786351	3.95718	8.92393
chr8	99525000	101075000	Domain-625-0.111863199420208	6.55128	5.52735	3.2548	2.78056	13.7334
chr8	101625000	102275000	Domain-628-0.160494030304618	7.19887	7.2421	3.40148	2.49236	12.9771
chr8	102325000	103225000	Domain-629-0.223659626339078	7.1656	4.99238	3.93329	3.08186	13.5697
chr8	103275000	103875000	Domain-630-0.179498940359025	7.72081	7.94691	2.21538	3.47464	12.7366
chr8	104075000	104575000	Domain-632-0.230377353940086	6.35882	6.59499	2.01637	2.01386	12.8165
chr8	104625000	105475000	Domain-633-0.125063239141578	4.3136	4.25862	0.295548	3.69064	6.73996
chr8	105525000	105775000	Domain-634-0.023693147291989	3.62066	3.53868	0.487318	2.70924	7.68363
chr8	105825000	106825000	Domain-635-0.0619502054809244	3.65519	3.4764	0.676856	2.85668	8.25809
chr8	106875000	107675000	Domain-636-0.113756367204537	5.90688	5.98267	0.920403	2.70606	8.34153
chr8	107925000	108775000	Domain-637-0.175708118244046	4.15217	3.89757	0.931176	3.09285	10.1892
chr8	108825000	109775000	Domain-638-0.083380706395351	7.685	7.00154	4.49942	2.76007	13.691
chr8	109825000	110325000	Domain-639-0.0578835984823301	4.07838	4.06689	0.255451	3.25039	5.01583
chr8	110375000	110725000	Domain-640-0.11553504095115	5.6469	5.90975	1.77772	2.82301	9.71438
chr8	110775000	111825000	Domain-641-0.0997960208363004	3.15361	3.12885	0.183612	2.62923	4.66334
chr8	114425000	115575000	Domain-645-0.173836619875804	3.43283	3.40032	0.23844	2.84658	4.97185
chr8	115625000	116725000	Domain-646-0.199846854928504	4.84969	4.74168	0.553791	3.87096	8.63041
chr8	116775000	117725000	Domain-647-0.0976612541818143	3.52777	3.51954	0.24009	2.66339	4.61949
chr8	117775000	118275000	Domain-648-0.0796714219723606	5.70888	4.53401	2.48232	3.02295	11.5939
chr8	118325000	119475000	Domain-649-0.1236369173633	7.04653	7.08487	2.05657	3.50993	11.3918
chr8	119725000	120425000	Domain-650-0.176974606402369	3.62632	3.50087	0.376394	2.90784	5.25674
chr8	120475000	120775000	Domain-651-0.033226489189886	4.81306	4.55407	1.40961	2.48337	10.6508
chr8	120825000	121075000	Domain-652-0.0997685819703586	6.39619	6.5257	1.2734	3.15399	10.3564
chr8	121125000	121425000	Domain-653-0.0576790742420088	3.70618	3.69578	0.155875	3.24911	4.74053
chr8	121475000	121975000	Domain-654-0.136324151718965	5.20285	5.17348	0.520757	4.15952	7.57174
chr8	122025000	123625000	Domain-655-0.167200418953004	3.60196	3.51587	0.544642	3.03095	10.0818
chr8	123675000	124125000	Domain-656-0.0761083011006268	7.65163	7.51737	1.16583	5.16469	10.5978
chr8	124175000	124775000	Domain-657-0.103475164432904	6.21885	6.10963	1.33444	3.71581	10.948
chr8	124825000	125475000	Domain-658-0.127740292060956	5.72323	5.51228	1.80929	3.11986	10.1454
chr8	125525000	126025000	Domain-659-0.0577771289859696	6.47195	6.27431	2.04246	2.8094	10.9487
chr8	126075000	126725000	Domain-660-0.0959608864708191	6.8221	7.15075	1.2695	3.03151	10.2214
chr8	126775000	127775000	Domain-661-0.102014739014883	5.8914	5.80688	0.602787	4.57361	7.89678
chr8	127825000	128775000	Domain-662-0.0841178610106438	9.13347	9.08553	1.13857	5.17973	12.4274
chr8	131775000	133125000	Domain-666-0.0514019514180039	6.24201	5.62042	1.69287	3.3859	11.637
chr8	133175000	133725000	Domain-667-0.0464573158665166	4.6605	4.63053	0.323038	3.58502	6.72026
chr8	133775000	134475000	Domain-668-0.13138809625823	6.45375	6.48026	1.99138	3.17583	13.081
chr8	134525000	134925000	Domain-669-0.0623042268983758	7.46301	7.40381	0.759726	5.50069	10.8522
chr8	135525000	135925000	Domain-671-0.224687298543647	6.35826	6.33616	0.366945	5.22405	8.82875
chr8	139175000	139725000	Domain-674-0.0938277281319788	4.50402	4.4908	0.206254	3.96072	5.29478
chr8	139775000	139975000	Domain-675-0.233895167643455	4.20265	4.15065	0.31239	3.52	7.13819
chr8	140675000	141425000	Domain-677-0.170668999389997	4.87424	4.82255	0.342182	4.09315	6.86601
chr8	141475000	141625000	Domain-678-0.181252060355919	7.56812	7.56173	0.684193	5.23914	9.83467
chr8	141675000	142425000	Domain-679-0.184064794670291	6.51252	6.27096	1.57627	3.6353	11.3481
chr8	142475000	143675000	Domain-680-0.0971461556765322	4.86651	5.33595	0.961052	2.87269	7.20913
chr8	145025000	145675000	Domain-682-0.198539173894512	6.61942	6.55153	1.56319	3.12592	11.3403
chr8	145725000	146260874	Domain-683-0.0559042433158512	6.3372	5.94844	2.02812	3.47496	13.7664
chrY	78125	1225000	Domain-684-0.130404280482312	6.66572	6.61829	1.05551	3.3648	9.88107
chrY	1275000	2687500	Domain-685-0.0501371759173782	7.44365	7.21458	2.51381	2.81379	13.3791
chr1	412500	1275000	Domain-686-0.116523831183671	6.29416	6.20546	1.25282	3.38986	12.9818
chr1	1325000	1825000	Domain-687-0.233272702313674	7.06703	7.05021	1.60362	3.26189	12.041
chr1	1875000	2275000	Domain-688-0.0884771761023289	5.63818	5.25054	1.31632	3.70785	12.9243
chr1	2325000	2525000	Domain-689-0.158637494624897	6.2542	6.1332	1.12358	3.117	9.82659
chr1	2575000	3375000	Domain-690-0.0262322842640178	4.85675	4.5733	1.07743	3.06483	7.1716
chr1	3775000	5525000	Domain-691-0.0637504667539813	4.85841	4.15631	1.21187	3.34988	8.58956
chr1	6075000	6675000	Domain-693-0.125630274837188	6.42652	6.42713	1.693	3.24388	12.8232
chr1	6725000	7975000	Domain-694-0.132287221812906	5.90033	6.36312	1.79834	2.88901	10.4016
chr1	9625000	10475000	Domain-699-0.200404681487096	6.40698	6.58775	1.32628	2.78519	10.0369
chr1	11075000	12125000	Domain-701-0.177448552712166	6.56821	6.45926	1.30028	3.32602	11.3152
chr1	12275000	12725000	Domain-702-0.0477531670940616	7.73834	7.30649	1.29162	4.65397	12.0382
chr1	12775000	13425000	Domain-703-0.0789108181917276	5.43003	4.83544	1.40304	2.91743	10.1081
chr1	13875000	14325000	Domain-705-0.167584936602127	6.03693	5.9093	1.66884	3.91747	9.96304
chr1	14375000	15425000	Domain-706-0.0673455237606096	4.96907	4.91969	0.276295	4.33057	6.52576
chr1	15475000	15775000	Domain-707-0.0653330173165488	5.67733	5.54784	1.48398	3.50961	10.1415
chr1	15825000	16775000	Domain-708-0.226129994383099	6.18875	6.10639	1.14476	3.14817	10.8727
chr1	17275000	17625000	Domain-709-0.0331390891129243	6.38091	5.99048	1.13072	3.43641	10.3016
chr1	17675000	19175000	Domain-710-0.151052209911809	5.8502	5.41894	1.79011	2.97077	11.9552
chr1	19225000	19575000	Domain-711-0.181324161296395	6.96128	6.29736	1.51552	3.77882	11.2379
chr1	19625000	20075000	Domain-712-0.00908362344821428	6.66664	5.87751	2.03691	3.07787	11.3082
chr1	20125000	20525000	Domain-713-0.0697538068823145	5.30107	5.17952	0.949011	3.41459	9.61276
chr1	20575000	20925000	Domain-714-0.08559009600789	5.40318	5.03949	1.35552	3.17036	11.1193
chr1	20975000	21525000	Domain-715-0.135126664507419	7.13955	6.57436	1.732	3.86383	11.9126
chr1	21925000	22375000	Domain-716-0.119222550420512	6.30969	6.39067	0.903429	3.78223	11.8835
chr1	22425000	22975000	Domain-717-0.0913814542160297	5.35484	5.24362	0.776562	3.53931	8.62398
chr1	23325000	23775000	Domain-719-0.0718794550792135	6.77267	6.3223	2.14865	3.37711	11.5808
chr1	23825000	24025000	Domain-720-0.142067491753626	8.17318	7.36501	3.37375	3.13954	14.7967
chr1	24375000	24925000	Domain-721-0.244339812437445	4.77633	4.81677	0.935189	2.87166	7.6758
chr1	24975000	25125000	Domain-722-0.0145489751468802	7.34705	7.38123	0.799571	4.1335	10.2082
chr1	25175000	25575000	Domain-723-0.0723330584351104	8.24852	8.83923	1.58954	3.5718	11.0306
chr1	25625000	26175000	Domain-724-0.2110659835071	6.7267	6.63597	1.42542	3.52831	12.4543
chr1	26825000	27225000	Domain-725-0.0362936636242317	7.2551	6.94657	1.01657	4.87453	10.645
chr1	27275000	27625000	Domain-726-0.0440398622311888	5.89495	6.55241	1.43643	3.50911	9.74514
chr1	27675000	28075000	Domain-727-0.135282545350546	6.04463	5.37382	1.7765	3.03092	12.8701
chr1	28125000	28575000	Domain-728-0.123339551318919	6.8831	7.33338	1.51297	3.64368	10.4137
chr1	28625000	29025000	Domain-729-0.0289590520078657	6.34821	6.60124	1.32712	2.81577	11.0474
chr1	29075000	29525000	Domain-730-0.0620825819060021	6.47021	5.62867	1.9232	3.97052	11.9872
chr1	31475000	32075000	Domain-732-0.109428221994675	6.48251	5.80558	1.82904	3.85483	12.3559
chr1	32125000	32525000	Domain-733-0.229821484140592	7.12271	5.57395	2.68777	3.01067	12.2527
chr1	32575000	32825000	Domain-734-0.139562485775247	7.16726	6.38432	1.98779	3.84535	12.5729
chr1	32875000	33325000	Domain-735-0.118318950556221	6.53013	6.69256	2.03474	2.74445	12.3258
chr1	33375000	33575000	Domain-736-0.0372744193723083	6.62246	6.77726	1.22252	4.22772	10.8842
chr1	33625000	33975000	Domain-737-0.10668360619306	6.25933	6.2124	1.74812	3.41166	10.1093
chr1	34025000	35225000	Domain-738-0.121987447119029	4.57435	4.36682	0.798927	3.07939	6.62393
chr1	35275000	36275000	Domain-739-0.162524865871587	6.43101	6.20952	1.5139	3.27023	11.9268
chr1	36575000	36925000	Domain-740-0.163815589792161	6.65378	6.75826	1.37946	3.19892	10.271
chr1	36975000	37925000	Domain-741-0.0424705257094955	3.50923	3.49557	0.171824	3.01023	4.68192
chr1	38225000	39425000	Domain-742-0.0473863790399346	6.56009	6.60909	1.69775	3.39755	11.4568
chr1	39475000	40275000	Domain-743-0.108107240907284	6.58795	5.60477	2.11905	2.78233	12.9488
chr1	40525000	40925000	Domain-744-0.0881991782921658	7.62303	8.16445	1.93497	3.98838	12.3242
chr1	40975000	41475000	Domain-745-0.0673181100406177	5.3917	5.49113	1.11771	3.32082	8.68344
chr1	41525000	41925000	Domain-746-0.0296272642625919	7.6521	7.66631	0.705998	5.32203	9.96134
chr1	41975000	42675000	Domain-747-0.113198962963087	5.64496	5.80234	0.690135	3.64321	7.93387
chr1	42725000	43225000	Domain-748-0.230167192488251	5.79367	5.34592	1.98978	2.92912	10.3353
chr1	43625000	43925000	Domain-749-0.111363987618945	5.85055	5.84792	1.58246	2.84308	10.7653
chr1	43975000	44525000	Domain-750-0.168223864393272	6.53956	6.4645	1.40946	3.20128	11.549
chr1	44575000	45125000	Domain-751-0.146185013139404	6.9066	7.27292	1.55069	3.80929	10.3616
chr1	45175000	45775000	Domain-752-0.201604439387967	6.24555	6.49468	1.64196	2.76318	12.6839
chr1	45825000	46025000	Domain-753-0.0827819918565246	7.82385	7.20643	2.3097	4.24152	13.4921
chr1	46075000	46425000	Domain-754-0.101236504063328	6.46603	6.32137	1.53253	3.63162	10.0873
chr1	46475000	46775000	Domain-755-0.0813736465446976	6.06789	5.93801	0.897456	4.20783	9.45453
chr1	46825000	47175000	Domain-756-0.0975476037389534	6.07734	6.1094	1.60776	2.59152	10.9227
chr1	47225000	47625000	Domain-757-0.0637559530768817	3.92469	3.68543	0.876087	2.39801	6.81943
chr1	47675000	48375000	Domain-758-0.0956309629392621	5.77208	5.56936	1.57195	3.18554	9.67453
chr1	48775000	49325000	Domain-759-0.133898592427424	5.24155	4.89354	1.64527	3.10565	10.0659
chr1	49375000	50775000	Domain-760-0.0455742518199013	3.91647	3.88084	0.206698	3.36309	5.23911
chr1	50825000	51125000	Domain-761-0.0869901189099439	4.32755	4.31416	0.273685	3.17626	5.55776
chr1	51175000	51725000	Domain-762-0.0771657151154896	8.06281	7.7799	1.23833	3.89663	11.5794
chr1	51775000	52275000	Domain-763-0.102634999535135	7.60077	8.69685	2.19717	3.54788	11.3339
chr1	52525000	52775000	Domain-764-0.0634206317460981	4.69682	4.67006	0.328812	3.85648	5.95063
chr1	52825000	53675000	Domain-765-0.0297417214391123	6.43672	5.95614	1.35195	3.06259	11.4029
chr1	53725000	53875000	Domain-766-0.105663860145633	6.56927	6.47933	0.746021	4.59298	10.1494
chr1	53925000	54225000	Domain-767-0.115129367294272	4.49655	4.46893	0.335507	3.39068	5.98726
chr1	54275000	55475000	Domain-768-0.137747422826647	5.87576	5.40433	1.77749	2.79265	11.4207
chr1	55525000	57225000	Domain-769-0.172262756899982	4.99691	4.28512	1.92228	2.94911	10.627
chr1	57275000	58925000	Domain-770-0.160006618636968	4.21106	4.18233	0.563507	3.03774	6.51668
chr1	59175000	60325000	Domain-771-0.0542513447574718	6.35851	5.90716	2.36846	2.68106	12.6815
chr1	60375000	61275000	Domain-772-0.138678207829757	4.06315	4.03237	0.381175	2.9826	5.98011
chr1	61325000	62525000	Domain-773-0.166173705411757	5.20583	4.39469	1.7042	3.02976	9.20805
chr1	62575000	62875000	Domain-774-0.0409546085798283	4.0199	3.95209	0.35156	3.13336	6.8573
chr1	63325000	63975000	Domain-776-0.140740886166734	5.1222	4.36117	1.85483	2.95005	9.37727
chr1	64025000	64725000	Domain-777-0.0351015205690759	4.89619	4.04951	1.99093	2.66011	9.52401
chr1	65525000	66175000	Domain-778-0.0589258758598896	5.07656	4.73525	1.09877	3.06157	10.3337
chr1	66225000	67175000	Domain-779-0.159371767052866	5.94873	4.43776	2.84039	2.85444	12.1826
chr1	68025000	68275000	Domain-782-0.206810283933847	9.35447	9.29158	1.29019	5.53063	13.3347
chr1	68325000	68925000	Domain-783-0.0681933607553667	3.44822	3.46387	0.384564	2.57997	9.37502
chr1	68975000	70275000	Domain-784-0.0894160336616564	3.10598	3.08909	0.164784	2.70386	5.53555
chr1	70325000	71025000	Domain-785-0.0505018432796243	6.15061	5.40326	1.91094	3.19835	11.7319
chr1	71075000	71525000	Domain-786-0.038341777324371	4.03253	3.87772	0.385885	3.00902	6.06546
chr1	71575000	72575000	Domain-787-0.184765950934343	4.2064	4.03189	0.664502	2.86375	7.1106
chr1	72625000	73025000	Domain-788-0.149878752704899	4.55677	3.86775	1.53049	2.90995	10.0338
chr1	74175000	75175000	Domain-789-0.195788347548043	3.39748	3.3683	0.365723	2.46914	5.64689
chr1	75225000	75675000	Domain-790-0.047226238049105	3.09151	3.05047	0.21952	2.65213	4.96817
chr1	75725000	76275000	Domain-791-0.0883495894893172	6.1855	5.41996	2.71975	3.02158	11.1774
chr1	76325000	77575000	Domain-792-0.105500028025858	3.56888	3.43023	0.537765	2.88875	7.97634
chr1	77625000	77975000	Domain-793-0.0692240235797728	5.73624	5.50156	1.04394	3.70537	10.2099
chr1	78025000	78525000	Domain-794-0.138750748940036	6.1127	5.82421	1.9885	2.79823	10.5064
chr1	78575000	79225000	Domain-795-0.0216627912399885	4.8536	3.73567	2.11959	2.70224	12.8285
chr1	79275000	79825000	Domain-796-0.032495757463787	3.15155	3.14308	0.292191	2.35152	6.20928
chr1	81725000	82425000	Domain-799-0.0464915903889259	3.28707	3.21375	0.414961	2.48728	7.80346
chr1	84375000	85325000	Domain-802-0.0745231459536689	5.76028	5.08197	1.99761	3.00755	11.5573
chr1	85375000	85725000	Domain-803-0.156400406678779	4.03464	3.5829	0.994708	2.92537	9.79825
chr1	85775000	86775000	Domain-804-0.137127763940659	4.64549	4.33728	1.05357	2.43215	9.05839
chr1	86825000	87175000	Domain-805-0.0780689558995945	4.62493	3.64846	2.16672	2.49548	10.702
chr1	87225000	87575000	Domain-806-0.0222743264632355	7.89628	7.362	2.53941	3.78578	12.1054
chr1	87625000	88575000	Domain-807-0.0815771069671358	4.61631	4.63386	0.843056	3.17437	8.92017
chr1	89125000	89325000	Domain-809-0.0928545770972368	8.13021	8.16498	0.738555	5.36861	10.3641
chr1	89975000	90475000	Domain-811-0.138705304433827	6.59882	6.30219	1.6766	3.00135	11.2962
chr1	90525000	91675000	Domain-812-0.167096434813498	6.56968	6.52489	0.785018	4.53142	9.14498
chr1	93275000	93675000	Domain-817-0.175358191732014	7.93404	7.16014	3.21928	3.34715	14.4282
chr1	94425000	94875000	Domain-820-0.11498678984424	5.16159	4.87443	1.55992	2.7198	11.559
chr1	94925000	95575000	Domain-821-0.135997919511616	4.6586	4.26323	1.25143	2.81143	11.4062
chr1	95775000	97375000	Domain-822-0.128419919829292	5.52242	5.41116	0.878904	3.30062	8.92818
chr1	97425000	98575000	Domain-823-0.0865184601555539	4.73681	4.71829	0.410674	3.59065	6.97574
chr1	99025000	99525000	Domain-824-0.102649759142383	3.45184	3.33543	0.739149	2.64029	10.9173
chr1	99575000	100175000	Domain-825-0.224323108881637	3.79714	3.95672	0.490351	2.74515	5.54256
chr1	100225000	100925000	Domain-826-0.116265232776365	6.10779	5.80359	1.84753	2.48048	11.3538
chr1	101375000	101925000	Domain-829-0.0574888523677114	6.5559	6.79377	1.31156	2.46688	10.5739
chr1	101975000	102975000	Domain-830-0.0888926421835374	3.11687	3.08915	0.199994	2.82674	6.779
chr1	103475000	104075000	Domain-831-0.242492035689446	5.16126	4.76576	2.02457	2.85643	9.78775
chr1	106425000	107725000	Domain-834-0.180333063444355	5.28473	4.86258	1.18242	3.50426	8.99171
chr1	108275000	108675000	Domain-836-0.0975591673426907	7.25822	7.2563	0.800773	4.72067	9.80112
chr1	108725000	109275000	Domain-837-0.104721492487024	7.31793	7.71283	1.4265	3.56135	10.6713
chr1	109675000	110025000	Domain-838-0.0843745194732052	5.88331	5.69257	0.875577	3.597	10.0787
chr1	110625000	111025000	Domain-840-0.0353431579668129	5.23867	4.8446	1.6575	2.59231	10.4514
chr1	111075000	111375000	Domain-841-0.139618544149064	5.26204	4.81695	1.10723	3.83432	11.0217
chr1	111425000	111975000	Domain-842-0.119189718240005	6.366	6.44465	1.23419	3.28148	11.0093
chr1	112025000	112325000	Domain-843-0.206134225116381	5.78622	5.69295	1.30615	3.54025	10.3999
chr1	112375000	112875000	Domain-844-0.0721047941279803	5.03395	5.02806	0.218193	4.39563	6.36466
chr1	112925000	113225000	Domain-845-0.0956700517747012	4.74077	4.40097	1.19192	3.15141	8.46372
chr1	113275000	113575000	Domain-846-0.0411814032702468	5.55596	5.522	0.644577	3.65833	8.12335
chr1	113625000	114275000	Domain-847-0.0324818849480238	4.68481	4.6317	0.444177	3.78785	6.94651
chr1	114475000	114825000	Domain-848-0.0675812148247543	5.06979	4.37064	1.31616	3.17288	9.44185
chr1	114875000	115375000	Domain-849-0.13815721479481	7.13571	7.76657	2.27469	2.10423	11.3581
chr1	115425000	116575000	Domain-850-0.0921077362046016	4.41834	4.3783	0.70122	2.86793	8.77233
chr1	116625000	117075000	Domain-851-0.0455337795836362	5.79443	5.36432	2.73918	2.63861	10.3679
chr1	117675000	118475000	Domain-854-0.190099934883773	5.93086	5.86216	1.49277	2.7773	11.5371
chr1	118525000	120725000	Domain-855-0.0546382489216947	4.58261	4.39074	1.1395	2.67338	10.6499
chr1	145375000	146025000	Domain-858-0.148692470790413	6.68366	6.75199	1.90783	3.11552	13.4902
chr1	146075000	147925000	Domain-859-0.222423136299317	5.97041	6.15619	1.35095	3.06152	10.6325
chr1	149225000	149775000	Domain-861-0.110058484911891	6.1094	5.99642	1.13933	3.41496	9.48295
chr1	150225000	151175000	Domain-863-0.170189655321696	6.76437	6.80132	1.6752	2.86113	12.8695
chr1	151225000	151975000	Domain-864-0.0761448534787933	6.66333	6.33364	2.30236	2.69158	13.4022
chr1	152475000	153475000	Domain-866-0.0705632703641458	5.29944	4.57373	2.12505	2.54804	15.0677
chr1	153525000	154275000	Domain-867-0.0559925946002733	7.7825	7.77941	1.97779	2.82441	13.39
chr1	154325000	155125000	Domain-868-0.100441203162617	6.34622	6.29986	1.50084	3.11552	12.1583
chr1	155175000	156025000	Domain-870-0.218460500648796	7.72468	7.86628	1.6731	2.54896	12.3212
chr1	156075000	156325000	Domain-871-0.199521042536585	7.25379	6.99697	1.38243	4.25691	12.1581
chr1	156375000	156575000	Domain-872-0.0563275060309603	6.64627	6.74425	1.52975	3.46124	10.4305
chr1	157525000	157875000	Domain-874-0.0332707336070429	4.80392	4.81686	0.984026	2.70382	9.54054
chr1	158125000	159075000	Domain-875-0.172012225049012	5.90137	5.40412	2.03942	2.25748	12.5105
chr1	159125000	159975000	Domain-876-0.049035263298903	5.50831	5.25365	1.48176	2.96483	11.2834
chr1	160025000	160325000	Domain-877-0.107409233978792	5.66205	5.96807	1.63702	2.90123	9.50809
chr1	160375000	160625000	Domain-878-0.0750764985207003	5.62387	5.57283	0.781121	3.88546	9.32067
chr1	160675000	161075000	Domain-879-0.0753195758716029	6.51046	6.16872	1.72078	3.27856	12.3014
chr1	161125000	161375000	Domain-880-0.0608312822372128	5.59964	5.28106	1.57152	3.08784	12.2877
chr1	161775000	162775000	Domain-882-0.24064469359329	5.48033	5.03389	1.53982	3.00405	12.5634
chr1	162825000	163325000	Domain-883-0.0718102557150108	4.5432	4.1519	1.3695	2.81161	10.179
chr1	163375000	165075000	Domain-884-0.0359622828849432	4.79149	4.37276	1.57367	3.64266	12.126
chr1	165125000	165525000	Domain-885-0.16569720168992	4.78194	4.4535	0.831618	3.06626	6.95873
chr1	165575000	165875000	Domain-886-0.0701050803149708	8.33484	8.4652	1.21831	4.13488	12.9956
chr1	165925000	166775000	Domain-887-0.036875379581675	3.82678	3.81372	0.335319	2.99165	5.75155
chr1	166825000	167725000	Domain-888-0.201741098702299	6.41753	6.5586	2.23793	2.80236	12.4888
chr1	168225000	169425000	Domain-889-0.0550782435216931	4.88688	4.86355	1.14547	2.53006	10.609
chr1	169825000	171375000	Domain-890-0.0831712019143457	5.10299	4.83042	1.21868	2.76185	9.19013
chr1	171425000	172625000	Domain-891-0.0992063009708856	5.86018	5.70008	1.928	2.8505	10.9909
chr1	172675000	173375000	Domain-892-0.0705894001548718	5.47186	4.54757	1.78549	3.2739	10.8953
chr1	173425000	174175000	Domain-893-0.107200049878263	6.03708	5.92903	2.04881	2.91388	11.6814
chr1	174225000	174725000	Domain-894-0.0195358679651686	5.43333	5.45635	0.333462	4.1416	6.46137
chr1	174775000	174975000	Domain-895-0.0321025689029094	7.45608	7.46538	1.18004	4.76114	10.8512
chr1	175025000	175275000	Domain-896-0.110360746563727	5.15563	4.95136	1.38046	2.89424	9.52537
chr1	176325000	176825000	Domain-897-0.139349321415577	4.7845	4.78554	0.191142	4.19066	8.08738
chr1	176875000	177925000	Domain-898-0.158926410335071	3.73788	3.67466	0.324696	2.9542	6.05169
chr1	177975000	178225000	Domain-899-0.0708097733287313	3.57727	3.63623	0.495627	2.52512	6.89291
chr1	178275000	178975000	Domain-900-0.118171613346075	4.0696	3.8146	0.81197	2.86856	8.62594
chr1	179025000	179625000	Domain-901-0.0267259281975906	5.2756	5.1697	1.47276	2.83047	9.83289
chr1	179825000	180175000	Domain-902-0.130655030127567	6.82755	6.83499	0.992391	4.62865	10.1509
chr1	180475000	180825000	Domain-904-0.0639262637420908	6.23676	6.19444	0.549057	4.91906	8.69394
chr1	180875000	181125000	Domain-905-0.192078725737272	7.20371	6.37758	1.81538	4.9228	12.9347
chr1	181425000	182025000	Domain-907-0.0728097180395899	3.84502	3.83733	0.123432	3.48891	4.59167
chr1	182075000	182375000	Domain-908-0.0141465659421422	5.48105	4.63469	1.69934	3.00938	9.30645
chr1	182525000	182825000	Domain-909-0.112933266928918	5.9044	5.40725	1.48164	3.36002	11.8589
chr1	182875000	183525000	Domain-910-0.0735774076075084	4.91831	4.16447	1.5435	2.59998	9.59029
chr1	183575000	183925000	Domain-911-0.10002932164952	7.23035	8.14523	2.50616	3.17948	12.0249
chr1	183975000	184675000	Domain-912-0.101376624330716	5.98634	5.91822	0.825032	4.47381	8.39008
chr1	184725000	185125000	Domain-913-0.106199189963999	6.06526	6.02894	1.09939	3.35211	10.6171
chr1	185725000	186275000	Domain-916-0.0759570621816555	3.4446	3.4022	0.268165	2.83752	4.93783
chr1	190475000	192325000	Domain-921-0.171642257876247	4.18437	3.6066	1.29239	2.70691	10.3453
chr1	192375000	193075000	Domain-922-0.122435063120903	7.02357	7.02487	2.31368	2.12583	13.6738
chr1	193125000	194325000	Domain-923-0.215111470817809	3.01331	3.00121	0.137712	2.69695	5.80788
chr1	195925000	196675000	Domain-925-0.0895985354866248	3.7475	3.55294	0.742335	2.65653	8.69121
chr1	196725000	197375000	Domain-926-0.115242230591711	4.37546	3.94659	1.18485	2.59789	9.57024
chr1	197425000	197925000	Domain-927-0.0970290269994014	4.15805	4.01895	0.533474	3.27996	6.78571
chr1	197975000	198475000	Domain-928-0.089749986750443	9.15029	9.21987	0.728213	5.63094	11.3317
chr1	198525000	198675000	Domain-929-0.114255025945066	8.36646	8.42476	0.903333	5.26948	10.8467
chr1	199575000	200525000	Domain-932-0.135661498046636	5.95624	6.43883	2.58766	3.04063	10.4765
chr1	200575000	201125000	Domain-933-0.0661811562370403	5.55281	5.29187	1.42258	2.79516	9.45285
chr1	201175000	201775000	Domain-934-0.0559655982351981	6.07902	5.68337	1.41572	3.52535	10.4654
chr1	202175000	202975000	Domain-935-0.0608136765581813	6.59008	6.59061	1.53464	2.89358	12.0885
chr1	203025000	203425000	Domain-936-0.185700849881259	5.95375	5.77323	1.35665	2.63098	11.6087
chr1	203475000	203775000	Domain-937-0.0522683206840593	6.97249	6.92095	1.58503	3.8062	11.8032
chr1	203825000	204375000	Domain-938-0.117214728464657	4.67138	4.56642	0.609726	3.12121	9.65369
chr1	204425000	204875000	Domain-939-0.0871003228064247	6.66345	6.5205	1.86487	3.59398	11.8562
chr1	205275000	205725000	Domain-940-0.040617681842783	5.61514	5.5198	1.5094	3.16678	10.441
chr1	206050000	206575000	Domain-941-0.222858940857946	6.03358	6.13609	0.85666	4.0934	11.3453
chr1	206625000	207175000	Domain-942-0.0835588078206538	6.12946	5.7666	1.98679	2.56119	11.3004
chr1	207225000	207975000	Domain-943-0.0587162701888997	5.71909	5.0905	1.66175	3.12966	11.0986
chr1	208025000	208375000	Domain-944-0.157075156852917	7.15981	7.00971	1.59736	3.96331	11.6822
chr1	208425000	209675000	Domain-945-0.0745770487248486	4.00806	3.95572	0.453247	2.78269	6.00071
chr1	210575000	211425000	Domain-946-0.0647813866808055	4.09976	4.09744	0.281841	3.02819	5.42536
chr1	211775000	212175000	Domain-947-0.0725785444559147	5.9113	5.87599	1.13466	3.36131	9.35434
chr1	212225000	212575000	Domain-948-0.174007606105928	7.48645	7.44089	0.541642	5.9742	9.43157
chr1	212625000	213275000	Domain-949-0.132548297335948	6.1787	6.22747	1.00944	3.1702	10.9927
chr1	213325000	214325000	Domain-950-0.0358680946774427	3.94547	3.91078	0.232243	3.47218	6.53363
chr1	214375000	214775000	Domain-951-0.196061247963825	6.80073	7.31252	2.25738	3.57274	11.7901
chr1	214825000	215825000	Domain-952-0.078001477371895	5.02367	4.4944	1.20241	2.43471	9.57733
chr1	216425000	216875000	Domain-954-0.137119341025751	3.2284	3.20908	0.164847	2.83738	4.73213
chr1	216925000	218375000	Domain-955-0.119794239502304	4.04739	3.72812	0.730269	2.78783	7.18715
chr1	218425000	220025000	Domain-956-0.0989296998417836	5.26902	5.45166	1.46815	2.99982	9.42479
chr1	220075000	220975000	Domain-957-0.0461950437797964	5.96792	5.74344	2.04961	2.69085	10.7409
chr1	221025000	221575000	Domain-959-0.0474829137964488	8.67089	8.68683	1.26674	4.26988	12.3306
chr1	221625000	222625000	Domain-960-0.0472765400492882	7.71068	7.72399	1.46556	4.38363	11.0364
chr1	222875000	223275000	Domain-961-0.0435945818796443	6.24797	6.36626	1.62316	3.66451	9.44571
chr1	223325000	223875000	Domain-962-0.178302420950622	4.4181	4.34622	0.373122	3.70053	7.28121
chr1	224275000	224625000	Domain-963-0.0470349463266615	7.47911	7.35603	0.855539	5.07001	10.8098
chr1	224675000	225525000	Domain-964-0.127906103669076	3.6734	3.64077	0.458111	2.91602	5.62108
chr1	225575000	226225000	Domain-965-0.0842582668986252	6.86909	6.06524	2.67107	3.36529	13.2023
chr1	226625000	227575000	Domain-966-0.0794361743074638	5.89266	5.61598	0.73584	4.54934	9.75179
chr1	227625000	228175000	Domain-967-0.0822672197066533	5.98535	5.5687	1.42174	3.62752	11.1321
chr1	228225000	228725000	Domain-968-0.077085730405308	6.76332	6.53881	1.59812	3.63768	12.1195
chr1	228775000	229375000	Domain-969-0.0641971109951011	4.15663	4.06878	0.61544	3.00026	8.15128
chr1	229425000	229675000	Domain-970-0.127811477829538	5.68546	5.72512	1.17412	3.46476	8.43662
chr1	229725000	230525000	Domain-971-0.0408871729271243	6.46799	6.76461	1.48886	3.56972	10.6126
chr1	230575000	231375000	Domain-972-0.171249690169638	6.0523	6.05129	1.32529	3.19273	11.7388
chr1	231425000	231825000	Domain-973-0.103889117056791	7.18338	7.19162	1.40151	4.02681	10.8907
chr1	231875000	232675000	Domain-974-0.0629461104465935	6.72609	6.54496	1.55274	3.92729	10.6491
chr1	232725000	233425000	Domain-975-0.028909155245713	7.3345	7.34343	0.727854	5.29713	9.333
chr1	234525000	235275000	Domain-979-0.0671505672774276	6.54812	5.65759	2.96221	2.65401	11.7399
chr1	235325000	235625000	Domain-980-0.0613729181979597	6.83527	6.39052	1.34725	4.08594	10.8829
chr1	235675000	236175000	Domain-981-0.133202385291189	5.44209	4.99942	1.62714	3.5531	9.95072
chr1	236225000	236725000	Domain-983-0.0686401617795738	5.4272	5.09538	1.50616	2.31645	9.65841
chr1	236775000	237025000	Domain-984-0.170459385870009	5.65704	5.31261	1.48143	3.8046	9.27355
chr1	237075000	237875000	Domain-985-0.0453671546229755	4.05359	4.04563	0.146497	3.62401	4.77925
chr1	239425000	240175000	Domain-986-0.104083130460244	4.00441	3.9424	0.306203	3.57836	7.11799
chr1	240875000	241625000	Domain-987-0.0827915105763234	3.37372	3.34235	0.19207	2.99372	6.23306
chr1	241675000	242175000	Domain-988-0.0642761893265567	5.86626	5.78646	1.34208	3.02314	10.773
chr1	242575000	243175000	Domain-989-0.104167467348532	3.25855	3.20827	0.341892	2.69146	8.42718
chr1	243525000	244575000	Domain-990-0.132896110997991	4.42788	4.38253	0.676182	2.38038	7.02338
chr1	244625000	245225000	Domain-991-0.116546539228151	7.07193	6.83207	1.50512	3.55965	11.2104
chr1	245275000	246175000	Domain-992-0.0840069582869531	4.89117	4.8228	0.417174	3.86879	7.83477
chr1	246225000	246625000	Domain-993-0.120010265461726	7.86522	7.87113	0.707316	5.37155	10.7208
chr1	246675000	246925000	Domain-994-0.0241103087303057	6.78287	7.1655	1.73167	3.12162	11.2887
chr1	246975000	247725000	Domain-995-0.117978453139456	5.16773	5.13603	1.57325	2.63927	10.3648
chr1	247775000	248325000	Domain-996-0.229773177553037	4.10382	4.01906	0.929078	2.65256	11.2538
chr11	175000	775000	Domain-997-0.149633948179681	6.67337	6.63646	1.89114	2.88896	13.083
chr11	825000	1575000	Domain-998-0.0397196250301676	6.09561	6.14691	1.18529	3.54537	10.9159
chr11	2225000	2475000	Domain-1000-0.200498568661754	6.48866	6.19829	2.0851	3.06091	12.521
chr11	2525000	3475000	Domain-1001-0.0674655128514699	6.36673	6.38608	1.15535	2.75603	10.3742
chr11	3725000	4125000	Domain-1002-0.0889463461106672	7.8555	7.59022	1.03599	5.38443	11.5272
chr11	4175000	4575000	Domain-1003-0.0554635115400352	6.6685	6.64116	0.474778	5.25689	8.23785
chr11	4625000	5075000	Domain-1004-0.0840390214237288	4.83699	4.24101	1.22449	3.1382	8.78515
chr11	5125000	5425000	Domain-1005-0.0729281876124378	6.3882	4.95838	2.91622	3.14499	15.5624
chr11	5475000	5975000	Domain-1006-0.162046413575783	5.20705	4.5177	2.1258	2.53647	12.1538
chr11	6025000	6375000	Domain-1007-0.12069104103672	5.09523	4.97581	1.30133	2.95622	9.49041
chr11	6425000	6775000	Domain-1008-0.156140600776948	6.88702	6.80429	1.56771	3.94566	11.6348
chr11	6825000	8075000	Domain-1009-0.080330514367007	4.46135	4.29986	0.958807	2.6915	12.418
chr11	8125000	8675000	Domain-1010-0.0545438606211664	4.48423	4.44943	0.400449	3.37138	7.62879
chr11	9025000	9575000	Domain-1011-0.0772915654759939	6.86474	6.98457	1.64478	3.24891	11.6095
chr11	9775000	10375000	Domain-1012-0.129196840802798	6.24215	5.71868	1.57185	3.52196	12.6263
chr11	10425000	10775000	Domain-1013-0.0876130522234681	6.33159	6.57266	1.60605	3.06487	11.732
chr11	10825000	11975000	Domain-1014-0.0655768420712761	9.22493	9.05548	1.72072	5.81662	12.7452
chr11	12025000	12325000	Domain-1015-0.0554278293963942	4.37452	4.03673	0.944137	2.97452	9.66299
chr11	12375000	12925000	Domain-1016-0.143091382698933	4.00282	4.02422	0.303458	3.2753	5.6224
chr11	12975000	13475000	Domain-1017-0.156565994208322	5.00755	5.18411	1.30868	2.79117	9.12678
chr11	13525000	14275000	Domain-1018-0.0561833446171785	5.49772	5.5745	1.37725	3.68197	9.53703
chr11	14325000	14525000	Domain-1019-0.114761584038214	8.12338	8.97603	2.36774	2.78687	11.8803
chr11	14575000	15275000	Domain-1020-0.0479060652025448	5.98101	4.72453	2.63668	2.89445	12.3513
chr11	15325000	16725000	Domain-1021-0.169166350136932	4.16574	4.08314	0.345713	3.54879	7.62792
chr11	16775000	17575000	Domain-1022-0.176708591866136	5.11391	4.80656	1.32609	2.53105	11.0038
chr11	17625000	18025000	Domain-1023-0.0429994394634253	4.89447	4.88894	1.09876	3.27455	7.28853
chr11	18075000	18875000	Domain-1024-0.0495721619117864	5.4593	5.17335	1.55246	2.39397	10.4633
chr11	18925000	19575000	Domain-1025-0.039599276870518	4.94264	4.8444	1.08737	2.91366	10.0164
chr11	19975000	20575000	Domain-1026-0.240654841000132	6.59055	6.59247	0.74052	4.27408	8.95472
chr11	20625000	22125000	Domain-1027-0.0846360221079303	4.99301	4.78587	0.782199	3.8669	10.4946
chr11	22175000	22875000	Domain-1028-0.14203173351726	5.08556	4.18407	1.86829	2.53509	10.8159
chr11	22925000	24625000	Domain-1029-0.238629216399575	4.33331	4.31355	0.274376	3.47356	6.15265
chr11	26325000	26725000	Domain-1031-0.0576765557033403	3.51917	3.49776	0.179465	2.99333	4.60219
chr11	26775000	27575000	Domain-1032-0.189155363214413	4.89553	4.40732	1.33596	2.50748	8.85953
chr11	27625000	28725000	Domain-1033-0.178644178695633	4.96838	4.88748	0.736974	2.62569	8.56819
chr11	29425000	30075000	Domain-1035-0.0598512351513882	5.00127	4.98937	0.222992	4.29837	6.34147
chr11	30125000	31025000	Domain-1036-0.0161821325648561	3.55135	3.33811	1.00916	2.5881	10.4677
chr11	31075000	32275000	Domain-1037-0.155013430571851	5.2333	5.27344	1.35514	2.68156	9.36612
chr11	32325000	32775000	Domain-1038-0.0434274354484053	6.67448	5.30851	2.63957	2.87432	12.2386
chr11	32825000	33125000	Domain-1039-0.249529907112131	5.35477	5.23195	1.34032	2.3393	8.85523
chr11	33375000	33775000	Domain-1040-0.0341029928570731	7.20946	7.24891	0.723553	4.716	9.51512
chr11	33825000	34025000	Domain-1041-0.0509957191575589	9.48133	9.56692	1.16788	4.62022	12.9353
chr11	34075000	34525000	Domain-1042-0.0998630565438021	7.7304	8.04644	1.73403	4.49847	12.4823
chr11	34575000	34875000	Domain-1043-0.154350826167065	3.43353	3.40102	0.168078	3.06746	4.56423
chr11	35525000	36325000	Domain-1046-0.0452327968503269	6.3226	5.65399	1.87132	3.04925	11.2996
chr11	36375000	36575000	Domain-1047-0.024830575245885	6.21702	6.46398	1.2995	3.34256	10.2189
chr11	38925000	40325000	Domain-1050-0.123690950562677	3.97314	3.94748	0.270914	3.08786	5.95609
chr11	43375000	44025000	Domain-1053-0.148029344303302	7.67202	7.69172	1.39475	3.71856	12.7327
chr11	44075000	44575000	Domain-1054-0.0628375737566256	6.44329	6.27476	0.976846	4.42539	10.3762
chr11	44625000	44925000	Domain-1055-0.0162152398182459	5.32197	5.32305	0.26823	4.00911	6.46622
chr11	44975000	45375000	Domain-1056-0.112919698352062	4.61885	4.81257	0.530037	3.15711	5.99847
chr11	45425000	45825000	Domain-1057-0.0684432320249166	5.14711	5.11273	0.324514	4.05175	6.45701
chr11	46375000	46625000	Domain-1058-0.0364737936098068	7.03745	6.55264	1.85917	4.19006	12.9478
chr11	46675000	47225000	Domain-1059-0.108406217892037	6.42474	6.76543	1.54727	3.06866	9.82683
chr11	47275000	47875000	Domain-1060-0.16396458324599	6.67954	6.82336	1.49626	2.32462	11.0157
chr11	47925000	48175000	Domain-1061-0.0991646784996141	5.85968	5.85719	0.462079	4.22216	7.57722
chr11	48225000	49575000	Domain-1062-0.189912255741348	3.62754	3.48736	0.585022	2.44964	7.46799
chr11	50025000	50825000	Domain-1063-0.094636239709322	5.28668	5.26249	0.272635	4.38653	6.94863
chr11	54037500	55575000	Domain-1065-0.070627709231991	3.46498	3.41036	0.454095	2.24724	5.97959
chr11	55625000	56575000	Domain-1066-0.05766055328887	3.96495	3.94486	0.519813	2.91067	5.73147
chr11	56625000	57025000	Domain-1067-0.170534138059863	4.63782	4.62459	0.310535	3.76507	6.22548
chr11	57075000	58325000	Domain-1068-0.0622633511476633	7.03218	7.41107	1.98463	2.94932	13.5997
chr11	58375000	58875000	Domain-1069-0.175948303105066	4.66525	4.30925	0.789953	3.4588	9.78044
chr11	58925000	59275000	Domain-1070-0.154297272273636	6.73697	6.44637	1.69542	3.43957	12.423
chr11	59475000	60025000	Domain-1071-0.112604174663841	5.76805	5.61216	2.14417	2.57134	12.1906
chr11	60075000	60475000	Domain-1072-0.0686304103248162	4.45768	4.17535	1.5094	2.74419	12.6087
chr11	60525000	61175000	Domain-1073-0.0587030489620458	6.70317	6.59893	1.31407	3.4861	11.1325
chr11	61475000	61925000	Domain-1074-0.0821297732743038	7.03985	7.02174	1.45904	4.07549	13.075
chr11	62125000	62625000	Domain-1075-0.110412470250414	7.02408	6.71987	1.75008	2.88013	13.3293
chr11	62675000	63475000	Domain-1076-0.163195016182821	5.17758	4.89221	1.42774	2.8464	10.9662
chr11	63525000	63975000	Domain-1077-0.0504961438355165	6.96461	6.69115	1.71579	3.28873	12.6979
chr11	64025000	64475000	Domain-1078-0.0983520062689572	6.69355	6.42891	1.98067	3.12705	12.2278
chr11	64525000	65325000	Domain-1079-0.206140846931893	7.29934	6.96821	1.91528	3.76955	13.8973
chr11	65375000	66075000	Domain-1080-0.0623178629837737	6.87495	6.8917	1.75648	1.6796	12.4693
chr11	66125000	66775000	Domain-1081-0.123936720521653	6.19281	6.14406	1.24314	2.91209	10.2059
chr11	67775000	68275000	Domain-1082-0.14217678360018	7.37771	7.34526	1.31698	3.45855	11.6635
chr11	68325000	69475000	Domain-1083-0.0219789083043247	5.82432	5.72156	1.0284	3.68551	9.43381
chr11	69525000	70225000	Domain-1084-0.0652353538666191	5.15497	4.79007	1.10354	3.05074	8.85957
chr11	70275000	71475000	Domain-1085-0.176531688616068	5.58188	5.23484	1.67884	3.1543	10.1828
chr11	71525000	72375000	Domain-1086-0.109070110260516	6.25821	5.99205	1.14645	3.42328	11.6892
chr11	72425000	73025000	Domain-1087-0.0904525464548452	6.52687	6.74864	1.40083	3.88345	11.2015
chr11	73075000	73475000	Domain-1088-0.093365281354997	6.25387	6.12711	1.4148	3.46876	10.2726
chr11	73525000	73925000	Domain-1089-0.0810714457850144	7.11905	6.94269	1.69794	4.18853	12.7504
chr11	74375000	75025000	Domain-1090-0.0422325796106351	5.35048	4.93851	1.22711	3.4565	9.64205
chr11	75325000	76175000	Domain-1091-0.197721285331606	5.53413	5.50035	1.06248	3.1896	10.457
chr11	77425000	77775000	Domain-1092-0.0959853055207263	6.18368	6.3748	1.35603	3.82698	9.7085
chr11	77825000	78325000	Domain-1093-0.0615251789943093	7.15034	7.21897	1.66897	3.7307	12.1252
chr11	82425000	82975000	Domain-1098-0.128922247981858	6.25818	6.06476	1.49065	3.53267	12.237
chr11	83025000	83475000	Domain-1099-0.086778979196376	4.0508	4.02046	0.237752	3.37565	5.68239
chr11	83525000	84275000	Domain-1100-0.0150595874092734	4.0508	4.02046	0.237752	3.37565	5.68239
chr11	86125000	86575000	Domain-1105-0.0696603580183385	4.74332	3.90517	1.8447	2.61937	10.029
chr11	86625000	87125000	Domain-1106-0.051267780862526	5.54959	5.10964	1.07092	3.4774	9.32557
chr11	87175000	88725000	Domain-1107-0.0604501945063773	5.53077	5.27413	1.13162	2.7846	9.06447
chr11	88775000	89375000	Domain-1108-0.0317643452965206	3.83029	3.86793	0.503828	2.49131	5.83127
chr11	89425000	89875000	Domain-1109-0.0479482030030532	3.22162	3.20642	0.196021	2.54125	4.40816
chr11	89925000	92625000	Domain-1110-0.216998639159365	6.28479	6.63582	2.56947	3.20235	11.9576
chr11	92675000	93475000	Domain-1111-0.0595940977048679	6.21884	6.09101	2.16465	2.81487	12.9738
chr11	93525000	94675000	Domain-1112-0.106951884575673	6.19917	5.96859	1.61466	2.85802	10.8599
chr11	94725000	95525000	Domain-1113-0.039684282210726	6.69964	7.11233	1.46197	3.13647	10.9995
chr11	98975000	99675000	Domain-1117-0.219693519478255	3.36702	3.34814	0.195567	2.79299	5.45375
chr11	99725000	100875000	Domain-1118-0.0492353517210337	4.14425	3.98051	0.73785	2.62534	7.71531
chr11	100925000	101975000	Domain-1119-0.0343229716652516	3.52885	3.49358	0.233319	2.96548	8.12801
chr11	102025000	102575000	Domain-1120-0.105296020530446	6.92341	5.97414	2.85128	2.74798	12.4346
chr11	102625000	102975000	Domain-1121-0.0543761803771875	3.92548	3.78044	0.863397	2.21497	8.2197
chr11	103475000	104325000	Domain-1123-0.0334188249328453	4.26928	4.1862	0.73742	3.0492	7.73575
chr11	104375000	105775000	Domain-1124-0.15144341730588	5.41867	5.01228	1.71991	2.89548	10.8207
chr11	105825000	107325000	Domain-1125-0.132914148467978	5.42959	4.98087	1.88126	3.15621	10.265
chr11	107375000	107775000	Domain-1126-0.0861549229802717	5.13746	5.08051	1.24796	2.76419	10.123
chr11	107825000	108575000	Domain-1127-0.13127999953798	6.22403	6.79602	1.66898	2.66815	11.0259
chr11	108825000	109675000	Domain-1128-0.0585077105076993	3.04324	3.03793	0.0979638	2.79282	3.50847
chr11	109725000	110025000	Domain-1129-0.0462785850595865	4.57521	3.93771	1.82967	2.32826	11.5714
chr11	110075000	110275000	Domain-1130-0.120716097843842	4.89076	4.88223	0.296405	3.79782	6.25747
chr11	110325000	111375000	Domain-1131-0.0800972370030514	6.20673	5.27397	2.70167	2.90546	13.3983
chr11	111425000	111775000	Domain-1132-0.030994674101263	6.13855	6.07548	0.792677	3.9311	9.88815
chr11	112025000	113175000	Domain-1133-0.0494557233829943	5.20747	4.64403	2.00514	2.41201	11.2633
chr11	113225000	113675000	Domain-1134-0.16453456807678	6.05315	5.80317	0.893281	3.90844	9.26617
chr11	113725000	114175000	Domain-1135-0.0978472174886411	5.21829	4.85374	1.22508	3.11379	12.9335
chr11	114225000	114475000	Domain-1136-0.0513964528828968	7.37841	7.61749	1.25582	4.58917	11.6153
chr11	114525000	116575000	Domain-1137-0.0849373400730997	4.92392	4.90469	0.475545	3.69078	11.3286
chr11	116625000	117125000	Domain-1138-0.021378122784131	6.39797	6.25819	1.11478	3.46533	11.1764
chr11	117175000	117625000	Domain-1139-0.120861665047546	5.7157	5.70822	0.465242	4.64777	7.39664
chr11	117675000	117975000	Domain-1140-0.025519420512047	6.16082	5.71064	1.15958	3.53951	11.0988
chr11	118025000	118475000	Domain-1141-0.130807985614487	6.36354	5.81765	2.05364	3.04651	13.134
chr11	118525000	118925000	Domain-1142-0.0489589692787921	6.04684	6.0762	1.94708	2.52638	12.0155
chr11	119225000	120125000	Domain-1143-0.0224926958243644	5.24969	5.37859	1.14791	2.67581	10.3693
chr11	120175000	121075000	Domain-1144-0.0933166155975278	4.96308	4.89144	0.715149	3.09937	8.44389
chr11	121525000	122425000	Domain-1147-0.0992764758601165	3.54683	3.51146	0.279604	2.87684	5.49801
chr11	122475000	122925000	Domain-1148-0.214586879418917	5.38102	4.05518	2.28056	2.56584	11.5604
chr11	122975000	123525000	Domain-1149-0.131715331952803	5.28896	4.81447	1.57345	2.99615	9.4232
chr11	123575000	124225000	Domain-1150-0.141105223892681	4.75372	4.59579	0.729612	2.81706	8.50101
chr11	124275000	124425000	Domain-1151-0.0692955615482485	4.7417	4.72037	0.258974	3.93107	6.12555
chr11	124475000	124725000	Domain-1152-0.119248393149039	5.15742	5.19264	1.22632	2.43184	10.7118
chr11	124775000	125275000	Domain-1153-0.0806979743234662	4.82137	4.76266	0.526969	3.07616	7.24762
chr11	125325000	125725000	Domain-1154-0.0892397608746436	5.55886	4.81469	1.56902	3.05512	10.6317
chr11	125775000	126125000	Domain-1155-0.0743447631379234	6.14473	5.51011	1.70551	3.87392	10.3689
chr11	126175000	127825000	Domain-1156-0.166042674325209	4.86525	4.46515	0.887469	3.28035	8.29088
chr11	127875000	128875000	Domain-1157-0.0674958712309378	5.30187	4.82281	1.42839	3.25164	10.0639
chr11	128925000	129175000	Domain-1158-0.0943851666318083	4.78983	4.35831	1.01537	3.56558	8.45179
chr11	129225000	129675000	Domain-1159-0.0279172603501526	5.43574	5.45291	0.344894	4.11216	6.79525
chr11	129725000	130025000	Domain-1160-0.0211353182140025	6.04848	6.32949	1.47056	3.17705	10.7867
chr11	130075000	130775000	Domain-1161-0.107978690395869	5.96638	4.93863	1.69987	4.03071	10.045
chr11	130825000	131525000	Domain-1162-0.118978164998786	4.31248	4.29424	0.210556	3.7304	6.74311
chr11	131575000	131925000	Domain-1163-0.10989262404995	4.31248	4.29424	0.210556	3.7304	6.74311
chr11	132875000	133775000	Domain-1164-0.108017319373894	4.50918	4.46293	0.341576	3.75524	6.88787
chr6	125000	1475000	Domain-1165-0.22111545835817	5.47848	4.91038	1.53912	3.28607	10.6797
chr6	1525000	2725000	Domain-1166-0.125473443276073	5.72734	5.68628	1.26682	3.6455	9.54898
chr6	3075000	4125000	Domain-1167-0.139127282495605	5.90129	5.93939	1.89964	2.68144	12.7396
chr6	4175000	5025000	Domain-1168-0.0690677608717454	7.52533	7.51772	0.755699	4.83305	10.1464
chr6	5075000	5375000	Domain-1169-0.142921721159179	7.32968	7.2848	0.646645	4.89103	10.1936
chr6	6025000	6575000	Domain-1171-0.110474449070093	7.52767	7.3625	1.78529	3.70568	12.4452
chr6	6625000	7275000	Domain-1172-0.0915133899946494	6.52	6.47964	0.471033	5.31264	8.80421
chr6	7675000	8125000	Domain-1173-0.0434492188215004	6.72724	6.80549	1.79842	3.07791	10.8538
chr6	8275000	8925000	Domain-1174-0.0436660305176201	5.26128	4.28367	1.98363	2.96081	9.85093
chr6	8975000	10425000	Domain-1175-0.126781204896927	4.01285	3.96834	0.269047	3.30338	5.46359
chr6	10475000	10875000	Domain-1176-0.0920214696254238	6.53717	5.73494	2.25382	3.19078	12.4203
chr6	11575000	12625000	Domain-1179-0.185780599573436	5.63781	5.43787	0.884223	3.64614	9.70847
chr6	12675000	13125000	Domain-1180-0.214294368684738	7.46293	7.45502	1.0031	4.75063	11.1322
chr6	13175000	13725000	Domain-1181-0.1299883190645	7.28904	7.2719	1.87488	3.32011	11.7395
chr6	13775000	14125000	Domain-1182-0.118594986714313	6.72025	6.29725	2.8233	3.01965	13.2243
chr6	14175000	15575000	Domain-1183-0.107939793884381	7.73519	7.68235	0.894902	5.21396	10.7476
chr6	15625000	16225000	Domain-1184-0.0256406049641855	8.71136	8.33326	1.29468	5.89159	12.3742
chr6	16275000	17025000	Domain-1185-0.0940121964092436	4.80744	4.73861	0.803836	3.20933	8.73699
chr6	17075000	18275000	Domain-1186-0.17463006783486	6.74899	6.09895	2.68608	2.58966	13.5489
chr6	18325000	18525000	Domain-1187-0.0794953914661505	5.2879	5.22067	0.5394	4.00904	8.97931
chr6	18575000	20075000	Domain-1188-0.0996550037068914	3.44506	3.22337	0.939199	2.85302	10.5667
chr6	20125000	20525000	Domain-1189-0.121847205836546	6.86236	6.91547	0.757499	3.92967	10.8689
chr6	21625000	22925000	Domain-1191-0.0984729919919987	4.75842	4.41585	1.16919	3.15977	12.1676
chr6	22975000	24375000	Domain-1192-0.105826695968854	3.96213	4.09163	0.511158	2.72973	5.45109
chr6	24425000	24725000	Domain-1193-0.142034743711873	6.51294	6.87282	1.75448	3.57003	10.823
chr6	24775000	25125000	Domain-1194-0.171237948404872	8.4239	8.42993	1.05605	5.14902	11.5085
chr6	25175000	26025000	Domain-1195-0.229752453315589	4.79547	4.48353	1.34181	2.72369	10.4287
chr6	26575000	27075000	Domain-1197-0.0609150637129382	5.68742	5.38109	2.2793	2.98964	9.46763
chr6	27125000	27825000	Domain-1199-0.0655187254802924	4.55409	4.12054	1.26312	2.68134	9.83424
chr6	27875000	28375000	Domain-1200-0.156045344466821	4.65482	4.33234	1.06664	2.77751	9.67542
chr6	28425000	29025000	Domain-1201-0.137292060732532	4.60305	3.73706	1.80852	2.73845	9.28104
chr6	29075000	29575000	Domain-1202-0.131450166791493	4.11656	4.09877	0.655895	2.57538	7.22532
chr6	29625000	30125000	Domain-1203-0.207106543546666	7.01178	6.53467	2.87171	3.02796	13.9133
chr6	31125000	31425000	Domain-1205-0.118648260293019	7.71435	6.35979	3.49325	2.98974	14.3045
chr6	31475000	31925000	Domain-1206-0.127560170177029	6.85927	6.43343	2.17497	2.6682	14.187
chr6	31975000	33275000	Domain-1207-0.0514412108059693	7.53633	7.25527	2.09426	2.57253	14.3628
chr6	33325000	34075000	Domain-1208-0.0353252876517204	6.4627	6.00395	1.8131	2.9701	11.7962
chr6	34125000	34375000	Domain-1209-0.133367636606148	5.46728	5.54654	0.766693	3.09256	7.53731
chr6	34425000	35225000	Domain-1210-0.191010385657141	6.90755	7.07525	1.50256	3.58158	10.7734
chr6	35475000	35775000	Domain-1211-0.0531230230137759	5.42526	5.28485	1.64321	3.09718	12.6253
chr6	37275000	37625000	Domain-1213-0.131471162499023	6.9472	6.77224	0.788462	5.44263	9.7901
chr6	37675000	37975000	Domain-1214-0.088028905892092	6.91837	6.9047	0.378424	5.80842	8.691
chr6	38025000	38775000	Domain-1215-0.0807846692999351	6.50474	5.28054	2.53168	3.3512	11.9108
chr6	38825000	39275000	Domain-1216-0.10108386399041	5.24308	5.1958	0.791143	3.52781	8.00813
chr6	39325000	39825000	Domain-1217-0.120695279357255	4.63724	4.64073	0.490198	3.55206	7.40218
chr6	39875000	40325000	Domain-1218-0.0487574103845208	4.39812	4.38854	0.237058	3.68739	5.88347
chr6	40375000	40975000	Domain-1219-0.133847083297956	4.13051	4.07036	0.399745	2.9892	6.08418
chr6	41025000	41675000	Domain-1220-0.069443619979332	5.63665	5.71482	0.965587	2.6771	12.2028
chr6	41725000	42125000	Domain-1221-0.150504826711849	6.73236	5.80312	2.46175	3.43903	13.3322
chr6	42575000	42875000	Domain-1223-0.0847921702490954	6.39509	5.96019	1.82083	3.3695	10.9018
chr6	42925000	43125000	Domain-1224-0.137979380560006	6.71105	6.57671	1.29833	3.74587	11.0967
chr6	43175000	43525000	Domain-1225-0.0550339017702154	6.08974	6.05823	1.18407	3.59886	10.4258
chr6	43575000	44375000	Domain-1226-0.0267898499496293	6.419	6.24794	1.6923	3.19162	12.6053
chr6	44425000	45425000	Domain-1227-0.150977556793249	6.52506	6.25696	1.3158	4.80113	10.9462
chr6	45475000	45925000	Domain-1228-0.0591484834913382	4.57432	4.29732	0.794251	3.85416	9.24604
chr6	45975000	46975000	Domain-1229-0.0694509534958719	3.79713	3.62573	0.774804	2.07396	9.24604
chr6	47325000	47725000	Domain-1231-0.112906526159945	4.3536	3.68188	1.19213	2.81466	7.66749
chr6	47775000	49375000	Domain-1232-0.12245073626538	4.22434	4.19176	0.29266	3.36512	5.7353
chr6	49425000	49975000	Domain-1233-0.0717164775226328	4.40549	4.12838	1.29763	2.29043	12.6225
chr6	50675000	51925000	Domain-1235-0.182112778120754	4.22153	4.19093	0.518252	3.15333	5.97545
chr6	51975000	52575000	Domain-1236-0.130710804988858	6.14589	6.42242	1.72428	2.96595	10.6966
chr6	52625000	52925000	Domain-1237-0.00555965290083871	4.86915	4.23133	1.56649	2.77874	10.2349
chr6	52975000	53625000	Domain-1238-0.0687005912311091	5.88022	5.09553	1.98094	3.05636	11.448
chr6	53675000	55075000	Domain-1239-0.0987571739596477	4.04714	4.15062	0.582352	2.91057	8.75825
chr6	55125000	56125000	Domain-1240-0.138911424525991	3.70154	3.69239	0.328139	2.8053	8.17871
chr6	56475000	56725000	Domain-1242-0.160509197977841	4.72762	4.7014	0.220342	4.1031	6.21228
chr6	61137500	63425000	Domain-1246-0.121477070223903	4.91574	4.88047	0.345782	3.99463	9.71305
chr6	64025000	64525000	Domain-1248-0.0483559546603782	6.43286	7.55947	2.42966	2.67552	11.2579
chr6	66175000	67225000	Domain-1250-0.106317319807814	3.05662	3.03629	0.1746	2.62196	4.01326
chr6	69275000	70325000	Domain-1252-0.22310232214221	3.3755	3.34133	0.282532	2.76521	6.35048
chr6	70925000	71775000	Domain-1255-0.148959271304523	5.69782	4.97604	1.89879	2.90281	11.7414
chr6	71825000	72025000	Domain-1256-0.092284556340096	8.03629	8.04444	1.08085	4.00049	11.2034
chr6	72075000	73025000	Domain-1257-0.146175297999332	3.66903	3.69134	0.454193	2.66489	7.4525
chr6	73075000	74075000	Domain-1258-0.0276473730147841	4.25492	3.98715	0.714032	2.88612	7.33086
chr6	74125000	74375000	Domain-1259-0.0710624915848883	7.36331	7.26313	1.61529	3.97431	11.8335
chr6	74425000	75925000	Domain-1260-0.0947287971719926	3.64846	3.63728	0.148327	3.13561	4.55647
chr6	75975000	76525000	Domain-1261-0.0244733862258757	5.63042	5.97692	1.94303	3.02932	10.4123
chr6	76575000	77625000	Domain-1262-0.0834774168252257	3.0829	3.06341	0.175819	2.60566	4.64389
chr6	79575000	80575000	Domain-1264-0.0667081522873562	6.61892	5.41163	2.78288	2.866	12.5819
chr6	80825000	82825000	Domain-1265-0.218782310704813	5.67414	5.40852	1.31178	3.2226	11.6738
chr6	82875000	83775000	Domain-1266-0.183407288234837	6.82646	7.24911	1.59969	3.95719	12.4384
chr6	83825000	84275000	Domain-1267-0.0822768782107085	4.26019	4.22171	0.920564	2.78873	7.91975
chr6	84325000	84925000	Domain-1268-0.00882308465695864	4.93113	4.16483	1.70572	2.84548	9.86397
chr6	84975000	85975000	Domain-1269-0.130679401494397	3.36736	3.3515	0.13038	2.99402	4.30802
chr6	86025000	86375000	Domain-1270-0.121191419933444	7.53735	7.77068	1.62382	3.48788	10.9134
chr6	86425000	87725000	Domain-1271-0.0748394572339301	4.17754	4.14432	0.313796	3.25699	5.39654
chr6	87775000	89625000	Domain-1272-0.210206748793285	5.7042	5.666	1.69765	3.08306	11.2547
chr6	89675000	90025000	Domain-1273-0.0737653995958544	6.48031	6.0303	3.01779	2.63166	12.866
chr6	90075000	90525000	Domain-1274-0.0680678239098105	5.9178	6.04273	1.49216	3.16741	10.6257
chr6	90575000	91325000	Domain-1275-0.0217240948595751	6.268	6.42574	1.7737	3.12343	12.7374
chr6	93525000	95700000	Domain-1277-0.210933516761786	3.88293	3.43013	1.02069	2.91083	8.13577
chr6	95800000	96375000	Domain-1278-0.0750171240419462	4.10308	4.06992	0.412966	3.17849	5.89578
chr6	96925000	97525000	Domain-1279-0.118411006102622	4.88559	4.08957	1.74156	2.61346	9.30105
chr6	98425000	99675000	Domain-1282-0.145383919576916	5.22605	4.55818	1.46731	3.28861	9.02162
chr6	99725000	100275000	Domain-1283-0.0605726988612056	6.16573	5.15806	2.82867	2.45095	12.2269
chr6	100325000	101325000	Domain-1284-0.03490930941009	4.23052	4.29866	0.826634	3.07564	5.72923
chr6	101725000	102525000	Domain-1285-0.190977105281297	3.51789	3.48862	0.206365	3.03232	5.28764
chr6	105275000	105825000	Domain-1289-0.166615017277133	4.42313	3.93438	1.25608	2.7232	9.88562
chr6	105875000	106775000	Domain-1290-0.105555139086871	6.53585	6.5984	0.833582	4.19173	10.592
chr6	106825000	107325000	Domain-1291-0.0828177099312364	6.17133	6.05427	1.51226	3.56405	11.514
chr6	107375000	108225000	Domain-1292-0.114908187621137	5.43265	5.35373	1.03792	3.49327	9.95381
chr6	108275000	108775000	Domain-1293-0.0499418580662203	6.09169	5.18953	2.73468	2.9105	12.7395
chr6	108825000	109425000	Domain-1294-0.19971113711751	6.10062	5.21975	2.40074	2.76966	12.7095
chr6	109475000	109775000	Domain-1295-0.0617346011863697	6.67321	6.6661	2.28054	3.21306	11.8047
chr6	109825000	110775000	Domain-1296-0.138786117983179	6.54584	6.29361	1.61658	3.7636	12.4512
chr6	110825000	111325000	Domain-1297-0.0296257292266716	8.48904	8.39668	1.09652	5.94299	11.6479
chr6	111975000	112425000	Domain-1299-0.0983288315791043	5.28881	5.43182	1.51759	2.77787	9.86086
chr6	112475000	114275000	Domain-1300-0.230077309648835	4.49246	4.15616	1.29025	2.91649	10.8765
chr6	114325000	116425000	Domain-1301-0.141166253424099	4.79781	4.71044	1.33201	2.75772	8.93238
chr6	116475000	117025000	Domain-1302-0.0908632460245347	6.30213	5.88327	2.25721	2.60044	11.644
chr6	117075000	117575000	Domain-1303-0.0265136358893178	4.04901	3.92871	0.684981	2.66821	7.00286
chr6	117625000	118175000	Domain-1304-0.194426252745	5.17848	4.86732	1.12885	3.04695	8.07122
chr6	118225000	119225000	Domain-1305-0.171374093037111	5.04387	5.24372	1.4997	2.86408	10.2216
chr6	119275000	120675000	Domain-1306-0.113864855271106	6.26986	5.46923	1.96814	3.69457	11.8689
chr6	121725000	122575000	Domain-1308-0.0943744551744279	3.36875	3.21017	0.904729	2.04482	10.3905
chr6	122925000	123675000	Domain-1309-0.0600870331757743	3.6494	3.59013	0.613648	2.58575	8.37624
chr6	123725000	124025000	Domain-1310-0.0459223121468844	3.09451	3.06843	0.147187	2.80065	4.39393
chr6	124075000	125125000	Domain-1311-0.14595892121413	3.0565	3.02425	0.257436	2.4229	6.16041
chr6	125175000	125475000	Domain-1312-0.0355670730186324	3.7838	3.84062	0.583434	2.64173	6.94602
chr6	125525000	126125000	Domain-1313-0.0712664389321336	6.92895	7.31874	1.82051	3.16913	11.9588
chr6	126175000	126325000	Domain-1314-0.0734896944870499	7.11178	7.48478	1.63225	3.99105	11.9588
chr6	126375000	127525000	Domain-1315-0.114944134936994	6.18769	5.38758	2.48566	2.6559	11.5043
chr6	127575000	127975000	Domain-1316-0.120853687997344	5.95492	6.23386	1.66436	3.12144	9.62033
chr6	128025000	129075000	Domain-1317-0.108175299504147	4.36335	3.65874	1.834	2.50079	11.6583
chr6	129125000	129725000	Domain-1318-0.115164291155181	4.40461	4.379	0.316322	3.53196	7.55276
chr6	129775000	130325000	Domain-1319-0.112150158075573	5.19437	5.05006	0.820799	3.59139	9.1855
chr6	130375000	131125000	Domain-1320-0.0309097550006778	4.02115	3.90484	0.785347	2.38037	9.16267
chr6	131175000	131475000	Domain-1321-0.0352408993120992	6.24575	6.30051	0.826862	3.09141	9.69928
chr6	131525000	131975000	Domain-1322-0.076409502159536	5.79084	6.10433	1.62579	3.09514	12.6996
chr6	132025000	132525000	Domain-1323-0.0247011488365645	6.10656	3.9432	3.00175	2.7758	13.6431
chr6	132575000	132825000	Domain-1324-0.0230778264993413	4.58949	4.58574	0.445473	3.09134	7.35424
chr6	132875000	133125000	Domain-1325-0.0296368498489376	4.41728	4.07219	1.15784	2.54627	12.0161
chr6	133175000	134225000	Domain-1326-0.222305948048557	3.74981	3.70879	0.440949	2.89224	7.60549
chr6	134425000	135275000	Domain-1327-0.166999264179744	6.62621	6.13356	2.61133	2.51986	13.4248
chr6	135325000	135775000	Domain-1328-0.104130786242112	8.79304	8.92627	2.27349	4.98463	13.6913
chr6	135825000	136825000	Domain-1329-0.109130476593344	6.07771	4.72174	2.09212	3.77972	10.7326
chr6	136875000	137225000	Domain-1330-0.0816561112571666	6.26639	5.97834	1.08825	3.99586	10.6584
chr6	137275000	137975000	Domain-1331-0.0865897217013157	4.82411	4.01504	1.83772	2.94554	11.2443
chr6	138025000	138375000	Domain-1332-0.0787465755980157	10.1116	10.2513	1.21563	5.97924	12.8957
chr6	138425000	138675000	Domain-1333-0.0632130501603595	3.608	3.53722	0.335936	2.91692	6.12378
chr6	139125000	139375000	Domain-1334-0.227942590557476	9.66516	9.66322	0.557544	7.24317	11.3997
chr6	139425000	139675000	Domain-1335-0.070711735762777	6.84355	6.89236	3.24281	2.91067	12.2375
chr6	139725000	140275000	Domain-1336-0.138983043077675	3.45573	3.4051	0.297362	2.72382	5.71075
chr6	142775000	143775000	Domain-1339-0.125913549842693	5.6053	5.52809	0.941161	3.58476	10.2347
chr6	143825000	144375000	Domain-1340-0.110903035838586	4.98609	4.4537	1.6211	2.51283	10.0063
chr6	144425000	144825000	Domain-1341-0.0821934415194049	5.96122	6.05811	1.22968	3.42822	9.40926
chr6	146275000	147075000	Domain-1343-0.0226011727750889	4.97295	4.37252	1.50304	2.64258	9.99346
chr6	147125000	147675000	Domain-1344-0.12129095666901	3.82527	3.82803	0.501478	2.62907	5.9685
chr6	147725000	148775000	Domain-1345-0.212000875923314	4.03235	4.13526	0.66898	3.05362	7.02897
chr6	148825000	149275000	Domain-1346-0.0474201570974259	4.02923	3.95262	0.419141	3.15737	6.7731
chr6	149325000	149875000	Domain-1347-0.0524943302557843	8.00679	8.0895	1.22756	3.13253	12.2609
chr6	150125000	150675000	Domain-1348-0.0635673550258345	4.55269	4.54587	0.653804	2.62563	8.92201
chr6	150725000	151175000	Domain-1349-0.0373223625335792	6.09945	6.06536	1.6756	2.73571	11.169
chr6	151225000	151725000	Domain-1350-0.114644806081121	5.9345	5.90302	1.27311	3.56258	10.2757
chr6	151775000	152775000	Domain-1351-0.0556027712781585	4.9061	4.91469	0.174064	4.37838	5.5428
chr6	153025000	154375000	Domain-1352-0.143732491587784	4.55233	3.84184	1.67914	2.62373	10.4189
chr6	154425000	154925000	Domain-1353-0.127911906338645	5.28991	4.87701	1.30328	3.34245	11.8487
chr6	154975000	155575000	Domain-1354-0.182905901940916	7.91634	8.29547	1.61369	3.66109	11.5205
chr6	155625000	155825000	Domain-1355-0.0465496388289253	5.08204	5.0877	1.57948	2.89252	8.04634
chr6	156875000	157675000	Domain-1357-0.0571210533505926	6.95377	6.96826	0.546028	4.87283	8.72155
chr6	157725000	158125000	Domain-1358-0.0877123803175502	5.87372	5.8214	0.405638	4.90962	8.59005
chr6	158175000	158525000	Domain-1359-0.0389512820583739	6.5708	6.25042	1.40443	3.61825	12.3466
chr6	158575000	159075000	Domain-1360-0.14498601372775	6.42895	6.05199	2.13053	3.19191	12.4727
chr6	159125000	159525000	Domain-1361-0.0754610069860348	6.0909	5.31739	2.53628	2.89939	12.9587
chr6	159575000	160075000	Domain-1362-0.0577025996864616	3.28873	3.27219	0.3169	2.34631	5.17023
chr6	160125000	160525000	Domain-1363-0.183687208566122	7.25401	7.82077	2.29651	2.96895	11.9005
chr6	160575000	161025000	Domain-1364-0.0427225590466735	3.99086	4.25174	0.800916	2.46128	6.98288
chr6	161075000	161825000	Domain-1365-0.0474645772161719	5.15892	4.77346	1.80162	2.78681	10.3528
chr6	161875000	163275000	Domain-1366-0.143505361769161	3.69821	3.65475	0.239322	3.16309	4.81615
chr6	163325000	164475000	Domain-1367-0.0484652189276632	5.44497	5.57341	0.995794	3.20857	8.54924
chr6	164525000	165725000	Domain-1368-0.119953906079302	4.06193	4.04048	0.300388	3.08705	5.79911
chr6	165775000	166275000	Domain-1369-0.116173389793651	3.54656	3.5316	0.143572	3.07024	5.61535
chr6	166325000	166575000	Domain-1370-0.131432954640071	3.82826	3.81065	0.242753	3.13991	4.78953
chr6	166625000	167075000	Domain-1371-0.187594046669555	6.25216	5.69383	1.63959	3.96742	11.6379
chr6	167125000	167575000	Domain-1372-0.0944779406150194	6.50848	5.6575	2.49677	2.78438	13.117
chr6	167625000	167825000	Domain-1373-0.0299525124475735	4.19996	4.17596	0.250838	3.50141	5.25359
chr6	167875000	168375000	Domain-1374-0.0840764486048159	4.20942	4.2077	0.521398	2.94439	7.3016
chr6	168425000	170075000	Domain-1375-0.138548539795491	4.88893	5.08845	0.892847	2.83043	8.71823
chr6	170125000	170972445	Domain-1376-0.090862167297439	6.39334	6.08666	2.17136	3.21899	12.4529
chr17	78125	925000	Domain-1377-0.107336457161938	6.10575	5.66081	1.70931	3.24855	13.2582
chr17	1575000	1875000	Domain-1378-0.160839643302099	6.80773	7.03148	1.89206	2.83751	12.0609
chr17	1925000	2275000	Domain-1379-0.0665827525519892	5.86958	5.88943	1.34028	3.06487	9.81598
chr17	2325000	2575000	Domain-1380-0.153813637427787	6.55512	6.43543	0.993225	4.51739	10.0989
chr17	2625000	3525000	Domain-1381-0.109650080550624	4.63752	4.3839	1.241	2.68324	9.90024
chr17	3575000	3975000	Domain-1382-0.131067271367504	7.89789	7.58084	1.87481	3.6122	12.9348
chr17	4025000	4375000	Domain-1383-0.15389103201976	6.8378	6.71784	1.17988	3.47889	10.7089
chr17	5425000	6475000	Domain-1384-0.0376765144848685	5.09722	4.87572	1.23593	3.00447	9.8039
chr17	6525000	6875000	Domain-1385-0.0461206418652933	5.58046	5.21901	1.54359	2.60592	12.6108
chr17	7125000	7525000	Domain-1386-0.0828927118280129	6.39567	6.17207	1.62373	2.88117	12.5
chr17	7575000	8225000	Domain-1387-0.0832967911645015	6.24845	6.14985	1.29229	3.02903	11.5093
chr17	8275000	8925000	Domain-1388-0.111389825452002	5.925	5.17912	1.59572	3.57038	10.7548
chr17	8975000	9525000	Domain-1389-0.109888390782192	6.27858	5.2284	2.3245	3.29724	10.5869
chr17	9575000	10725000	Domain-1390-0.249889353356853	4.78632	4.39252	1.38212	2.71043	9.81157
chr17	10775000	11825000	Domain-1391-0.0372597565805251	4.31802	4.47326	0.989133	2.83864	6.21302
chr17	11875000	12975000	Domain-1392-0.141614350367369	6.033	6.29654	1.47107	3.37827	9.20395
chr17	13025000	14275000	Domain-1393-0.152550475351921	5.34355	5.3739	1.37163	2.72061	9.23305
chr17	15175000	15475000	Domain-1395-0.0510680479699552	3.56006	3.5549	0.252257	2.69263	4.9123
chr17	15525000	15925000	Domain-1396-0.0620574161162761	6.01496	5.37737	1.62442	3.58703	10.7243
chr17	15975000	16575000	Domain-1397-0.0779161927519355	6.7389	6.21584	2.93141	2.93294	14.3599
chr17	16625000	17175000	Domain-1398-0.109709179716172	6.11183	5.96435	0.799987	4.31526	9.64408
chr17	17225000	17525000	Domain-1399-0.0694879370729091	7.68203	7.15128	1.76855	4.36117	13.5222
chr17	17575000	18025000	Domain-1400-0.103424637962602	5.98857	6.21451	1.25141	3.28404	8.95617
chr17	18075000	18425000	Domain-1401-0.152822491833902	6.75082	6.78238	0.916032	4.34326	9.25978
chr17	18475000	18925000	Domain-1402-0.0868847051152028	5.90333	5.62691	1.81693	2.4089	10.0731
chr17	19175000	19825000	Domain-1404-0.0690074773229644	5.07393	4.86058	0.923376	2.96195	10.0564
chr17	19875000	20225000	Domain-1405-0.0471833774968772	5.45245	5.50125	0.699746	3.50309	7.71016
chr17	20275000	20875000	Domain-1406-0.0722669486139966	5.07687	5.10786	0.701931	2.63658	7.16192
chr17	21225000	21475000	Domain-1407-0.138034589493128	4.6321	4.74151	0.625805	3.46059	10.243
chr17	24537500	25975000	Domain-1410-0.0949188646765936	7.05738	7.77913	1.73123	3.90341	10.6798
chr17	26025000	26875000	Domain-1411-0.203008218143824	5.98446	5.69748	1.31172	3.37745	10.8869
chr17	26925000	27275000	Domain-1412-0.0226380397128929	6.76274	6.82821	1.22057	3.79712	11.567
chr17	27525000	27875000	Domain-1413-0.151076197478003	6.4581	7.4334	2.27416	2.49887	10.9686
chr17	27925000	28375000	Domain-1414-0.105606499274525	5.10876	5.20839	1.45863	2.88955	9.53263
chr17	28425000	28725000	Domain-1415-0.0776732030237785	6.2797	6.84158	1.72541	3.38277	9.83349
chr17	28775000	29125000	Domain-1416-0.150872657665976	5.33181	4.81534	1.31717	3.07656	8.8859
chr17	29175000	29675000	Domain-1417-0.114980051282049	7.10481	6.70569	1.76307	4.13766	11.8216
chr17	29725000	30275000	Domain-1418-0.15134024376045	9.3777	9.37924	0.87002	6.68875	11.8672
chr17	30725000	31325000	Domain-1419-0.0889195760026901	5.06159	4.46773	1.64197	2.46006	10.9877
chr17	31375000	32025000	Domain-1420-0.0926277225813772	5.18923	5.18751	0.304295	3.99906	6.55341
chr17	32725000	33275000	Domain-1422-0.0845334286279911	4.8609	4.87928	0.27845	3.98019	5.88334
chr17	34175000	34875000	Domain-1424-0.0344785036979609	5.82656	5.48102	1.86045	2.67654	12.8954
chr17	34925000	35775000	Domain-1425-0.117176200269351	6.11093	5.68574	1.82328	3.23006	10.8657
chr17	35825000	36325000	Domain-1426-0.0316336080529745	6.45074	6.46806	0.598137	4.45267	9.02629
chr17	36375000	36875000	Domain-1427-0.140609793121162	6.70721	6.61311	1.1066	3.35181	9.83848
chr17	36925000	37625000	Domain-1428-0.0820042657761456	6.72089	6.56691	2.53053	2.29591	14.0251
chr17	37675000	38475000	Domain-1429-0.197313710538646	6.45945	6.43364	1.37857	3.00515	11.3076
chr17	38775000	39825000	Domain-1430-0.0823023591434368	4.30492	3.99627	1.23303	2.59376	11.5017
chr17	39875000	40275000	Domain-1431-0.0691052880291436	6.25067	6.10578	1.83491	3.13577	11.5509
chr17	40325000	40675000	Domain-1432-0.0791079057520003	6.25392	6.20517	1.33975	3.26554	11.0693
chr17	40725000	41175000	Domain-1433-0.131359451432038	6.11376	5.68459	1.61751	3.06096	11.4437
chr17	41475000	41875000	Domain-1434-0.111388815949781	5.22369	5.46455	1.3914	2.78345	9.16666
chr17	41925000	42475000	Domain-1435-0.0929270499678104	6.23307	6.07165	1.36575	2.92557	12.8251
chr17	42825000	43225000	Domain-1436-0.110510955470131	6.11646	5.80538	1.52972	3.42693	11.3276
chr17	43275000	43525000	Domain-1437-0.0992953880751081	6.80554	6.54462	1.11742	4.31639	10.067
chr17	43575000	44025000	Domain-1438-0.0591825548682495	4.70806	4.80787	0.736267	2.89938	7.02321
chr17	44375000	45125000	Domain-1439-0.143105164889674	5.52679	5.01476	1.42552	3.49783	10.9227
chr17	45175000	45875000	Domain-1440-0.0859435531602629	6.78143	6.76664	1.46945	4.08338	10.9791
chr17	45925000	46725000	Domain-1441-0.0628605038514528	5.96489	5.71758	1.55404	3.082	12.1355
chr17	46775000	47125000	Domain-1442-0.101156379229752	6.57175	7.15942	1.95664	3.34601	10.5182
chr17	47375000	48175000	Domain-1443-0.192492586465825	6.02844	5.74628	1.69624	3.09171	12.9883
chr17	48225000	48425000	Domain-1444-0.228630101144976	4.88997	4.83	0.753788	2.74443	9.38811
chr17	48475000	48825000	Domain-1445-0.115417427307804	6.2875	5.73118	1.85934	3.22723	12.6985
chr17	48875000	49325000	Domain-1446-0.101726912552276	7.61288	7.69793	2.19645	3.88085	12.2554
chr17	50275000	52925000	Domain-1448-0.174963681119072	3.81699	3.80556	0.236935	3.03873	4.89233
chr17	52975000	53575000	Domain-1449-0.0500273306953942	5.18404	3.79526	2.11352	2.59884	11.1415
chr17	53925000	54825000	Domain-1450-0.157948929357048	4.76698	4.2814	1.25239	3.09327	10.7672
chr17	54875000	55875000	Domain-1451-0.0947740263315469	6.62789	6.65	1.19511	3.75346	11.0756
chr17	55925000	56225000	Domain-1452-0.0971058807784305	7.6195	7.96829	1.32151	4.30097	10.9023
chr17	56275000	56525000	Domain-1453-0.0112355129107171	6.31804	5.76373	1.69342	3.03558	13.1113
chr17	56575000	57225000	Domain-1454-0.13801348855189	5.44836	4.54172	1.60561	3.03707	10.1232
chr17	57275000	57575000	Domain-1455-0.0145426543706845	6.20457	6.44323	1.40091	3.74188	10.627
chr17	58175000	58725000	Domain-1457-0.197778786796523	5.82653	6.10072	1.27363	2.72051	9.34901
chr17	58775000	59625000	Domain-1458-0.0372127105057027	5.63416	5.20664	0.850093	3.97034	7.78405
chr17	59675000	60325000	Domain-1459-0.158950938912825	6.17203	5.68195	1.55732	3.10719	10.2307
chr17	60375000	61825000	Domain-1460-0.0968909332004593	6.36477	6.60586	1.46499	3.46245	10.8715
chr17	61875000	62375000	Domain-1461-0.138902657606742	6.71224	6.37778	2.12238	2.72856	12.4852
chr17	62425000	62725000	Domain-1462-0.0397438446358655	7.80582	7.31916	1.69809	4.3196	11.63
chr17	62775000	63175000	Domain-1463-0.176181169105398	5.48978	5.0832	1.78719	2.30746	10.5142
chr17	63225000	64175000	Domain-1464-0.107452269362166	4.80562	4.77824	0.451726	3.88606	6.71606
chr17	64225000	64675000	Domain-1465-0.0281175935141014	4.70942	4.73542	0.628198	3.01186	6.87957
chr17	64725000	65275000	Domain-1466-0.0850838130060895	5.45194	4.99236	1.60356	3.01369	10.8402
chr17	65325000	65925000	Domain-1467-0.0720068002182667	8.22483	8.47442	1.42005	4.79129	11.7027
chr17	66525000	67325000	Domain-1469-0.0908322271514828	4.00584	3.83819	0.844681	2.53187	10.4209
chr17	67525000	68175000	Domain-1470-0.054214981303823	3.99372	3.61976	1.05793	2.73861	11.5943
chr17	69725000	70575000	Domain-1473-0.0983322255089117	3.69058	3.62374	0.317912	3.18303	8.47213
chr17	70625000	71375000	Domain-1474-0.0445595930860252	6.26697	6.1183	1.34732	3.33556	11.7466
chr17	71425000	72175000	Domain-1475-0.137478477693563	5.53949	5.39364	0.593175	4.29384	7.6457
chr17	72225000	72875000	Domain-1476-0.11387629628006	5.808	5.6748	1.38387	2.59827	11.1217
chr17	72925000	73775000	Domain-1477-0.14358784117105	6.84008	6.99026	1.20934	3.58492	11.5236
chr17	73825000	74675000	Domain-1478-0.0683478161724467	6.11387	6.06483	1.3878	2.90898	11.1964
chr17	74725000	75275000	Domain-1479-0.120944918179763	7.95395	7.16522	1.93469	5.05238	12.9065
chr17	75325000	75475000	Domain-1480-0.209212619292382	9.26204	9.29957	0.468422	7.27003	10.5927
chr17	75525000	76025000	Domain-1481-0.0453827475901448	4.91152	4.85725	0.377034	3.93453	7.28891
chr17	76475000	76925000	Domain-1482-0.107163687853011	6.91569	7.31657	1.69607	3.62911	11.5311
chr17	76975000	77675000	Domain-1483-0.190943363485099	6.4558	7.05223	1.80662	2.99467	11.2566
chr17	78025000	79075000	Domain-1484-0.047389334210291	6.2644	6.40329	1.60555	2.94037	13.6354
chr17	79125000	79575000	Domain-1485-0.10538845905698	6.70282	6.14541	2.38525	3.4946	13.9787
chr17	79625000	80175000	Domain-1486-0.109504715232075	6.97106	6.99571	1.39077	3.07501	11.4314
chr17	80225000	80525000	Domain-1487-0.112375604657879	7.04881	7.2162	1.86034	2.94444	12.8115
chr21	10350000	11987500	Domain-1488-0.132179989957516	3.46882	3.35481	0.45288	2.58001	7.88315
chr21	13562500	15625000	Domain-1489-0.087037828486596	3.33743	3.2104	0.485253	2.70892	8.70802
chr21	15675000	16175000	Domain-1490-0.0613419968530999	7.21217	7.35508	1.39748	2.93859	12.2958
chr21	16225000	16975000	Domain-1491-0.230564492313697	9.699	9.96517	1.4462	2.32461	12.8811
chr21	17025000	17325000	Domain-1492-0.100976315213865	6.54388	6.48803	0.485529	5.3562	8.39617
chr21	17375000	17725000	Domain-1493-0.0755147610715326	3.38459	3.36226	0.224999	2.85251	6.3624
chr21	18725000	19625000	Domain-1495-0.0891162842541451	5.20903	4.19756	2.18708	2.72697	12.2943
chr21	19675000	22325000	Domain-1496-0.127036386974634	3.8368	3.58296	0.950228	2.76735	9.42138
chr21	22375000	24175000	Domain-1497-0.0839588815479753	4.5484	4.51223	0.4444	3.59187	6.21328
chr21	26225000	26975000	Domain-1498-0.106252589846521	3.71032	3.61676	0.503137	2.76307	9.41065
chr21	27175000	27575000	Domain-1499-0.0348785198279097	7.313	7.65219	1.3061	3.52238	10.2982
chr21	27625000	28125000	Domain-1500-0.0661873084993276	4.0948	3.83927	0.941808	3.04542	9.64787
chr21	28175000	30175000	Domain-1501-0.0997007985682264	3.60759	3.47994	0.47976	2.51909	7.52219
chr21	30225000	30775000	Domain-1502-0.0406611528073914	6.81308	6.2056	2.87101	2.8008	13.5409
chr21	30825000	31275000	Domain-1503-0.079029357122564	3.7867	3.75226	0.317496	2.88497	5.45531
chr21	31325000	32425000	Domain-1504-0.0652856887642668	4.5028	4.79293	0.851169	2.72001	8.74511
chr21	32475000	33025000	Domain-1505-0.0577512451036655	5.99376	5.93208	0.670089	4.45258	8.95825
chr21	33075000	33675000	Domain-1506-0.0653690573196453	6.14565	5.56034	1.4962	4.01996	10.659
chr21	33725000	33975000	Domain-1507-0.0502120426615721	4.93992	5.15792	1.1087	2.86343	8.61405
chr21	34575000	34975000	Domain-1508-0.120366961042694	7.24022	7.40414	1.86801	3.01587	12.5829
chr21	35025000	35725000	Domain-1509-0.0440262066655633	7.17996	5.3749	3.37334	3.49953	13.3391
chr21	36075000	37425000	Domain-1510-0.0998134428411844	5.69884	6.17422	1.93149	2.56581	10.8123
chr21	37475000	37725000	Domain-1511-0.120885005558653	6.24561	6.15372	1.10924	4.01816	10.2561
chr21	37775000	38375000	Domain-1512-0.0311015378878624	4.90403	5.02027	0.510541	3.35741	6.92245
chr21	38425000	38975000	Domain-1513-0.126719969931184	7.30456	6.64979	1.52739	4.82784	12.1855
chr21	39025000	39825000	Domain-1514-0.133175339547652	4.71377	4.60135	0.833115	2.68127	10.2687
chr21	39875000	40825000	Domain-1515-0.0338380315646289	6.98714	6.78486	1.83374	3.59456	12.628
chr21	40875000	42525000	Domain-1516-0.0551781300428547	3.94315	3.8877	0.644483	2.61069	12.3969
chr21	42575000	43175000	Domain-1517-0.083401877605475	6.15888	5.41185	1.79844	3.61624	13.6304
chr21	43225000	43525000	Domain-1518-0.0243081437353442	5.38534	5.44557	1.11936	2.68469	11.7158
chr21	43575000	43975000	Domain-1519-0.0779418596544014	5.08275	4.78125	1.15192	2.83209	10.2873
chr21	44025000	44225000	Domain-1520-0.108289226468782	5.12749	4.83243	1.13073	3.18352	11.1848
chr21	44275000	45125000	Domain-1521-0.0615231147079644	6.19937	5.58722	2.05299	3.32063	12.8759
chr21	45175000	45425000	Domain-1522-0.0566101801774877	6.9743	6.78951	2.21682	3.238	13.1961
chr21	45475000	45725000	Domain-1523-0.123050147403152	6.54153	6.53835	1.28229	3.77348	11.1168
chr21	45775000	46275000	Domain-1524-0.0909869353046906	6.36153	5.98947	2.04758	2.97305	11.7664
chr21	46325000	46525000	Domain-1525-0.175454436160452	5.63164	5.14841	1.15978	3.40915	11.6551
chr21	46575000	46875000	Domain-1526-0.194472462281202	5.39143	5.56557	0.842636	3.63361	9.91357
chr16	725000	1325000	Domain-1530-0.230176178599405	5.96101	5.91867	1.45615	2.87553	10.5851
chr16	1375000	1975000	Domain-1531-0.120068104734583	6.87261	6.91939	1.19542	3.47042	10.8616
chr16	3075000	3525000	Domain-1532-0.0701960254430888	5.6981	5.52189	1.23474	2.93217	10.4164
chr16	3575000	4425000	Domain-1533-0.107359856025063	6.25123	6.11393	1.06818	2.69155	10.362
chr16	4475000	5125000	Domain-1534-0.137911939152778	6.27549	6.30101	1.38172	2.93208	10.5174
chr16	5175000	6725000	Domain-1535-0.0814177241345714	5.07526	5.07541	0.197832	4.41142	7.02227
chr16	6775000	8525000	Domain-1536-0.173267609263335	5.07526	5.07541	0.197832	4.41142	7.02227
chr16	8575000	9225000	Domain-1537-0.124960689794456	7.00098	6.95375	1.19065	3.67521	10.9614
chr16	10325000	10975000	Domain-1539-0.247720214044465	5.94751	5.34957	1.41874	3.53688	10.3959
chr16	11025000	11475000	Domain-1540-0.0973149795598891	5.38862	5.16804	1.13679	3.22149	10.1112
chr16	11525000	11975000	Domain-1541-0.20357859672577	6.95636	7.34178	1.63133	3.4117	11.4144
chr16	12225000	12925000	Domain-1542-0.245627621488212	5.48314	5.48671	0.655917	3.13448	9.09185
chr16	12975000	13975000	Domain-1543-0.0379789714777021	4.19823	4.14856	0.315609	3.35894	6.92329
chr16	14325000	14825000	Domain-1545-0.040323514302075	6.21624	6.87243	1.72651	2.67887	9.53297
chr16	14875000	15425000	Domain-1546-0.126829492510298	8.08529	8.06794	0.753364	5.5703	11.1718
chr16	15475000	15775000	Domain-1547-0.0667588522936885	7.12255	6.91354	0.991146	4.91304	9.45572
chr16	15825000	16425000	Domain-1548-0.068827315415179	6.2515	5.98372	1.7163	3.41589	10.5894
chr16	16475000	17675000	Domain-1549-0.102532590158993	5.31122	5.24893	0.610439	3.95106	7.68945
chr16	18825000	19525000	Domain-1552-0.0601660542271849	5.18315	4.89634	1.24824	3.06631	9.51158
chr16	19575000	19875000	Domain-1553-0.141076559789128	5.74873	5.70549	0.392631	4.7711	7.54437
chr16	19925000	20725000	Domain-1554-0.0745133492313958	4.39019	4.21694	0.6254	2.76617	6.40788
chr16	20775000	21125000	Domain-1555-0.114803032600415	6.03177	5.75463	1.61596	3.55053	10.4885
chr16	21425000	22625000	Domain-1556-0.0780217105126634	6.53779	7.00866	1.99493	2.48652	11.2157
chr16	22675000	23075000	Domain-1557-0.057191388000135	5.18014	5.15685	0.326932	4.13816	6.60499
chr16	23125000	23525000	Domain-1558-0.120066475490478	5.48018	5.19231	1.57588	2.74462	9.61245
chr16	23575000	24075000	Domain-1559-0.10699898363691	6.89454	6.27532	1.86151	3.88271	12.1391
chr16	24125000	24525000	Domain-1560-0.249887061263706	4.96087	4.96345	0.265655	3.96295	6.07269
chr16	24575000	25225000	Domain-1561-0.160051216231962	6.2595	6.16035	1.76473	2.94676	11.0195
chr16	25275000	27075000	Domain-1562-0.225446460519523	5.35532	4.93366	1.14112	3.9465	10.8767
chr16	27125000	27525000	Domain-1563-0.0386912416721553	7.47448	7.6243	1.81594	3.5862	12.775
chr16	27575000	28125000	Domain-1564-0.0952186336928826	5.76496	5.78499	0.33948	4.56886	7.3003
chr16	28175000	29025000	Domain-1565-0.127564332169973	7.09955	7.02534	1.46765	3.63209	13.3841
chr16	29075000	29375000	Domain-1566-0.091734108692174	5.36021	5.313	1.37305	1.99923	9.46754
chr16	29425000	30075000	Domain-1567-0.0834199678022406	6.74674	6.43705	1.51867	3.3584	12.1597
chr16	30125000	30725000	Domain-1568-0.0605293021378992	7.00732	6.90629	1.40387	2.8914	11.7455
chr16	30975000	31475000	Domain-1569-0.146896387215692	6.24257	6.27688	1.56999	2.41318	11.9376
chr16	31525000	31975000	Domain-1570-0.0580452192181443	6.54729	6.13111	1.60784	3.23871	13.8063
chr16	34150000	38062500	Domain-1572-0.0552346344380644	5.93644	5.96033	0.39956	4.24161	7.30714
chr16	43687500	48225000	Domain-1573-0.162441990277948	6.42848	6.77068	1.7452	3.02166	11.5459
chr16	48725000	49375000	Domain-1576-0.0385157434147833	4.11142	4.09958	0.250698	3.37414	6.22989
chr16	49425000	49975000	Domain-1577-0.154811967803687	7.77919	7.9988	1.50244	3.02663	11.0788
chr16	50025000	50875000	Domain-1578-0.0909292751902159	6.41163	6.532	1.46864	3.27989	11.5181
chr16	50925000	52025000	Domain-1579-0.155903224050714	3.16556	3.12242	0.265961	2.8029	7.19015
chr16	52075000	53025000	Domain-1580-0.0391816422002046	3.22261	3.00209	0.982845	2.7446	9.9422
chr16	53075000	53525000	Domain-1581-0.199850843077866	7.96174	7.99589	0.707567	5.35733	10.2216
chr16	53575000	55425000	Domain-1582-0.172808912317909	5.6918	4.76261	2.22271	2.57534	11.126
chr16	55475000	55925000	Domain-1583-0.160914794696146	4.74357	4.78904	0.692981	2.98326	9.31461
chr16	55975000	56375000	Domain-1584-0.0563315865186223	4.55208	4.58506	0.442166	3.29022	6.07987
chr16	56425000	56775000	Domain-1585-0.198397856957242	7.13076	7.06681	1.82368	2.70858	14.831
chr16	56825000	57525000	Domain-1586-0.224460059336373	6.90477	7.13735	1.95052	2.49615	13.0993
chr16	57575000	58775000	Domain-1587-0.10085059012847	6.21331	6.00669	1.61572	2.65536	14.0171
chr16	58825000	62175000	Domain-1588-0.216976106177558	3.46117	3.45062	0.124342	3.0639	3.91234
chr16	63375000	65225000	Domain-1590-0.158383663210822	3.97884	3.75273	0.744403	3.22178	10.3374
chr16	66925000	67225000	Domain-1592-0.0450956183850856	6.1202	5.70401	1.41241	2.9766	10.3052
chr16	67525000	68325000	Domain-1593-0.0873640943900386	6.82045	6.69188	1.23825	3.56856	11.6562
chr16	68375000	68875000	Domain-1594-0.127899194464547	5.26104	5.2941	1.03639	3.21225	8.41402
chr16	69375000	69775000	Domain-1596-0.0853645722629267	6.81917	6.11452	1.8517	3.67657	12.916
chr16	70275000	70825000	Domain-1597-0.082750706163017	6.30782	6.53144	1.49885	2.53415	10.5631
chr16	70875000	71375000	Domain-1598-0.0656990687612735	4.92302	4.91812	0.214865	4.18735	5.93797
chr16	71625000	72075000	Domain-1599-0.0582338867224867	6.30368	6.05837	1.34087	3.92413	10.5426
chr16	74675000	75175000	Domain-1600-0.172378811426101	6.00824	6.51716	1.58855	3.32586	10.6683
chr16	75225000	75475000	Domain-1601-0.0595510855941372	6.9282	6.46976	1.15647	4.56664	9.95195
chr16	75825000	77175000	Domain-1602-0.102596302038252	4.14216	4.12212	0.198896	3.4316	4.94128
chr16	77225000	77625000	Domain-1603-0.0283403783877053	5.84013	5.60359	1.26307	3.88078	10.2305
chr16	77675000	78075000	Domain-1604-0.0442855509614573	5.65171	5.11811	1.50788	3.83256	12.6316
chr16	78125000	79625000	Domain-1605-0.122173530422149	6.09374	6.0761	0.300798	5.18369	7.26416
chr16	80575000	80975000	Domain-1607-0.0666903850097001	5.7557	5.71911	0.419445	4.16207	7.19614
chr16	81025000	81975000	Domain-1608-0.0515662691699852	5.98553	5.61939	1.9776	2.77267	11.7121
chr16	82025000	83825000	Domain-1609-0.124458212780443	5.00912	4.41738	1.72409	2.60499	9.58592
chr16	83875000	84525000	Domain-1610-0.0834575542503575	6.22538	6.21059	0.888131	3.16846	9.74076
chr16	84575000	85025000	Domain-1611-0.226622629657028	6.89588	7.04953	1.3248	3.01466	12.4785
chr16	85825000	86075000	Domain-1612-0.0988021998262847	11.0113	11.7121	1.56364	4.15433	13.4338
chr16	86125000	86525000	Domain-1613-0.207194754326139	3.47261	3.4495	0.246246	2.83438	4.78758
chr16	86575000	87375000	Domain-1614-0.0555811451701433	4.73378	4.58629	0.567149	3.20727	7.81993
chr16	87425000	87725000	Domain-1615-0.125825071477769	7.1549	6.47382	2.5021	3.78611	13.2645
chr16	87975000	88625000	Domain-1616-0.123980213974448	7.2199	7.15901	0.676324	4.64735	10.1526
chr16	88675000	89325000	Domain-1617-0.129018416463399	6.71617	6.53142	1.73014	3.20449	12.4057
chr18	153125	875000	Domain-1618-0.0787308849974616	6.55383	5.67468	2.22223	2.71727	12.3563
chr18	925000	2575000	Domain-1619-0.184020327285913	5.35244	5.76638	1.50401	2.97377	10.0398
chr18	2625000	3225000	Domain-1620-0.0712565390077609	6.15485	6.31099	1.91234	2.65488	11.995
chr18	3275000	3675000	Domain-1622-0.074891146839208	7.0066	6.98969	0.587459	4.90679	9.27519
chr18	3725000	3975000	Domain-1623-0.0875033192402167	3.41288	3.40051	0.128976	3.0498	4.30885
chr18	4025000	5075000	Domain-1624-0.0518843374514088	3.41288	3.40051	0.128976	3.0498	4.30885
chr18	5775000	6575000	Domain-1625-0.0369827724931085	4.35959	4.23439	0.476366	3.40427	9.81978
chr18	6925000	8425000	Domain-1626-0.120587092422929	4.28235	3.79848	1.4296	2.94111	12.1034
chr18	8475000	9025000	Domain-1627-0.0822652473366056	5.89949	5.73778	0.705814	4.35497	9.31753
chr18	9075000	9875000	Domain-1628-0.178239695874044	7.11497	6.90939	1.51569	3.15064	11.6368
chr18	9925000	10525000	Domain-1629-0.0323855861998176	5.75696	5.26415	1.52208	3.52895	11.1876
chr18	10575000	11225000	Domain-1630-0.0578663655366935	4.32336	4.26226	0.340022	3.76661	7.70872
chr18	11625000	12275000	Domain-1632-0.129945531033576	6.20311	6.37915	2.00937	3.23096	10.6152
chr18	12325000	12675000	Domain-1633-0.058190857980881	7.2194	7.09631	2.53786	3.4888	12.4601
chr18	12725000	13125000	Domain-1634-0.117217689714804	6.53682	6.69779	0.972513	4.41259	9.36863
chr18	13775000	14475000	Domain-1636-0.150838458122341	4.22328	4.23426	0.325474	3.11925	5.78508
chr18	14525000	16175000	Domain-1637-0.0449137419376917	3.52094	3.15757	1.04912	2.50368	9.30573
chr18	17725000	19475000	Domain-1638-0.132181514397643	7.05107	7.06168	1.56655	3.98309	11.7365
chr18	19525000	20325000	Domain-1639-0.0345928703680476	3.31992	3.27145	0.349109	2.69722	7.59669
chr18	20375000	21075000	Domain-1640-0.234514574056925	7.67172	7.72245	1.02358	5.02131	11.2894
chr18	21125000	21725000	Domain-1641-0.0800905449321799	5.32785	4.76886	1.6937	2.84154	10.9631
chr18	21775000	23475000	Domain-1642-0.0866647903624342	4.45975	4.07691	1.2221	2.36887	11.425
chr18	23525000	23825000	Domain-1643-0.0953615682535027	5.10721	5.48219	1.23377	2.85138	8.66615
chr18	23875000	24325000	Domain-1644-0.233891476508969	4.46676	4.41611	0.321893	3.78432	6.05115
chr18	24375000	25175000	Domain-1645-0.133608864547656	3.28773	3.26574	0.128044	2.93609	4.02265
chr18	25225000	26575000	Domain-1646-0.179229299219438	5.22107	5.08709	0.497096	4.50118	8.52503
chr18	28575000	29025000	Domain-1649-0.0097520326298393	3.68871	3.4748	0.833292	2.67374	9.78933
chr18	29075000	29675000	Domain-1650-0.0998810952634089	6.58001	6.05054	2.4925	2.80186	12.3471
chr18	29725000	30175000	Domain-1651-0.0860119009751475	4.22984	4.22196	0.341582	2.9674	5.4591
chr18	30225000	30675000	Domain-1652-0.0485892767197983	4.1735	4.13541	0.31506	3.44896	5.81936
chr18	30725000	31325000	Domain-1653-0.112434828167105	4.27395	4.23472	0.241455	3.7926	6.63268
chr18	31375000	32475000	Domain-1654-0.244801891075757	3.87653	3.71098	0.73194	2.69068	9.01995
chr18	32525000	33575000	Domain-1655-0.161132009280391	6.68722	6.89376	1.85287	3.18536	10.9817
chr18	33625000	34425000	Domain-1656-0.229296649285516	5.9193	5.94862	1.4819	2.98965	10.2121
chr18	39575000	41125000	Domain-1661-0.0812812549563455	4.06659	4.03832	0.679186	2.90288	5.98518
chr18	42025000	43125000	Domain-1663-0.0701353118715806	5.44346	4.92114	1.34588	3.31237	11.3145
chr18	43725000	44275000	Domain-1664-0.0655909598107529	4.83412	4.78294	1.05507	2.83586	8.51851
chr18	44575000	45275000	Domain-1665-0.224193968899128	8.89099	9.0776	1.05699	3.97833	11.8031
chr18	45325000	45975000	Domain-1666-0.247428769334044	5.84201	5.27843	1.61793	3.73896	9.71677
chr18	46025000	46975000	Domain-1667-0.156758117408827	7.10447	6.69497	1.3772	3.07719	11.2088
chr18	47475000	48275000	Domain-1669-0.0451323368886206	5.36924	4.61701	1.88625	2.10613	10.6737
chr18	48325000	48525000	Domain-1670-0.0366627967840962	5.80017	4.84127	1.99644	3.62171	10.2716
chr18	48575000	49075000	Domain-1671-0.215231251583196	7.294	7.32085	0.824549	4.81874	10.0235
chr18	49125000	50975000	Domain-1672-0.0835311579458567	3.32664	3.30151	0.153781	2.95223	4.34759
chr18	51725000	51875000	Domain-1674-0.135490988976122	4.73055	4.54715	0.596848	3.36988	7.41794
chr18	52725000	54275000	Domain-1676-0.115452920326801	7.1524	5.71722	2.44199	3.81345	12.0784
chr18	54325000	55225000	Domain-1677-0.0573301483336072	4.01348	3.99966	0.24488	3.40403	7.80027
chr18	55275000	55825000	Domain-1678-0.230419591821693	5.9076	4.75869	2.63003	2.83275	12.4086
chr18	55875000	56425000	Domain-1679-0.0648681845120463	5.31969	4.40228	1.71221	3.1435	10.7334
chr18	56475000	56825000	Domain-1680-0.0486088770450302	7.57447	7.73904	1.15742	4.01679	12.2663
chr18	57125000	58325000	Domain-1681-0.123519075813421	6.29097	4.30367	3.11428	3.33174	13.3911
chr18	59225000	59825000	Domain-1682-0.0795475293592381	3.41906	3.39357	0.19208	2.97983	5.05374
chr18	59875000	60675000	Domain-1683-0.0752232944543151	5.9232	6.37026	1.58963	3.0272	9.81827
chr18	60725000	61125000	Domain-1684-0.0531705763020773	6.78037	6.41028	1.50891	3.75194	10.851
chr18	61175000	61625000	Domain-1685-0.0885942386619664	3.80557	3.58984	0.74979	2.30756	12.5442
chr18	61675000	62125000	Domain-1686-0.0732038339999905	3.53296	3.39093	0.453724	2.6849	5.49095
chr18	63325000	64675000	Domain-1687-0.0858282016338954	4.15733	4.13447	0.638635	3.08544	6.94649
chr18	64725000	66425000	Domain-1688-0.0988779759344364	4.74686	3.30647	2.29866	2.34519	10.1385
chr18	66475000	67825000	Domain-1689-0.231839576083115	3.51981	3.46521	0.28014	2.9085	5.95892
chr18	67875000	68175000	Domain-1690-0.14590389223168	4.65001	4.4992	0.812885	2.95683	7.83264
chr18	68225000	70275000	Domain-1691-0.182305493643652	3.92831	4.0081	0.94453	2.61021	5.95126
chr18	70325000	71725000	Domain-1692-0.172343199009385	4.06313	4.08897	0.647623	3.06228	8.64582
chr18	71775000	72225000	Domain-1693-0.0516188502017453	6.38412	6.46526	1.53575	3.32402	11.7222
chr18	72275000	73225000	Domain-1694-0.21165786162172	5.90721	6.5722	1.70339	3.24612	10.2515
chr18	73275000	74025000	Domain-1695-0.164340038515931	4.15135	4.14191	0.257385	3.3112	5.51819
chr18	74075000	74475000	Domain-1696-0.0528129655779427	4.85651	4.73463	0.680665	3.36251	8.39798
chr18	74525000	74925000	Domain-1697-0.143027935096885	5.37823	5.45481	0.924139	2.98508	7.56825
chr18	75475000	76775000	Domain-1699-0.0511920709660713	3.96317	3.94256	0.153628	3.52805	5.12003
chr18	76825000	77075000	Domain-1700-0.121866494720587	6.04261	6.03761	0.214463	5.21978	6.93548
chr18	77475000	77965444	Domain-1702-0.0991732327087796	7.35355	7.72382	1.61572	3.20109	11.3714
chr3	125000	425000	Domain-1704-0.000438068274464218	3.42836	3.3126	0.440935	2.87319	6.96602
chr3	475000	2125000	Domain-1705-0.164490464749266	4.094	4.07724	0.260349	3.30469	5.49731
chr3	3225000	4325000	Domain-1707-0.0976275201322332	3.37852	3.33993	0.511415	2.23129	7.44322
chr3	4375000	4675000	Domain-1709-0.00806619426020622	7.216	7.25185	0.932081	4.35227	10.4328
chr3	4725000	5225000	Domain-1710-0.0894153502453528	6.83872	7.2448	2.18556	3.14154	11.5166
chr3	5275000	6925000	Domain-1711-0.15134750547138	3.63064	3.60962	0.157801	3.16481	4.45216
chr3	8475000	8725000	Domain-1713-0.158800772378339	4.80299	4.77122	0.283149	3.97157	6.46948
chr3	8775000	9375000	Domain-1714-0.0366932105108382	5.1751	5.03988	0.70973	3.35611	10.1522
chr3	9425000	9775000	Domain-1715-0.0985376211257173	7.03592	7.31345	1.53814	3.88786	11.0234
chr3	9825000	10375000	Domain-1716-0.129640344589082	6.50311	5.95158	1.70887	3.13459	11.4183
chr3	10425000	10775000	Domain-1717-0.105325941977391	4.16421	4.16802	0.174634	3.68521	5.05766
chr3	11125000	11925000	Domain-1718-0.0504718800783718	5.97639	5.67834	1.35585	3.89742	10.1653
chr3	11975000	12575000	Domain-1719-0.0180332580172054	4.68859	4.30107	0.901339	3.46826	8.72874
chr3	12875000	13525000	Domain-1720-0.0605489690745183	6.84081	6.67898	1.02928	4.4929	11.5773
chr3	14225000	14625000	Domain-1721-0.116544857314385	5.53381	5.69984	0.828576	3.82371	7.94685
chr3	14675000	15075000	Domain-1722-0.105463051687182	6.67093	6.04133	1.69308	3.98217	10.7378
chr3	15125000	15575000	Domain-1723-0.0782000051938844	6.89837	6.72454	1.77558	3.72115	12.6647
chr3	15625000	16275000	Domain-1724-0.232226395222194	7.17834	7.63236	1.59935	4.24234	11.3793
chr3	16625000	17275000	Domain-1726-0.11093548136612	5.13365	4.77888	2.1606	2.49289	10.3624
chr3	17325000	17875000	Domain-1727-0.0658548357713203	7.66882	7.72182	0.512759	5.61911	9.16465
chr3	17925000	18425000	Domain-1728-0.0265912332687666	4.16637	3.44418	1.7218	2.66917	10.6026
chr3	18475000	18875000	Domain-1729-0.138598073487469	10.059	10.1598	0.886619	5.28496	12.1809
chr3	18925000	19925000	Domain-1730-0.0476124704550143	3.55019	3.43825	0.467037	2.84219	7.36581
chr3	19975000	20275000	Domain-1731-0.149411964600976	5.58628	4.61172	2.49273	2.57926	11.9943
chr3	22975000	23975000	Domain-1734-0.0344226538627273	9.1536	9.671	3.08878	3.42321	13.6814
chr3	24725000	25575000	Domain-1736-0.189203360258783	4.82279	4.81916	0.217342	4.1399	5.82529
chr3	25625000	25975000	Domain-1737-0.12184923728898	9.33235	10.1106	1.96629	5.09307	13.2398
chr3	26025000	27125000	Domain-1738-0.0375990275529904	4.21836	3.70894	1.23492	2.8812	10.5651
chr3	27325000	27675000	Domain-1740-0.127794771987056	4.86681	4.75157	0.600856	3.47519	8.56639
chr3	27725000	28425000	Domain-1741-0.12107091409933	6.41892	6.00162	1.38521	3.75341	10.2229
chr3	28475000	30025000	Domain-1742-0.0731457013892481	3.86643	3.61036	0.697181	2.95783	7.37137
chr3	30075000	30775000	Domain-1743-0.219137728331449	7.56354	7.56998	0.708858	5.34183	9.79646
chr3	33175000	33425000	Domain-1745-0.0899422840527793	3.6971	3.81805	0.729274	2.57416	8.7718
chr3	33475000	33875000	Domain-1746-0.105728054860598	7.91615	8.34549	1.18652	4.67762	10.372
chr3	34925000	35925000	Domain-1748-0.135096000146556	5.32547	5.28079	1.58323	2.76645	9.28246
chr3	35975000	36975000	Domain-1749-0.0499768158902158	5.01863	5.01967	1.48508	3.01858	8.61185
chr3	37025000	37375000	Domain-1750-0.109932207009885	7.63486	7.57966	0.987699	5.3404	10.5398
chr3	37425000	37875000	Domain-1751-0.0652130335918463	4.62072	4.63892	0.567678	2.18902	8.07901
chr3	37925000	38525000	Domain-1752-0.152656861069909	6.67358	6.6651	1.83965	2.89757	11.5324
chr3	38575000	39075000	Domain-1753-0.179734541478887	4.30164	4.56859	0.975289	2.70193	7.41779
chr3	39125000	39475000	Domain-1754-0.0967295741052639	6.7756	6.87735	1.82155	2.99878	12.0619
chr3	39525000	40325000	Domain-1755-0.142542234663108	4.51376	3.8692	1.56208	2.73013	10.3074
chr3	40375000	41925000	Domain-1756-0.155696034850765	6.22824	5.21924	3.23972	2.48422	14.1874
chr3	41975000	42225000	Domain-1757-0.081248798675102	6.28777	5.78647	1.28056	4.27126	9.50634
chr3	42275000	42625000	Domain-1758-0.0821895067647604	5.66107	5.79171	0.800619	3.52726	8.585
chr3	42875000	43525000	Domain-1759-0.133134007560178	5.07674	4.20589	2.14596	2.60039	11.0414
chr3	43575000	44325000	Domain-1760-0.106128665140094	5.77721	5.7444	0.824987	3.77928	8.45543
chr3	44375000	44975000	Domain-1761-0.080685372148068	5.12654	4.7125	1.32963	2.66098	9.24563
chr3	45025000	45475000	Domain-1762-0.121556847550004	5.12917	4.81504	0.840958	3.6033	10.042
chr3	45775000	46475000	Domain-1763-0.183526090975797	4.98439	4.90492	0.975339	2.96915	9.60461
chr3	47875000	48225000	Domain-1767-0.0684828842574487	7.12944	7.11971	0.323052	6.33086	8.4131
chr3	48275000	48675000	Domain-1768-0.132259973256117	6.5208	6.1223	1.35043	3.65485	11.2126
chr3	48725000	49025000	Domain-1769-0.0581649770205673	7.4936	7.50903	0.653312	5.07379	9.98177
chr3	49075000	49525000	Domain-1770-0.165568152543668	7.25631	6.79789	2.01332	3.47383	12.7678
chr3	49775000	50325000	Domain-1771-0.241019432484685	7.00076	6.49347	1.76803	3.57233	12.3236
chr3	50375000	51425000	Domain-1772-0.0918800827650953	6.95448	6.91216	1.44915	3.39075	12.0561
chr3	51975000	52475000	Domain-1773-0.151690199232293	6.66768	6.39222	1.24489	4.26335	11.3609
chr3	52525000	53275000	Domain-1774-0.151524612469169	6.88558	6.61638	1.68356	2.96286	12.2983
chr3	53325000	53975000	Domain-1775-0.095064347588662	6.37491	5.58947	2.1596	3.5005	11.7697
chr3	54025000	54775000	Domain-1776-0.177788781759112	3.68471	3.60706	0.477172	2.84481	8.82212
chr3	54825000	55375000	Domain-1777-0.109746451875539	3.65419	3.65225	0.137152	3.02646	4.50744
chr3	55425000	56575000	Domain-1778-0.198708625321948	3.76087	3.7396	0.30944	2.68587	5.55474
chr3	56625000	57075000	Domain-1780-0.115703235255783	7.21914	7.4547	1.18978	3.71158	11.3034
chr3	57125000	57925000	Domain-1781-0.0982470624725278	5.82754	5.44777	1.87854	3.15899	11.769
chr3	57975000	58525000	Domain-1782-0.193867108728035	6.37531	6.56085	1.66631	3.31797	10.9288
chr3	59925000	61375000	Domain-1784-0.226375550895795	7.64114	7.99421	1.66998	3.74042	11.1137
chr3	61425000	62225000	Domain-1785-0.0712289799030314	4.09217	3.83157	0.835097	2.8283	8.91197
chr3	62575000	63275000	Domain-1786-0.059646845281799	3.70829	3.60797	0.413908	2.6265	9.0762
chr3	63325000	63925000	Domain-1787-0.0811476235745378	5.71758	5.44876	2.22706	2.6265	10.9141
chr3	63975000	64475000	Domain-1788-0.0681798975498369	7.44886	7.54251	3.01791	3.52534	12.096
chr3	64525000	65725000	Domain-1789-0.118937600799265	3.76041	3.72104	0.363609	3.01238	7.63004
chr3	65775000	66187500	Domain-1790-0.0821266614153408	5.68949	5.61537	1.69243	3.70769	9.26888
chr3	66262500	66925000	Domain-1791-0.0284978793419793	6.49018	6.44194	0.999917	3.92465	9.26888
chr3	66975000	67925000	Domain-1792-0.133401107315376	6.43861	6.40238	1.35105	3.09733	11.0827
chr3	67975000	68975000	Domain-1793-0.169777812670186	4.07881	3.55882	1.33302	2.83528	10.1653
chr3	69025000	70025000	Domain-1794-0.220535622332337	6.63978	7.09221	2.43994	2.1449	11.596
chr3	70975000	71725000	Domain-1796-0.075561323685855	8.82895	8.83911	0.610754	6.93692	10.6946
chr3	71775000	72925000	Domain-1797-0.0841215626495755	6.73595	6.46894	1.82448	2.50787	11.7869
chr3	72975000	73125000	Domain-1798-0.0238652426028247	7.67749	7.70129	0.753283	4.48171	10.071
chr3	73675000	75225000	Domain-1800-0.0328286477298161	3.05312	3.03247	0.193017	2.65348	6.81903
chr3	78675000	79125000	Domain-1804-0.062747884602618	3.88144	3.63447	0.955396	2.67541	10.2073
chr3	79575000	81325000	Domain-1806-0.157383084445309	3.88144	3.63447	0.955396	2.67541	10.2073
chr3	81375000	82625000	Domain-1807-0.0931168697733413	8.39816	8.40556	0.818189	3.06106	12.127
chr3	84475000	85725000	Domain-1809-0.0937833382633112	3.25886	3.22632	0.155985	2.97031	4.55337
chr3	85775000	86675000	Domain-1810-0.0355519485114279	3.25886	3.22632	0.155985	2.97031	4.55337
chr3	86725000	87225000	Domain-1811-0.119417248059423	3.10772	3.09389	0.175855	2.73509	6.26737
chr3	87275000	88225000	Domain-1812-0.0781407066076975	6.16541	6.52683	2.11901	2.53924	10.1828
chr3	88275000	89225000	Domain-1813-0.137629156295095	3.19993	3.12819	0.33049	2.82181	7.23856
chr3	92775000	94525000	Domain-1815-0.177292045460505	4.80019	4.39063	1.37789	2.71637	8.56956
chr3	96575000	97425000	Domain-1818-0.131585413804541	3.16934	3.15838	0.146177	2.77284	4.39287
chr3	97475000	97675000	Domain-1819-0.0819711767758038	3.65339	3.6009	0.409224	2.70886	6.13613
chr3	97725000	98075000	Domain-1820-0.157332460231481	3.37617	3.36963	0.192367	2.75069	4.23317
chr3	98575000	99475000	Domain-1821-0.0873507544365387	4.02798	4.02498	0.868531	2.75005	5.81393
chr3	99525000	100025000	Domain-1822-0.080376542716117	5.60099	5.22964	1.70511	3.1908	9.79268
chr3	100075000	100475000	Domain-1823-0.119843691058212	6.09663	6.07312	2.27058	2.02935	10.8738
chr3	100525000	101375000	Domain-1824-0.0733513522166614	5.66285	4.47698	2.75188	2.47686	11.509
chr3	101425000	101975000	Domain-1825-0.0873901510854532	6.21503	4.94154	2.87569	2.82712	12.8716
chr3	102025000	102325000	Domain-1826-0.10385927179199	3.43976	3.41275	0.200725	2.93741	4.68479
chr3	103725000	105275000	Domain-1828-0.106410758199945	5.74026	5.72529	0.94426	3.44926	9.37519
chr3	105325000	106375000	Domain-1829-0.0390994654316353	5.86416	5.80173	0.820465	3.87778	9.67037
chr3	106925000	107175000	Domain-1831-0.173307255471351	3.538	3.51693	0.234085	2.78982	4.47692
chr3	108325000	108825000	Domain-1832-0.0986227132568294	4.03436	3.92142	0.625866	2.40361	10.5429
chr3	108875000	111325000	Domain-1833-0.192434633638269	4.09605	3.75806	1.11569	2.43725	10.5584
chr3	111375000	111725000	Domain-1834-0.0325450463643769	5.58383	5.33102	1.29418	3.0349	9.63751
chr3	111775000	112275000	Domain-1835-0.0942786994275592	5.6056	5.30325	1.18	3.40698	11.2396
chr3	112775000	113125000	Domain-1837-0.130130578512166	5.23362	5.20733	0.262321	4.2686	6.39813
chr3	113425000	113775000	Domain-1838-0.100024728929148	5.93389	6.05251	1.10909	3.19856	10.1297
chr3	114775000	115575000	Domain-1839-0.0838636002403117	5.0776	4.31407	1.5113	3.16841	8.89813
chr3	115625000	116425000	Domain-1840-0.144947889606636	4.13141	4.11727	0.238787	3.39907	6.91773
chr3	118625000	118875000	Domain-1843-0.08676030823946	3.29538	3.28745	0.320469	2.39601	8.36891
chr3	118925000	119425000	Domain-1844-0.110437212926015	5.52263	5.07496	1.49571	3.05226	10.6934
chr3	119925000	120175000	Domain-1846-0.195879797495779	5.51873	4.98191	1.41327	3.26832	10.6091
chr3	120225000	121125000	Domain-1847-0.0996769754532227	5.42619	5.20593	1.51926	2.95839	9.62938
chr3	121175000	122125000	Domain-1848-0.118030464259024	6.9079	6.78483	1.88321	2.72679	13.7084
chr3	122475000	122975000	Domain-1849-0.103036715093879	5.9919	5.90163	1.18555	3.74514	11.7591
chr3	123025000	123325000	Domain-1850-0.0575675723522183	5.33238	5.29185	0.764351	3.76283	7.26378
chr3	123375000	124275000	Domain-1851-0.137648797703776	5.53292	4.6599	1.82422	2.42224	11.1183
chr3	124475000	125325000	Domain-1852-0.0446133481953844	5.75574	5.54974	1.1921	3.10562	10.2904
chr3	125375000	126175000	Domain-1853-0.175167720528004	6.0535	5.72651	0.963663	4.35691	8.99652
chr3	126225000	127275000	Domain-1854-0.0713269883987134	5.0906	4.91309	0.977387	3.22534	9.66596
chr3	127325000	127775000	Domain-1855-0.0461122382289459	5.97561	5.90976	1.56032	3.04936	10.6005
chr3	127825000	128325000	Domain-1856-0.0553664222694066	5.5083	5.4835	1.36814	2.72985	9.76518
chr3	128375000	128625000	Domain-1857-0.183347688400869	7.60666	7.52401	1.07092	4.55484	10.4062
chr3	128675000	129025000	Domain-1858-0.0673294393238453	6.64241	6.59323	1.38216	3.77194	9.99228
chr3	129075000	129775000	Domain-1859-0.0348631088984595	6.45325	5.97018	1.31403	3.78412	12.0334
chr3	129825000	130325000	Domain-1860-0.063658626424484	3.47875	3.39323	0.344287	2.91038	5.97706
chr3	130375000	130675000	Domain-1861-0.0292633926553291	6.88841	6.73616	0.892352	4.68306	9.93629
chr3	130725000	132125000	Domain-1862-0.159676763560232	5.10091	4.56947	1.832	2.924	11.5007
chr3	132175000	132375000	Domain-1863-0.225966600152558	6.76993	6.76062	0.552121	4.97079	9.67761
chr3	132425000	133125000	Domain-1864-0.134225646406153	4.61367	4.22699	0.937109	2.99129	8.36055
chr3	133175000	133875000	Domain-1865-0.0969579292753268	6.25145	5.75223	1.61612	3.67014	11.3443
chr3	133925000	134225000	Domain-1866-0.0276964851284588	6.51453	6.54084	1.90488	3.29194	10.7731
chr3	134275000	135725000	Domain-1867-0.235908112761001	4.27001	4.13559	0.34857	3.62627	5.94643
chr3	135775000	136775000	Domain-1868-0.0596672758537354	6.88237	7.13598	1.62774	3.44537	11.0413
chr3	136825000	137825000	Domain-1869-0.107405690077559	3.88525	3.91907	0.23541	2.89537	4.78657
chr3	137875000	138675000	Domain-1870-0.123887290073687	5.1667	5.20932	1.36259	2.90632	10.6244
chr3	138725000	139075000	Domain-1871-0.140226147301146	5.84333	5.48064	2.75855	2.68055	10.5499
chr3	139125000	140625000	Domain-1872-0.163015743337834	4.32285	4.13923	0.811814	2.62698	7.11601
chr3	140675000	140925000	Domain-1873-0.0894333367079181	5.46615	5.44883	0.328088	4.26879	6.62487
chr3	141675000	142225000	Domain-1874-0.0646696476410936	5.79236	6.6188	1.81586	2.76799	10.4122
chr3	142275000	142725000	Domain-1875-0.14097174102002	5.00702	4.15804	1.88443	2.63456	10.1842
chr3	142775000	143475000	Domain-1876-0.0636525310418466	5.69795	5.47886	0.956057	3.93315	10.2632
chr3	143525000	144575000	Domain-1877-0.0279144191055451	6.07111	6.09848	0.60491	4.57524	8.4179
chr3	145825000	146425000	Domain-1879-0.0547064937898735	4.88491	3.85121	2.2258	2.28673	12.102
chr3	146975000	148625000	Domain-1880-0.184590180772293	4.00514	3.91518	0.680348	2.88822	11.8361
chr3	148675000	149025000	Domain-1881-0.0262251976302537	6.83556	6.96267	2.05419	3.32474	12.6965
chr3	149075000	149525000	Domain-1882-0.061657096495604	4.75256	4.74709	1.07362	2.94701	9.64421
chr3	149575000	149925000	Domain-1883-0.0545247910293663	4.46788	4.11956	1.33757	2.72454	11.065
chr3	149975000	150275000	Domain-1884-0.0523201743330734	8.87812	9.66896	1.89685	3.68794	12.0877
chr3	150875000	151675000	Domain-1885-0.0461604153561592	4.43304	4.26196	1.42501	2.36217	12.3386
chr3	151725000	152275000	Domain-1886-0.071648741216202	8.44453	8.38007	0.663436	5.19031	10.7571
chr3	152325000	152675000	Domain-1887-0.0791641066863041	3.53004	3.48476	0.306927	2.84991	6.19365
chr3	152725000	153975000	Domain-1888-0.140494206253148	3.78151	3.27509	1.00295	2.6495	6.95686
chr3	154025000	155025000	Domain-1889-0.135300276200805	6.7904	7.87926	3.13028	2.41619	13.1755
chr3	155075000	155475000	Domain-1890-0.0555037556040386	4.17303	3.98083	0.618314	3.41767	8.138
chr3	155675000	156175000	Domain-1891-0.122211626321191	4.33349	4.31661	0.157439	3.9249	5.18222
chr3	156225000	156975000	Domain-1892-0.172937373980879	7.18615	6.79299	2.69277	3.14471	13.2003
chr3	157225000	158425000	Domain-1893-0.21319762799659	5.37311	5.01464	1.80469	3.10607	11.1137
chr3	158475000	158975000	Domain-1894-0.0953702565065822	9.16183	9.19656	0.790739	6.00828	11.5423
chr3	159575000	160225000	Domain-1896-0.0710289074657167	6.01512	6.15227	2.27618	2.25756	11.634
chr3	160275000	160625000	Domain-1897-0.0473732454626115	4.71695	3.20118	2.31744	2.54458	10.0352
chr3	160675000	161175000	Domain-1898-0.0667104821794184	5.25649	3.85854	2.57957	2.54943	10.303
chr3	163225000	164925000	Domain-1900-0.173159307546465	3.29289	3.26889	0.287785	2.66828	4.42725
chr3	164975000	165575000	Domain-1901-0.165109002913269	3.21917	3.18193	0.247241	2.69018	4.68844
chr3	167075000	167675000	Domain-1902-0.0866985120364676	5.15458	4.15819	2.5139	2.74149	12.1672
chr3	167725000	168625000	Domain-1903-0.0894536318737919	4.64366	4.6447	1.39164	2.83987	9.25804
chr3	168675000	169425000	Domain-1904-0.0226378633978172	3.84453	3.59141	0.835186	2.85352	8.52006
chr3	169475000	169825000	Domain-1905-0.136430718485611	5.47547	5.37646	1.71138	2.16116	11.9258
chr3	170625000	171325000	Domain-1907-0.0763123655057454	3.87601	3.56872	0.791904	2.73752	8.58572
chr3	171575000	172125000	Domain-1908-0.098573760538912	5.89194	5.80252	0.760043	4.33123	9.64886
chr3	172175000	172475000	Domain-1909-0.041673660355805	4.92003	4.91983	1.13307	2.03339	9.56995
chr3	174575000	176525000	Domain-1910-0.115225267943085	3.58973	3.56315	0.232025	2.88339	5.23566
chr3	176575000	178075000	Domain-1911-0.113923332604591	7.87701	7.83658	0.728695	4.73838	10.6517
chr3	178125000	178675000	Domain-1913-0.00853838224095226	3.94245	3.93503	0.234205	3.30718	5.83453
chr3	178725000	179325000	Domain-1914-0.066858322310131	8.03399	7.79601	1.3138	4.45237	11.7035
chr3	179375000	180375000	Domain-1915-0.059018924503807	5.07949	4.08216	1.88493	2.9849	9.32482
chr3	180425000	180675000	Domain-1916-0.132671286907066	5.72844	5.68592	0.358742	4.64887	7.17472
chr3	180725000	182425000	Domain-1917-0.129383095491792	3.66791	3.95891	0.689998	2.57579	5.2601
chr3	182475000	183125000	Domain-1918-0.0578199863235666	6.23555	6.25802	1.41846	2.42211	11.2562
chr3	183175000	183525000	Domain-1919-0.112561035349343	7.62926	7.5889	0.886217	4.7874	11.1316
chr3	183575000	184025000	Domain-1920-0.0498445198898078	7.31343	7.265	1.46528	4.5199	11.7731
chr3	184075000	184525000	Domain-1921-0.188735451955577	5.98861	5.71899	1.57636	3.40149	10.4993
chr3	184575000	185075000	Domain-1922-0.0236728277061106	4.16787	3.86447	0.782668	2.61114	7.84289
chr3	185125000	185325000	Domain-1923-0.0868348472549873	6.05174	6.61747	1.38356	3.50517	9.04251
chr3	185575000	186475000	Domain-1924-0.110705931930077	5.16218	4.45856	1.98883	2.65874	11.0207
chr3	186925000	187375000	Domain-1925-0.0646150834343796	5.03687	4.70072	0.763317	3.60785	8.78902
chr3	187425000	188875000	Domain-1926-0.0928177130673566	5.63066	5.91386	1.50197	3.01854	10.1093
chr3	188925000	189675000	Domain-1927-0.0904283979592924	4.26055	4.23478	0.183243	3.91345	6.43895
chr3	189725000	190425000	Domain-1929-0.130147877939126	4.48198	4.3677	0.775381	2.95916	8.68762
chr3	190475000	191125000	Domain-1930-0.132179027392118	5.45425	4.94849	1.15418	3.51163	9.61666
chr3	191175000	192175000	Domain-1931-0.0840068015929815	3.61396	3.58635	0.174494	3.21033	5.01309
chr3	192225000	193325000	Domain-1933-0.200689034889673	4.54656	3.99215	1.14414	2.72666	8.67894
chr3	193375000	194125000	Domain-1934-0.02681069276433	4.00327	3.93661	0.789937	2.3063	9.86604
chr3	194375000	195025000	Domain-1935-0.116087706429515	6.72453	6.59228	1.27407	4.03742	11.3311
chr3	195075000	195275000	Domain-1936-0.0566652813074402	8.50888	8.49475	0.777877	4.04284	11.0286
chr3	195325000	195725000	Domain-1937-0.156089993927694	4.89788	5.04575	1.0592	3.04702	10.7731
chr3	195775000	195925000	Domain-1938-0.164328344677741	9.8341	9.86101	1.01258	6.25722	12.9622
chr3	195975000	196225000	Domain-1939-0.0298303965785259	7.1345	7.00727	0.965523	4.77676	10.8774
chr3	196925000	197873308	Domain-1940-0.0877372935529905	7.22319	6.27154	2.77633	3.3978	14.3162
chr12	125000	1075000	Domain-1941-0.186244068206109	5.46164	5.3639	1.34033	2.91583	11.764
chr12	1125000	1725000	Domain-1942-0.0254628703126553	3.84478	3.82586	0.177793	3.39644	4.61713
chr12	1775000	2075000	Domain-1943-0.0951061101750868	6.69811	5.94755	1.61689	4.09371	11.6555
chr12	2125000	2925000	Domain-1944-0.0477642092460169	5.31134	4.82285	1.07931	3.83148	8.02261
chr12	3175000	3925000	Domain-1945-0.0867167609194639	5.07458	5.21777	0.628786	3.42146	7.23888
chr12	3975000	4875000	Domain-1947-0.0192064056179035	6.29116	5.9998	1.51702	3.34854	11.1767
chr12	4925000	5175000	Domain-1948-0.0438001413015627	5.32246	4.76636	1.22415	3.84938	10.8335
chr12	5225000	6425000	Domain-1949-0.103128299329227	5.80789	4.75081	2.47861	3.08611	13.6091
chr12	6475000	6975000	Domain-1950-0.119586380880048	7.01553	6.73273	1.81794	3.45558	14.6689
chr12	7325000	8175000	Domain-1951-0.157853831704038	5.28882	4.95338	1.60859	2.77407	11.9188
chr12	8625000	9375000	Domain-1952-0.0761161441684248	5.01735	4.87183	1.29578	2.76566	11.0625
chr12	9425000	9875000	Domain-1953-0.1495132091676	6.05543	5.88708	1.20743	3.10815	11.1006
chr12	9925000	10275000	Domain-1954-0.124535820075145	5.07808	4.47976	1.77171	2.66191	12.1712
chr12	10325000	10875000	Domain-1955-0.0688852206655383	4.43911	4.21352	1.24239	2.47766	11.174
chr12	10925000	11625000	Domain-1956-0.163002780062221	4.5605	3.93885	1.38654	2.88435	9.55005
chr12	11675000	12225000	Domain-1957-0.0396963050118048	5.71577	4.51415	1.92549	3.35095	10.6413
chr12	12275000	12475000	Domain-1958-0.0445589842859248	5.09932	5.10889	0.517387	3.94803	7.19898
chr12	12525000	12925000	Domain-1959-0.0247799113539897	6.36955	5.65728	2.11774	3.42266	12.5887
chr12	12975000	13375000	Domain-1960-0.0769398100267773	5.28821	4.75139	1.60272	2.98118	12.0012
chr12	13425000	14275000	Domain-1961-0.225008688316848	4.49795	4.48725	0.196367	3.88323	5.34175
chr12	14325000	14875000	Domain-1962-0.157202778912662	6.12099	6.11887	2.06349	2.95663	13.1606
chr12	14925000	15175000	Domain-1963-0.0987724581117925	5.64674	4.94378	2.59535	2.42885	13.1772
chr12	15225000	15675000	Domain-1964-0.14655763051174	3.66377	3.3031	0.804492	2.77072	8.59964
chr12	15725000	16075000	Domain-1965-0.102552305923426	7.64272	8.16482	2.73289	2.72544	12.2989
chr12	16125000	17125000	Domain-1966-0.127893473723331	4.95616	4.65319	0.895941	3.21034	9.72405
chr12	18225000	19475000	Domain-1967-0.0700282403429723	3.8027	3.49084	0.862408	2.73898	10.0709
chr12	19525000	20775000	Domain-1968-0.0451726524290038	4.3328	4.16601	0.614609	3.39096	6.16438
chr12	21375000	21825000	Domain-1969-0.0974434983279568	6.43857	6.6484	3.02865	2.55558	13.52
chr12	21875000	22175000	Domain-1970-0.0244401266023091	3.91264	3.87001	0.286881	3.24425	5.03787
chr12	22225000	22825000	Domain-1971-0.0381179393787193	4.68597	4.48814	1.47484	2.47866	8.20742
chr12	23275000	24125000	Domain-1973-0.0843100616508771	3.87196	3.82762	0.279111	3.27348	8.48333
chr12	24175000	25025000	Domain-1974-0.0628760392567351	3.68666	3.69393	0.336765	2.84072	8.48333
chr12	25375000	25525000	Domain-1975-0.0731969448730015	9.29988	9.37903	1.14437	5.60245	12.2222
chr12	25575000	26175000	Domain-1976-0.0349238506244219	4.47109	4.58296	0.758825	3.32827	8.3005
chr12	26225000	26825000	Domain-1977-0.0631602341540838	3.93636	3.93155	0.305124	2.97798	5.43004
chr12	27075000	27525000	Domain-1978-0.100346773513204	6.58893	6.56797	1.12906	3.98681	10.4427
chr12	27875000	29125000	Domain-1979-0.090242386070442	5.33364	4.04904	2.04339	3.0376	9.13578
chr12	29175000	29525000	Domain-1980-0.104506804065007	6.17262	6.12518	1.11399	3.48215	10.0457
chr12	29575000	30975000	Domain-1981-0.236640931642777	5.6067	6.19706	1.40572	3.3424	9.32627
chr12	31025000	31425000	Domain-1982-0.220016257447361	6.62859	6.28234	1.4707	4.23178	10.4801
chr12	31475000	31725000	Domain-1983-0.0863785505279478	4.31959	4.27071	0.415487	3.22439	6.32282
chr12	31775000	32525000	Domain-1984-0.129061357896593	4.77153	4.79181	0.9047	3.19819	7.58583
chr12	32575000	32875000	Domain-1985-0.0417664095778214	6.28904	6.90271	2.70844	2.92777	10.8662
chr12	32925000	35575000	Domain-1986-0.179776972762039	4.03307	3.99029	0.33516	3.31674	5.86501
chr12	37125000	39625000	Domain-1987-0.105525140350063	4.9172	5.01618	0.926806	3.14995	8.65956
chr12	39675000	40125000	Domain-1988-0.0547555302190787	3.23524	3.10994	0.404984	2.56629	6.61235
chr12	40775000	41325000	Domain-1990-0.153372741030014	3.45209	3.4489	0.17903	2.94809	4.52836
chr12	41375000	42425000	Domain-1991-0.0675880997067036	3.35688	3.33784	0.436629	2.17283	7.52703
chr12	42475000	42825000	Domain-1992-0.112626882856282	6.58078	6.13709	1.37166	3.61699	10.2233
chr12	42875000	43825000	Domain-1993-0.109945867871682	5.09616	4.99826	0.471169	4.31693	8.38698
chr12	43875000	44125000	Domain-1994-0.146212015628559	3.58037	3.51373	0.330003	2.91143	5.85081
chr12	44325000	45425000	Domain-1995-0.150615969783607	5.84619	5.7102	0.7966	3.85933	9.7782
chr12	45475000	46375000	Domain-1996-0.162568637629402	6.9223	7.20188	1.12419	3.66217	10.3639
chr12	46425000	47375000	Domain-1997-0.17878173447618	8.09604	9.7971	3.58981	2.83781	13.1869
chr12	47425000	48025000	Domain-1998-0.0899799769315754	5.27873	5.04549	1.45112	2.35093	11.1257
chr12	48625000	49175000	Domain-1999-0.0749892877227499	5.54982	4.97763	1.971	2.47267	11.3583
chr12	49225000	50275000	Domain-2000-0.0420294870232033	6.91836	6.49287	2.31062	3.01298	14.1722
chr12	50325000	50775000	Domain-2001-0.0372168629349221	6.49114	5.70595	1.69681	3.02944	12.4767
chr12	50825000	51125000	Domain-2002-0.0673522894591377	7.54127	7.51049	0.512082	5.94016	9.6946
chr12	51175000	51775000	Domain-2003-0.117750873363334	6.855	6.61018	2.06681	2.67844	12.3275
chr12	51825000	53375000	Domain-2004-0.0857605071605186	4.83719	4.71722	1.13944	2.66328	12.013
chr12	53425000	53875000	Domain-2005-0.097731722770863	6.51451	6.30815	1.66748	3.14669	13.0398
chr12	54125000	54925000	Domain-2006-0.0851493316621167	5.83668	5.31169	1.83997	2.68768	12.7475
chr12	54975000	55525000	Domain-2007-0.0957528547565261	4.34723	4.38607	0.393001	2.86303	7.2852
chr12	56125000	56475000	Domain-2009-0.229255997312082	6.39256	6.43691	1.08424	3.3906	10.1761
chr12	56525000	57025000	Domain-2010-0.121898716187655	6.73711	6.56775	2.10642	3.05873	13.692
chr12	57075000	57625000	Domain-2011-0.204099723628865	6.71862	6.09908	2.58538	3.04714	13.903
chr12	57675000	58175000	Domain-2012-0.149183498951512	6.41122	5.93044	1.78553	2.79856	11.7711
chr12	58375000	59625000	Domain-2013-0.0526458261745574	3.03143	3.0052	0.17223	2.67286	4.0068
chr12	59675000	60325000	Domain-2014-0.122458529437698	4.89588	4.89333	0.540196	3.41815	7.16074
chr12	62625000	63275000	Domain-2016-0.159835264366881	5.7528	6.34842	1.7113	2.76984	9.37882
chr12	63325000	64125000	Domain-2017-0.223803948238627	4.01291	3.76376	0.715735	2.75417	8.47274
chr12	64175000	64825000	Domain-2018-0.0650399551977817	5.56292	4.35621	2.42086	2.81748	12.1972
chr12	65725000	66525000	Domain-2021-0.0574264242738687	5.22305	4.65142	1.76038	3.27992	9.32735
chr12	66575000	67325000	Domain-2022-0.214131238008286	4.76454	4.41829	1.19147	3.09038	9.54448
chr12	67375000	68525000	Domain-2023-0.0417339369779209	7.69252	7.69061	0.705844	4.89405	10.0069
chr12	69225000	69475000	Domain-2026-0.0767607862290535	5.25316	5.05237	0.914685	3.67943	10.7696
chr12	69525000	70075000	Domain-2027-0.0218475972677235	7.81319	7.93881	1.957	2.99224	13.8347
chr12	70125000	71175000	Domain-2028-0.0729247291393063	5.52111	4.94011	2.28824	2.9273	12.2717
chr12	71775000	72325000	Domain-2029-0.133898727289224	6.40268	6.83643	1.84988	2.83414	11.0539
chr12	72375000	72675000	Domain-2030-0.127115641682362	3.37077	3.29867	0.326406	2.84887	6.84422
chr12	74375000	74975000	Domain-2032-0.164589011202404	8.69146	8.69517	0.432126	7.29946	10.528
chr12	75025000	75675000	Domain-2033-0.11489705921648	3.96314	3.955	0.43944	2.85728	5.62782
chr12	75725000	76475000	Domain-2034-0.0268756871293444	6.12791	5.71561	1.83534	3.42743	10.4265
chr12	76525000	76925000	Domain-2035-0.0624446721232398	4.57018	4.47472	0.878549	2.55215	7.231
chr12	76975000	77375000	Domain-2036-0.14502778038354	8.40796	8.12449	1.27954	3.7645	12.2743
chr12	77425000	78075000	Domain-2037-0.135939576603021	5.57175	5.50661	0.664339	4.08707	8.44082
chr12	78125000	78375000	Domain-2038-0.113077421413821	3.85329	3.77691	0.295707	3.27166	5.5581
chr12	78425000	79775000	Domain-2039-0.130939508313961	4.552	4.02447	1.47229	2.6892	8.93413
chr12	80175000	80725000	Domain-2041-0.1178301127372	6.35353	6.6147	1.85627	2.79246	10.0771
chr12	80775000	81775000	Domain-2042-0.215094913300513	4.05631	3.86603	0.605186	3.02888	10.4846
chr12	82775000	84225000	Domain-2045-0.146367848288618	4.74948	4.618	0.517162	3.80469	8.04459
chr12	88425000	89375000	Domain-2051-0.149497089995713	4.79606	4.68105	1.07605	3.14828	8.58682
chr12	89425000	89875000	Domain-2053-0.093797990825048	9.39194	9.55502	1.29	3.28124	12.4814
chr12	89925000	90675000	Domain-2054-0.10265162871166	6.83119	6.76073	1.01433	4.27977	11.1625
chr12	91375000	91675000	Domain-2056-0.115346034243368	3.46009	3.22641	0.708182	1.74795	8.51764
chr12	91725000	93075000	Domain-2057-0.205329001214432	11.4343	11.5267	0.928767	6.96401	13.5349
chr12	93125000	93825000	Domain-2058-0.181363355556784	6.52399	6.12808	1.46711	3.84565	11.5259
chr12	93875000	94475000	Domain-2059-0.0417713114032641	9.10145	8.48284	2.2721	3.74308	13.6506
chr12	94525000	94925000	Domain-2060-0.0192410069513311	5.45185	5.3621	0.607021	4.16951	8.28238
chr12	94975000	95425000	Domain-2061-0.065902463641867	6.34804	4.94745	2.41535	3.30717	11.8316
chr12	95475000	95975000	Domain-2062-0.13048963994231	5.55727	5.09921	1.89568	2.61869	10.0329
chr12	96025000	96275000	Domain-2063-0.123978803123139	6.42159	6.08239	3.29652	2.59862	11.8195
chr12	96325000	96925000	Domain-2064-0.151132177087187	5.84122	5.07883	2.32138	2.47627	12.7952
chr12	96975000	97325000	Domain-2065-0.037074675071159	6.93254	6.89521	0.438925	5.5486	8.46712
chr12	97375000	98825000	Domain-2066-0.165290350836458	3.7227	3.70363	0.166814	3.2731	5.44114
chr12	99375000	100275000	Domain-2067-0.0796873115270063	3.93686	3.84549	0.694857	3.05981	8.05954
chr12	100325000	101125000	Domain-2068-0.0920782298396138	5.15068	5.11572	1.902	2.58932	10.8066
chr12	101175000	101725000	Domain-2069-0.104768644097323	5.14628	5.55897	1.07066	3.16537	8.04324
chr12	101775000	102125000	Domain-2070-0.0415726358990387	5.74331	5.14024	2.39779	2.33702	12.036
chr12	102175000	103225000	Domain-2071-0.167345334819079	6.10397	5.57758	2.13106	2.5619	11.3994
chr12	103275000	104125000	Domain-2072-0.0395932386462578	4.14929	3.97541	0.763485	2.70966	7.79463
chr12	104175000	104475000	Domain-2073-0.0630835195233836	5.99048	5.66183	1.97246	3.33315	12.4547
chr12	104525000	105575000	Domain-2074-0.0697069768534032	6.50957	6.73841	2.13381	2.5625	12.0434
chr12	105775000	106625000	Domain-2075-0.0539098077157157	4.54145	4.49642	0.416645	3.48376	7.03484
chr12	106675000	107425000	Domain-2076-0.053778182542653	4.97537	4.96192	1.11193	2.54238	9.11096
chr12	107475000	108025000	Domain-2077-0.0354416496096997	6.94219	7.23359	1.95079	2.49388	11.2357
chr12	108075000	108275000	Domain-2078-0.130392820452036	8.02589	8.17325	1.13944	5.21585	10.5874
chr12	108925000	109575000	Domain-2081-0.172416690361987	6.53047	6.34776	1.89191	3.07254	12.2146
chr12	109875000	110325000	Domain-2082-0.0379013417648084	6.69661	6.70188	1.06344	4.02341	10.0042
chr12	110375000	110825000	Domain-2083-0.0840258466848631	7.41247	7.1348	1.40481	4.37484	11.491
chr12	110875000	111275000	Domain-2084-0.200093090424513	7.80119	7.98399	2.26545	2.88732	12.7225
chr12	111325000	111775000	Domain-2085-0.0831414952450363	4.11912	3.99781	0.520389	2.88046	7.70216
chr12	112275000	112875000	Domain-2086-0.0831428231876478	7.02306	6.74769	1.89371	3.63705	12.2219
chr12	112925000	113825000	Domain-2087-0.168706344071616	6.23063	6.22421	0.941953	3.76516	10.8845
chr12	113875000	114375000	Domain-2088-0.00734225294959669	5.49692	5.47991	0.35403	4.49502	7.60942
chr12	114425000	115025000	Domain-2089-0.0178151825489643	4.30817	4.29926	0.195816	3.78083	5.20346
chr12	115075000	116325000	Domain-2090-0.0971919327281551	4.57474	4.55923	0.146756	4.20123	5.78576
chr12	116375000	117175000	Domain-2091-0.0791117033044324	6.98791	6.9213	1.51688	4.45108	10.7081
chr12	117225000	117575000	Domain-2092-0.183784625002759	5.94909	5.78704	1.19565	3.32223	10.5672
chr12	117625000	118275000	Domain-2093-0.114077082623379	6.13227	4.83794	1.81881	3.23586	10.4548
chr12	118875000	120075000	Domain-2094-0.104177401567893	5.74241	5.54724	1.36036	3.6832	8.7269
chr12	120725000	121725000	Domain-2095-0.11428808756644	7.03305	7.10364	2.20377	2.75588	13.5306
chr12	121775000	122225000	Domain-2096-0.173808749477407	7.47977	7.11815	1.53369	4.66757	11.5936
chr12	122275000	122725000	Domain-2097-0.139972371928166	6.47498	6.44575	1.64036	2.95977	11.3433
chr12	122775000	123275000	Domain-2098-0.106196272601338	7.00601	6.46586	2.41192	3.12753	12.7111
chr12	123325000	123675000	Domain-2099-0.220762675006748	7.04718	6.67971	1.56219	4.04544	11.2343
chr12	123725000	124225000	Domain-2100-0.0787111412909727	7.57381	7.28573	1.64066	3.82416	12.9375
chr12	124275000	124825000	Domain-2101-0.0615783095836036	7.36359	7.37659	1.04997	3.78998	10.3823
chr12	124875000	125475000	Domain-2102-0.0456085685109067	8.53304	7.01892	2.90656	4.91163	14.3522
chr12	125525000	128725000	Domain-2103-0.145815609254514	4.31812	3.60796	1.52701	2.7391	10.5136
chr12	128875000	130475000	Domain-2104-0.124443831486784	5.95703	5.93656	1.88273	3.01992	11.3745
chr12	130525000	131225000	Domain-2105-0.181870728834456	3.66736	3.58726	0.464006	2.70198	9.61588
chr12	131275000	132525000	Domain-2106-0.112709356755115	6.9052	6.96076	1.39838	3.15547	11.6041
chr12	132575000	133425000	Domain-2107-0.099621452340201	6.94744	7.13145	1.21624	3.95667	10.5925
chr15	22625000	23675000	Domain-2110-0.0542485825093618	6.76065	6.64372	1.79594	3.6036	13.1317
chr15	23725000	24925000	Domain-2111-0.106045922149611	4.42493	4.23593	0.950362	2.96863	10.3488
chr15	24975000	25825000	Domain-2112-0.0975043208576229	6.40391	6.84308	1.70527	3.03583	9.40921
chr15	25875000	26325000	Domain-2113-0.102179554704977	6.74619	6.59822	0.991843	4.40221	10.5842
chr15	27125000	28325000	Domain-2114-0.0128344381087288	3.2302	3.22161	0.140494	2.78162	3.94676
chr15	28375000	29025000	Domain-2115-0.209479030110016	7.03904	7.0616	0.426709	5.47275	9.62353
chr15	29325000	30375000	Domain-2116-0.133653154732485	5.09793	4.72344	1.0879	3.16271	8.71061
chr15	31475000	31825000	Domain-2118-0.0736522629230162	8.46776	8.33577	0.962542	5.85732	11.5508
chr15	31875000	32675000	Domain-2119-0.238586092753352	4.3508	4.34231	0.225046	3.58409	5.27706
chr15	33325000	34275000	Domain-2121-0.0314299668891537	4.02395	3.95198	0.570075	2.77186	7.66254
chr15	34325000	35225000	Domain-2122-0.124543120325054	6.99119	6.37155	2.02677	3.34255	13.569
chr15	35275000	35775000	Domain-2123-0.0505019803910391	4.71803	4.65576	0.448139	3.59735	6.6381
chr15	36775000	37475000	Domain-2125-0.153357983538478	4.02146	4.14337	0.626419	2.5804	10.94
chr15	38225000	38675000	Domain-2127-0.0885094264495502	3.87151	3.80971	0.422611	2.83944	7.7318
chr15	38725000	39025000	Domain-2128-0.0816474365831617	7.18516	7.20729	1.12698	3.19204	10.7822
chr15	39075000	40075000	Domain-2129-0.223561513848631	3.99761	3.90239	0.66224	2.67221	8.90099
chr15	40225000	40675000	Domain-2130-0.0485259524317188	6.82289	6.54875	2.35294	3.2831	13.479
chr15	40725000	41125000	Domain-2131-0.134794904078992	6.05468	6.04418	1.02562	3.04716	10.0638
chr15	41175000	41675000	Domain-2132-0.0430499096231207	6.78856	6.73078	1.88539	2.78109	11.7502
chr15	41725000	42225000	Domain-2133-0.0571216026964809	6.06627	5.9972	0.860017	3.82177	9.58486
chr15	42425000	42775000	Domain-2134-0.101145564741814	6.83023	6.6778	1.28462	4.30363	11.6681
chr15	42975000	43675000	Domain-2135-0.0361010688859142	6.31789	6.15299	1.53467	2.49004	12.6816
chr15	43725000	44075000	Domain-2136-0.134710314967239	6.25683	6.05214	1.34297	3.02431	10.1241
chr15	44125000	44825000	Domain-2137-0.189205348118451	7.14107	7.29897	2.2862	3.58876	11.257
chr15	44875000	45075000	Domain-2138-0.136396603785756	7.89543	6.85733	3.28913	3.22378	14.1093
chr15	45125000	45375000	Domain-2139-0.10912317094164	3.10504	3.07684	0.193843	2.67528	4.4253
chr15	45425000	45925000	Domain-2140-0.144389486361921	4.87038	4.40602	1.22721	2.52894	10.1486
chr15	47475000	48575000	Domain-2142-0.152406467978454	4.25442	4.00596	1.32298	2.58267	10.0586
chr15	48625000	49075000	Domain-2143-0.0570588993011776	3.8718	3.84493	0.286672	3.20648	6.16803
chr15	49125000	49475000	Domain-2144-0.175491437033514	6.69046	7.40976	2.16279	2.88197	10.4894
chr15	49525000	50575000	Domain-2145-0.0706215769317497	4.72659	4.81132	1.23127	2.17377	10.8739
chr15	51325000	51825000	Domain-2146-0.16437966075576	4.28763	4.24159	0.345214	3.40316	7.82778
chr15	51875000	52125000	Domain-2147-0.0327211244245326	5.66735	5.3938	2.17434	2.65066	11.1851
chr15	52175000	52475000	Domain-2148-0.0427610515080707	6.61292	6.35594	1.8509	3.73954	11.4065
chr15	53075000	54075000	Domain-2151-0.0922634792442651	4.00725	3.96125	0.259179	3.37793	5.20175
chr15	54125000	55475000	Domain-2152-0.0604458070844019	3.26015	3.22143	0.188075	2.86207	4.49398
chr15	55775000	56175000	Domain-2153-0.0473573092206873	3.91451	3.81739	0.532891	2.76822	7.78242
chr15	56225000	56725000	Domain-2154-0.0583725640059475	5.2152	5.44415	1.53519	2.50468	9.18091
chr15	56775000	57625000	Domain-2155-0.0929508067550649	6.48345	6.34819	1.98894	3.39725	11.5979
chr15	57925000	58425000	Domain-2157-0.0588504011022826	4.39468	4.33898	0.35113	3.62878	8.65944
chr15	58475000	59175000	Domain-2158-0.191316182605764	5.77997	5.4298	1.3014	3.26756	9.89195
chr15	59975000	60625000	Domain-2160-0.105587346641328	6.09336	6.16561	2.14918	3.03538	10.3192
chr15	60675000	61375000	Domain-2161-0.0273824304794359	6.65861	5.36994	2.48857	3.5944	12.9451
chr15	61425000	62125000	Domain-2162-0.114047474893855	4.80185	4.67578	0.615894	3.5944	7.73394
chr15	62625000	63075000	Domain-2163-0.038892674459967	4.77589	4.83719	0.466888	3.63075	6.69827
chr15	63425000	63725000	Domain-2164-0.169054989773621	6.11399	6.22326	1.08314	4.12077	9.97547
chr15	63775000	64425000	Domain-2165-0.114735591725247	7.12145	7.42397	2.22994	2.56394	11.9196
chr15	64475000	64975000	Domain-2166-0.0624204426364967	7.01357	6.65527	1.48817	3.99022	11.1482
chr15	65025000	65625000	Domain-2167-0.102206564842965	6.43445	6.11241	1.38553	3.74025	11.3325
chr15	65675000	66175000	Domain-2168-0.0426856926571395	6.43383	7.08956	1.99565	2.7794	10.659
chr15	66225000	66825000	Domain-2169-0.0498298816983418	7.63751	7.03918	2.85761	3.3489	14.083
chr15	67175000	67675000	Domain-2171-0.0967858309652262	5.46459	6.15094	1.59206	3.04043	9.39207
chr15	67725000	68125000	Domain-2172-0.068313639698542	7.61599	7.33302	1.02663	5.36396	10.4059
chr15	68175000	68525000	Domain-2173-0.058805717823324	7.18994	6.92114	1.27072	4.3161	11.1792
chr15	68575000	69225000	Domain-2174-0.230777608317501	5.41689	4.51104	2.1634	2.81812	11.1578
chr15	69275000	69675000	Domain-2175-0.112735637774471	4.53866	4.66796	0.922455	2.88906	9.40724
chr15	69725000	70975000	Domain-2176-0.0532637305217702	4.97163	4.44052	1.22049	3.36896	9.51033
chr15	71025000	72025000	Domain-2177-0.120823866388305	3.97449	3.93296	0.41909	2.89215	7.67553
chr15	72075000	72475000	Domain-2178-0.0839085839499686	5.08477	4.32204	1.50228	3.1791	8.83113
chr15	72525000	72925000	Domain-2179-0.0618895668015439	7.66261	8.09877	1.36851	3.0328	10.8645
chr15	72975000	73525000	Domain-2180-0.0613273492395273	6.20853	5.85641	1.14957	4.15395	8.93241
chr15	73575000	74175000	Domain-2181-0.0638367984771034	5.86227	5.00064	1.74077	3.33966	11.0983
chr15	74225000	74625000	Domain-2182-0.122177635349225	5.11895	5.04213	0.938737	2.88502	8.28407
chr15	74675000	74825000	Domain-2183-0.1761176776225	7.26056	7.08718	1.07302	4.86096	9.57778
chr15	75275000	75575000	Domain-2184-0.0248681194862658	6.38765	6.2024	0.812614	3.93612	9.84269
chr15	75625000	76175000	Domain-2185-0.126442369896655	6.59319	6.91838	1.61937	3.17946	11.0217
chr15	76225000	77225000	Domain-2186-0.110469002740414	5.78204	4.58776	2.35094	2.89557	12.8482
chr15	77275000	77875000	Domain-2187-0.088766157624078	7.01701	7.06371	1.02148	3.92084	11.364
chr15	77925000	78175000	Domain-2188-0.069421942710016	4.21688	4.18891	0.286025	3.33873	5.41553
chr15	78225000	78575000	Domain-2189-0.0928808813582834	5.79718	5.75509	1.36355	3.22176	10.9995
chr15	78625000	79125000	Domain-2190-0.238466496320442	5.69858	4.7397	2.11063	3.03641	11.5628
chr15	79575000	80625000	Domain-2191-0.10754966216573	5.34928	5.26916	1.48717	1.90049	13.4778
chr15	80675000	81275000	Domain-2192-0.033731693525772	4.18783	4.00402	0.688969	3.19603	7.97821
chr15	81325000	81675000	Domain-2193-0.107324621966498	5.42511	6.03146	1.52416	2.71736	9.16976
chr15	81725000	82475000	Domain-2194-0.0653451792961148	5.31605	5.10784	0.92144	3.71119	10.3336
chr15	82525000	83175000	Domain-2195-0.201959745041475	7.26714	7.25498	0.631722	5.03587	9.31237
chr15	83225000	83725000	Domain-2196-0.0869438903725324	5.60292	5.08026	1.56893	3.27912	11.7725
chr15	85075000	85775000	Domain-2199-0.229272688624238	6.72227	6.77551	1.84362	3.42545	12.1445
chr15	85825000	86325000	Domain-2201-0.14791062780802	8.1199	8.02048	0.833737	5.95169	11.1699
chr15	86375000	88925000	Domain-2202-0.102935683440053	4.9668	5.24811	0.798541	3.47674	8.29318
chr15	90175000	90625000	Domain-2203-0.118508458059441	5.52224	5.62771	0.740468	3.33717	10.3569
chr15	90675000	91525000	Domain-2204-0.0669583327532912	7.18573	7.41029	1.52214	2.7017	10.998
chr15	91575000	91775000	Domain-2205-0.0205036663120312	4.66767	4.66198	0.201178	3.99941	5.61908
chr15	91825000	92625000	Domain-2206-0.067930201252716	5.38396	5.30835	0.459565	4.29007	7.7434
chr15	93025000	93275000	Domain-2207-0.104854113452	4.70231	4.51886	0.628694	3.67966	8.3569
chr15	93325000	93575000	Domain-2208-0.105938178166955	9.83729	10.0527	2.09319	5.61809	13.4694
chr15	93625000	94625000	Domain-2209-0.0406256864293745	5.97419	5.49169	1.26616	3.97175	10.6498
chr15	94675000	95025000	Domain-2210-0.0176914644227429	5.38472	5.21133	0.756175	4.15325	8.92535
chr15	95775000	96875000	Domain-2212-0.0707212090332376	3.67298	3.66047	0.184554	3.24601	4.9101
chr15	96925000	97825000	Domain-2213-0.113622513550194	5.45893	5.46119	0.241542	4.43993	6.51271
chr15	97875000	98975000	Domain-2214-0.122671179176736	7.12502	7.08048	1.60588	2.78594	11.5078
chr15	99025000	99725000	Domain-2215-0.143213091080142	5.36448	5.12529	0.99347	3.70414	11.7029
chr15	100425000	101075000	Domain-2218-0.196940161023105	3.89819	3.84765	0.297217	3.41697	7.77544
chr15	101125000	101475000	Domain-2219-0.0668717728077645	5.47605	5.72986	1.26754	2.70425	8.44741
chr4	78125	625000	Domain-2223-0.213775844623773	5.10603	4.53868	1.70285	2.63021	9.89364
chr4	675000	975000	Domain-2224-0.0298337625792695	6.23314	6.57455	1.75379	2.9206	10.7196
chr4	1725000	2475000	Domain-2227-0.141091382199883	6.61555	6.5946	1.57432	3.46435	11.4534
chr4	2525000	3075000	Domain-2228-0.235287482725679	6.95772	7.57488	1.87143	3.10652	11.1413
chr4	3125000	3475000	Domain-2229-0.162249594212883	5.3735	5.49389	0.594664	3.29321	7.41233
chr4	3525000	3925000	Domain-2230-0.0490591444044483	5.87034	5.85801	0.373907	4.56326	8.30884
chr4	4275000	4925000	Domain-2232-0.0443583524405677	6.48729	6.5286	1.39425	3.13522	9.47895
chr4	4975000	5925000	Domain-2233-0.0882548518983198	5.99183	5.6299	2.19151	2.63945	12.7978
chr4	5975000	6575000	Domain-2234-0.107517635250394	5.57803	4.92939	1.53953	3.52723	11.2214
chr4	7125000	7725000	Domain-2236-0.0356362074297271	5.33799	5.33899	0.641692	3.62205	8.56206
chr4	7775000	8075000	Domain-2237-0.110666855704668	2.9095	2.88731	0.249078	2.29136	4.88466
chr4	8125000	8625000	Domain-2238-0.066844460106807	6.17627	5.88367	1.08736	3.63446	10.9786
chr4	8675000	9425000	Domain-2239-0.0688866178606582	6.61554	6.6594	0.435697	4.93857	7.98056
chr4	9675000	10075000	Domain-2241-0.0746457222146093	5.14016	5.04717	0.645515	2.99289	8.83534
chr4	10125000	10475000	Domain-2242-0.0205993810940654	7.23995	7.23966	0.861709	4.09348	9.91225
chr4	10525000	11675000	Domain-2243-0.14107577382597	5.44226	5.98951	1.28614	3.14109	8.52619
chr4	12725000	13575000	Domain-2245-0.0803805130243742	5.36696	4.92333	1.58545	3.19226	8.42192
chr4	14775000	15175000	Domain-2247-0.170554238730768	6.41505	6.14297	1.17767	4.29794	11.1983
chr4	15725000	15975000	Domain-2248-0.0850076810213905	5.95906	5.19005	1.79238	2.84197	11.4087
chr4	16025000	16275000	Domain-2249-0.0563133805394228	7.34909	8.1908	2.49685	1.4437	12.6371
chr4	16325000	17475000	Domain-2250-0.158888702899222	4.04456	3.70797	0.981797	2.67427	9.51827
chr4	17525000	18625000	Domain-2251-0.137228418430747	6.89356	6.95892	1.57656	3.26383	11.9121
chr4	20275000	20725000	Domain-2253-0.0269595068253933	3.93907	3.89267	0.581592	2.85181	5.84721
chr4	20775000	21475000	Domain-2254-0.0414472246968206	5.08074	5.08115	0.194829	4.41449	6.31045
chr4	21775000	22375000	Domain-2255-0.0453444979537825	4.58573	4.72385	0.559604	3.08278	6.31045
chr4	22425000	22825000	Domain-2256-0.0247212403365167	5.47235	4.96869	1.39724	3.13342	10.3301
chr4	22875000	24425000	Domain-2257-0.134172861260801	3.74245	3.73218	0.303144	2.73508	6.49746
chr4	24475000	25125000	Domain-2258-0.160011504906222	7.02321	6.23234	2.30628	3.70077	13.0698
chr4	25175000	25375000	Domain-2259-0.177576870393378	6.13588	5.64076	1.68775	3.58112	10.2682
chr4	25425000	25775000	Domain-2260-0.0155656927598097	3.79027	3.74769	0.247441	3.17384	6.36346
chr4	25825000	26425000	Domain-2261-0.0978727127940447	7.7285	8.10066	1.7192	3.99383	11.9917
chr4	26475000	27025000	Domain-2262-0.0814970937542902	5.78023	5.30232	1.249	3.47769	10.5539
chr4	30275000	31725000	Domain-2264-0.230727463940951	3.48695	3.47616	0.0967045	3.25225	4.18184
chr4	36025000	37525000	Domain-2266-0.1087937144922	5.20679	3.74396	2.51017	2.381	12.6109
chr4	37575000	38025000	Domain-2267-0.21211803885146	5.62086	6.23356	1.66553	2.92565	9.50382
chr4	38075000	38825000	Domain-2268-0.0731084944139481	6.47171	6.73676	1.19481	3.73317	10.1136
chr4	38875000	39175000	Domain-2269-0.0897745521560174	6.06802	5.99452	1.16128	3.41134	10.7101
chr4	39425000	40025000	Domain-2270-0.0487265580466229	6.9278	7.21506	1.17471	3.45026	9.43806
chr4	40075000	40375000	Domain-2271-0.0613010134092868	6.4182	5.54653	3.05421	2.83175	12.5562
chr4	40425000	40875000	Domain-2272-0.229908361863594	5.20088	5.19869	1.22596	2.81146	9.52722
chr4	41275000	41925000	Domain-2275-0.182138335703527	4.12018	4.1567	0.708075	2.98755	8.4877
chr4	41975000	42225000	Domain-2276-0.10642133484749	5.23062	4.22401	2.03324	2.45033	9.48375
chr4	42275000	42525000	Domain-2277-0.167212797501032	2.96665	2.92586	0.242183	2.61843	6.42403
chr4	42575000	42925000	Domain-2278-0.0790031732973907	5.55742	5.54319	0.672847	3.77384	7.69122
chr4	44725000	46325000	Domain-2280-0.229132607120643	4.59645	4.00228	1.40104	2.87	8.08468
chr4	46775000	47425000	Domain-2281-0.0751879517328203	3.91736	4.02212	0.467332	2.66002	7.79441
chr4	47675000	48075000	Domain-2282-0.127699112353089	4.86193	4.7967	1.03762	3.28854	9.61229
chr4	48375000	49075000	Domain-2283-0.0451976026286018	5.81093	5.20022	2.47988	2.48963	10.7789
chr4	51925000	53825000	Domain-2284-0.221672312153229	5.02367	4.38259	1.81844	3.04226	11.8959
chr4	53875000	54275000	Domain-2285-0.169784355287865	6.8817	7.02662	0.938105	4.44741	9.50298
chr4	54325000	54775000	Domain-2286-0.224844373940097	4.46799	4.24194	0.932049	3.16931	11.2532
chr4	55175000	56125000	Domain-2288-0.12678520445615	4.69436	4.303	1.04044	3.24253	10.8199
chr4	56175000	56725000	Domain-2289-0.119207374580848	5.94989	5.977	1.99683	2.67016	12.2966
chr4	56775000	57225000	Domain-2290-0.0507835607886428	5.6976	6.38386	2.18355	2.5346	10.6151
chr4	57275000	57875000	Domain-2291-0.19656151887084	7.642	7.63112	1.70508	3.17782	13.0911
chr4	57925000	59125000	Domain-2292-0.137309341725793	8.12857	8.21684	1.91894	2.62468	12.7757
chr4	61175000	63625000	Domain-2295-0.207655110428175	4.21854	3.90097	0.781913	3.22244	8.3937
chr4	64975000	65475000	Domain-2297-0.0756816838225299	2.84335	2.82674	0.130193	2.53784	3.60184
chr4	65525000	68225000	Domain-2298-0.22539091953882	3.92848	3.42058	0.873198	2.81414	6.6532
chr4	68275000	69075000	Domain-2299-0.17376048117743	5.93465	6.05644	1.60258	3.11828	12.1602
chr4	69125000	70475000	Domain-2300-0.0790050971861753	4.20814	3.829	1.44332	2.09574	9.44494
chr4	70525000	71125000	Domain-2301-0.110665224748284	3.94841	3.77744	0.752327	2.57393	8.39894
chr4	71175000	71425000	Domain-2302-0.158798186762577	3.55817	3.49627	0.416671	2.46416	5.28789
chr4	71475000	71925000	Domain-2303-0.0772709120792302	7.41201	7.39734	1.92783	2.59858	14.3778
chr4	71975000	72575000	Domain-2304-0.113108378512797	3.9649	3.87224	0.330336	3.46012	6.24892
chr4	72625000	73225000	Domain-2305-0.14704471535837	3.46064	3.43526	0.286958	2.74515	4.73385
chr4	73275000	73925000	Domain-2306-0.0456415419300169	3.34107	3.26419	0.443253	2.66541	7.40803
chr4	73975000	75025000	Domain-2307-0.0999400115138717	4.36273	3.87042	1.55117	2.35364	12.7888
chr4	75675000	76425000	Domain-2309-0.0535580635465802	4.02268	4.27178	0.73011	2.70602	8.4915
chr4	76475000	76775000	Domain-2310-0.0455981725224366	5.95339	5.6009	2.21632	2.58123	11.0291
chr4	77075000	78225000	Domain-2311-0.162410574876711	6.722	6.42329	2.76566	2.87396	13.2283
chr4	78275000	78725000	Domain-2312-0.0675899809273098	3.44478	3.42439	0.559173	2.00449	8.58958
chr4	78775000	79475000	Domain-2313-0.0535790063296974	5.73373	4.37297	2.35239	2.59669	11.3378
chr4	79875000	80775000	Domain-2315-0.21792704075841	3.99294	3.95753	0.337499	2.98373	6.15593
chr4	80825000	81175000	Domain-2316-0.147610957632263	5.54899	5.39566	0.725555	3.96	9.52679
chr4	81225000	82225000	Domain-2317-0.103178035215314	4.32552	4.55407	0.849606	2.70358	8.13798
chr4	82275000	83225000	Domain-2318-0.156129309102801	4.08132	3.99807	0.398795	3.22961	5.99491
chr4	83275000	83725000	Domain-2319-0.0543054270146408	7.02286	6.55603	2.83866	2.89173	11.7974
chr4	83775000	84375000	Domain-2320-0.146256241978314	6.99087	6.65928	2.39837	3.34394	13.1693
chr4	84425000	85625000	Domain-2321-0.0623639267452464	4.46205	4.28628	0.704767	2.52625	10.3211
chr4	85975000	87125000	Domain-2322-0.17758908815196	5.05505	4.57699	1.13833	3.76477	11.1903
chr4	87275000	87825000	Domain-2323-0.0783224192354895	3.98628	4.06615	0.479003	2.76217	7.05534
chr4	87875000	88175000	Domain-2324-0.070602910448254	6.78115	6.88854	0.976617	4.11711	9.32957
chr4	88225000	88375000	Domain-2325-0.196712309605332	8.33669	8.27059	1.13904	5.35085	11.211
chr4	88425000	88775000	Domain-2326-0.159039184282164	3.94079	3.65166	0.80754	2.59225	9.22309
chr4	88825000	89075000	Domain-2327-0.193603232246554	6.70153	6.80483	1.76307	3.38407	12.7073
chr4	89125000	89475000	Domain-2328-0.0959820399218094	7.19604	7.23619	1.22884	3.79766	11.7162
chr4	89525000	90075000	Domain-2329-0.11455421037035	6.01282	5.89246	0.98749	2.68107	9.41523
chr4	90125000	90875000	Domain-2330-0.213992459263718	4.72751	4.162	1.54112	2.43881	11.7416
chr4	92025000	93325000	Domain-2333-0.131099682820625	4.2048	4.19525	0.242099	3.4015	5.25866
chr4	94675000	95125000	Domain-2335-0.0137946763695477	4.93136	4.94391	0.392441	3.67486	6.36414
chr4	95175000	95575000	Domain-2336-0.0696855598200124	4.17445	4.12716	0.487587	3.02981	9.03826
chr4	96025000	97325000	Domain-2337-0.136474909877368	4.35381	4.34378	0.22481	3.29366	5.97435
chr4	99025000	99975000	Domain-2339-0.0945794853446836	7.07211	7.07719	1.14242	4.35451	9.82562
chr4	100025000	100425000	Domain-2340-0.0369893997769909	3.73023	3.78185	0.420868	2.62961	6.31807
chr4	100475000	100875000	Domain-2341-0.153734107421884	7.41968	7.17951	2.95021	2.81505	13.7884
chr4	100925000	103175000	Domain-2342-0.215253648899289	7.16411	7.46082	2.37882	3.11079	12.7307
chr4	103225000	104075000	Domain-2343-0.115946986749865	6.48429	6.23133	1.97514	2.76044	11.6005
chr4	104125000	104875000	Domain-2344-0.0674987845858294	4.06979	4.0634	0.328935	2.91558	6.74956
chr4	104925000	105825000	Domain-2345-0.0783909423051577	4.3091	4.31124	0.1994	3.6917	5.27922
chr4	105875000	106425000	Domain-2346-0.171464519176069	6.83874	6.71172	1.21592	3.51339	9.93118
chr4	106475000	106725000	Domain-2347-0.126297959614656	6.77631	6.52578	1.225	4.57927	10.7032
chr4	106775000	107225000	Domain-2348-0.163660051827873	3.76228	3.72423	0.303969	2.98417	6.99247
chr4	107275000	108825000	Domain-2349-0.22825959930729	4.98333	3.61337	2.35966	2.62356	10.5498
chr4	108875000	109575000	Domain-2350-0.0447205012291851	8.44687	8.44072	1.2046	4.32371	12.6338
chr4	109625000	110275000	Domain-2351-0.0523374145439302	3.35552	3.30995	0.205288	2.82297	4.83638
chr4	110325000	110825000	Domain-2352-0.0317283251289761	6.69851	6.47962	2.11208	3.1878	11.6438
chr4	110875000	111475000	Domain-2353-0.141827798853735	3.80704	3.66836	0.770837	2.75327	8.25855
chr4	111525000	112475000	Domain-2354-0.201212639876838	3.03577	3.01521	0.16588	2.60835	4.84443
chr4	112975000	114075000	Domain-2356-0.148278200733096	6.21877	6.08088	2.13984	2.49289	12.0057
chr4	114125000	115225000	Domain-2357-0.0919144789285447	4.88279	3.85383	1.88367	2.84678	10.3095
chr4	115275000	115725000	Domain-2358-0.15971644100185	4.2326	4.0827	0.619308	3.05904	7.6719
[truncated: 928 more rows]

## Sheet: ETV6-RUNX1 TAD with breakpoints
						% overlap > background:
chr	start	end	Nbreakp	Nbreakp / kb		convT	Pol2 stalling	1. Active Promoter	2. Weak Promoter	3. Poised Promoter	4. Strong Enhancer	5. Strong Enhancer	6. Weak Enhancer	7. Weak Enhancer	8. Insulator	9. Txn Transition	10. Txn Elongation	11. Weak Txn	12. Repressed	13. Heterochrom	14. Repetitive
chr9	36775000	37425000	20	0.0307692		1	1	1	1	0	1	1	1	1	0	1	1	1	0	0	0
chr3	111775000	112275000	12	0.024		1	1	1	1	0	1	1	1	1	0	1	1	1	0	0	0
chr9	21775000	22475000	13	0.0185714		0	0	1	1	1	0	0	1	1	1	1	0	0	1	1	0
chr22	26825000	27075000	4	0.016		1	1	1	1	1	1	1	1	1	0	1	1	1	0	0	0
chr12	11675000	12225000	8	0.0145455		1	1	1	0	0	1	1	1	1	0	1	1	1	0	0	0
chr12	91725000	93075000	19	0.0140741		1	0	1	0	0	1	1	0	1	0	0	0	1	0	1	0
chr4	148925000	150225000	18	0.0138462		0	0	0	0	1	0	0	0	0	0	0	0	0	0	1	0
chr8	81875000	82175000	4	0.0133333		1	1	1	1	0	1	1	1	1	1	1	1	1	0	0	0
chr1	194375000	195875000	20	0.0133333		1	0	0	0	0	0	0	0	0	0	0	0	0	0	1	0
chr12	25375000	25525000	2	0.0133333		0	0	1	1	0	1	0	1	1	1	1	1	1	0	0	0
chr3	176575000	178075000	19	0.0126667		0	1	0	0	0	0	1	1	1	0	0	0	1	0	1	0
chr4	132875000	133975000	13	0.0118182		0	0	0	0	0	0	0	0	0	0	0	0	0	0	1	0
chr12	14325000	14875000	6	0.0109091		1	0	1	1	0	1	1	1	1	1	1	1	1	0	0	0
chr12	8625000	9375000	8	0.0106667		1	1	0	1	1	1	0	1	1	1	0	0	0	1	1	0
chr14	93675000	94075000	4	0.01		1	0	1	1	0	0	1	1	1	0	1	1	1	0	0	0
chr8	139775000	139975000	2	0.01		0	0	0	0	0	0	0	0	0	1	0	0	0	0	1	1
chr21	44025000	44225000	2	0.01		0	0	0	0	1	0	0	1	1	0	0	0	0	1	1	0
chr5	141025000	141325000	3	0.01		0	0	1	1	1	0	0	1	1	1	0	1	0	1	0	0
chr21	35025000	35725000	6	0.00857143		1	1	1	1	0	1	1	1	1	0	1	1	1	0	1	0
chr8	120825000	121075000	2	0.008		1	0	1	1	0	0	0	1	1	1	0	1	1	1	1	1
chr16	75225000	75475000	2	0.008		1	1	1	1	0	1	1	1	1	1	0	1	1	0	0	0
chr12	14925000	15175000	2	0.008		1	1	1	1	0	1	0	1	1	1	0	1	1	1	0	0
chr12	16125000	17125000	8	0.008		1	0	0	0	0	0	0	0	0	0	0	0	0	0	1	0
chr15	41175000	41675000	4	0.008		1	1	1	1	1	1	1	1	1	1	1	1	1	0	0	0
chr13	41575000	41825000	2	0.008		1	0	1	1	0	1	1	1	1	1	1	1	1	0	0	0
chrX	105675000	106075000	3	0.0075		0	0	0	1	0	0	0	0	0	0	0	0	0	0	1	0
chr5	110025000	110425000	3	0.0075		0	0	0	1	1	1	0	0	0	0	0	0	0	1	1	0
chr3	151725000	152275000	4	0.00727273		1	0	1	1	0	1	1	1	1	1	1	1	1	0	0	0
chr16	66925000	67225000	2	0.00666667		1	1	1	1	1	0	1	1	1	1	1	1	1	0	0	0
chr3	4375000	4675000	2	0.00666667		1	1	1	1	0	1	1	1	1	0	1	0	1	0	0	0
chr2	9575000	9875000	2	0.00666667		1	1	1	1	0	1	1	1	1	0	1	1	1	1	0	0
chr10	63525000	64125000	4	0.00666667		1	1	1	0	1	1	1	1	1	0	1	1	1	0	0	0
chr1	190475000	192325000	12	0.00648649		0	0	0	0	0	0	0	0	0	0	0	0	0	0	1	0
chr13	20275000	21525000	8	0.0064		0	1	1	1	1	0	0	1	1	1	1	1	1	0	0	1
chr4	103225000	104075000	5	0.00588235		0	1	1	1	0	1	1	1	0	0	1	1	1	0	0	0
chr8	84775000	85475000	4	0.00571429		0	0	0	0	0	0	0	0	0	0	0	0	0	0	1	0
chr17	76975000	77675000	4	0.00571429		0	0	0	0	0	0	0	0	0	1	0	0	0	1	1	0
chr15	42975000	43675000	4	0.00571429		1	1	1	1	0	0	1	1	0	1	1	1	1	0	0	0
chr4	180375000	180725000	2	0.00571429		0	0	0	0	0	0	0	0	0	0	0	0	0	0	1	0
chr9	96425000	96775000	2	0.00571429		0	0	0	0	1	0	0	0	0	1	0	0	0	1	1	0
chr9	139225000	139575000	2	0.00571429		1	1	1	1	1	1	1	1	1	1	1	1	1	1	0	0
chr5	22825000	23175000	2	0.00571429		0	0	0	0	0	0	0	0	0	0	0	0	0	0	1	0
chr5	56225000	56575000	2	0.00571429		0	1	1	1	0	0	0	1	0	1	1	1	0	1	0	0
chr6	99725000	100275000	3	0.00545455		1	1	1	1	1	0	0	1	0	0	0	1	1	1	0	0
chr13	74325000	74875000	3	0.00545455		0	1	1	1	1	0	0	1	1	1	0	0	1	0	1	0
chr3	156225000	156975000	4	0.00533333		1	1	1	1	0	1	1	1	1	1	1	0	1	0	0	0
chr1	1875000	2275000	2	0.005		1	0	1	1	0	1	1	1	1	1	1	0	1	1	0	0
chr6	159125000	159525000	2	0.005		1	1	1	1	1	1	1	1	1	0	1	1	1	0	0	0
chr17	39875000	40275000	2	0.005		1	1	1	1	1	1	1	1	1	1	1	1	1	1	0	0
chr21	43575000	43975000	2	0.005		1	1	1	1	0	1	1	1	1	1	1	0	1	0	0	0
chr16	22675000	23075000	2	0.005		0	1	0	0	0	0	0	0	0	1	0	0	0	1	1	0
chr16	69375000	69775000	2	0.005		1	1	1	1	0	1	1	1	1	0	1	1	1	0	0	0
chr12	26225000	26825000	3	0.005		0	0	0	1	1	0	1	1	1	0	1	1	1	1	0	0
chr12	110875000	111275000	2	0.005		1	1	1	1	0	1	1	1	1	0	1	1	1	0	0	0
chr2	113825000	114225000	2	0.005		0	1	1	1	0	1	1	1	1	1	1	1	1	1	0	0
chr13	49825000	50225000	2	0.005		1	1	1	1	0	0	1	1	1	0	1	1	1	0	0	0
chr5	7875000	8675000	4	0.005		0	0	0	0	0	0	0	0	0	0	1	0	0	0	1	0
chr5	158175000	158575000	2	0.005		1	1	1	1	0	1	1	1	1	1	0	0	1	0	0	0
chr7	50075000	50525000	2	0.00444444		1	1	1	1	0	1	1	1	1	1	1	1	0	0	0	0
chr7	117375000	117825000	2	0.00444444		0	0	0	0	0	0	0	0	1	1	0	0	0	1	1	0
chr14	72975000	73425000	2	0.00444444		0	1	0	1	1	0	0	1	1	1	0	0	1	1	0	0
chr1	19625000	20075000	2	0.00444444		1	1	1	1	1	1	1	1	1	1	1	1	1	0	0	0
chr1	21925000	22375000	2	0.00444444		1	1	1	0	1	1	1	1	1	1	1	1	0	0	0	1
chr12	9425000	9875000	2	0.00444444		1	1	1	0	0	1	1	1	1	1	1	1	1	0	0	1
chr12	15225000	15675000	2	0.00444444		0	0	0	0	1	0	0	0	0	1	0	0	0	0	1	0
chr15	25875000	26325000	2	0.00444444		0	0	0	0	0	0	0	1	0	0	0	0	0	0	1	1
chr15	40225000	40675000	2	0.00444444		1	1	1	1	1	1	1	1	1	1	1	1	1	1	0	0
chr20	10425000	11575000	5	0.00434783		0	0	0	0	0	0	1	0	1	0	0	0	1	0	1	0
chr12	10925000	11625000	3	0.00428571		0	1	0	0	0	0	0	0	0	0	0	0	1	0	0	0
chr12	93125000	93825000	3	0.00428571		1	1	1	1	0	1	1	1	1	0	1	1	1	0	0	0
chr19	4725000	5675000	4	0.00421053		1	1	1	1	0	1	1	1	1	1	1	1	1	0	0	0
chr8	36625000	37575000	4	0.00421053		0	0	0	0	1	0	0	0	0	0	0	0	0	1	1	0
chr8	108825000	109775000	4	0.00421053		0	1	0	0	0	0	0	0	0	0	0	1	0	0	1	0
chr7	39625000	39875000	1	0.004		0	1	1	1	1	0	1	1	1	1	1	1	1	1	0	0
chr8	95775000	96275000	2	0.004		1	1	1	1	0	1	1	1	1	1	0	1	1	0	0	0
chr8	109825000	110325000	2	0.004		0	1	0	0	0	0	0	0	0	1	0	0	1	0	1	0
chr8	140375000	140625000	1	0.004		0	0	0	0	0	0	0	0	0	1	0	0	0	1	1	0
chr8	140675000	141425000	3	0.004		1	1	0	0	0	0	0	0	0	0	0	0	1	0	0	0
chr1	1325000	1825000	2	0.004		1	1	1	1	1	1	1	1	1	1	1	1	1	0	0	1
chr1	197425000	197925000	2	0.004		0	1	0	0	1	0	0	0	0	1	0	0	0	1	1	0
chr6	27875000	28375000	2	0.004		1	1	1	1	1	1	0	1	0	0	1	1	1	0	0	0
chr6	90575000	91325000	3	0.004		0	1	0	1	1	0	0	1	0	1	0	0	1	1	0	0
chr6	106825000	107325000	2	0.004		1	1	1	1	1	1	1	1	1	1	1	1	1	1	0	0
chr6	132025000	132525000	2	0.004		1	0	0	0	1	0	0	0	0	0	0	0	0	1	1	0
chr6	167875000	168375000	2	0.004		0	1	0	1	0	0	0	0	0	0	0	1	1	1	0	0
chr17	2325000	2575000	1	0.004		0	1	1	1	0	1	1	1	1	0	1	1	1	0	0	0
chr12	6475000	6975000	2	0.004		1	1	1	1	1	1	1	1	1	1	1	1	1	1	0	0
chr12	31775000	32525000	3	0.004		1	1	1	0	0	1	1	1	1	0	0	0	1	0	0	1
chr15	35275000	35775000	2	0.004		0	0	0	1	0	0	0	0	1	0	0	0	0	0	1	0
chr4	146075000	146575000	2	0.004		1	1	1	1	0	0	1	1	1	0	0	0	1	0	0	0
chr5	71925000	72175000	1	0.004		0	0	1	1	0	0	0	1	0	0	1	1	0	1	1	0
chr5	138725000	138975000	1	0.004		1	1	1	1	1	1	1	1	1	0	1	0	1	0	0	0
chr8	71625000	72675000	4	0.00380952		0	0	0	0	0	0	0	0	0	0	0	0	0	1	1	0
chr12	49225000	50275000	4	0.00380952		1	1	1	1	1	1	1	1	1	1	1	1	1	1	0	0
chr9	20325000	21125000	3	0.00375		1	0	1	1	0	1	1	1	1	0	0	1	1	0	0	0
chr14	61775000	62325000	2	0.00363636		1	0	1	1	1	1	1	1	1	0	1	1	1	0	0	0
chr14	95975000	96525000	2	0.00363636		1	1	1	1	1	1	1	1	1	1	0	0	1	1	0	0
chr22	26225000	26775000	2	0.00363636		0	1	0	0	0	0	0	1	0	1	0	0	0	1	1	0
chr19	36675000	38325000	6	0.00363636		1	1	1	1	0	0	0	0	0	0	0	1	1	0	0	0
chr1	44575000	45125000	2	0.00363636		1	1	0	1	1	0	0	0	0	1	0	1	1	1	0	0
chr1	51175000	51725000	2	0.00363636		0	1	1	1	0	0	1	1	1	1	0	0	1	0	0	0
chr11	82425000	82975000	2	0.00363636		1	1	1	1	0	1	1	1	1	1	1	1	1	1	0	0
chr6	5425000	5975000	2	0.00363636		1	1	0	1	0	1	1	1	1	0	0	0	1	0	0	0
chr6	6025000	6575000	2	0.00363636		0	0	0	0	0	1	1	1	1	1	0	0	1	0	0	0
chr6	116475000	117025000	2	0.00363636		1	1	1	1	0	1	1	1	1	1	1	1	1	1	0	0
chr6	143825000	144375000	2	0.00363636		0	0	0	1	0	0	1	1	1	1	0	0	1	0	1	0
chr3	49775000	50325000	2	0.00363636		1	1	1	1	1	1	1	1	0	1	1	1	1	1	0	0
chr3	57975000	58525000	2	0.00363636		1	1	1	1	0	1	1	1	1	1	1	1	1	0	0	0
chr12	10325000	10875000	2	0.00363636		1	1	1	1	0	0	1	1	1	1	0	0	1	0	1	0
chr2	101925000	102475000	2	0.00363636		0	0	0	0	1	0	0	1	1	1	0	0	0	1	1	0
chr9	21175000	21725000	2	0.00363636		0	0	0	1	1	0	0	1	1	1	0	0	0	1	1	0
chr10	25975000	26525000	2	0.00363636		0	0	0	0	0	0	0	0	0	1	0	0	0	1	1	0
chr8	48975000	49825000	3	0.00352941		0	0	0	0	0	0	0	0	0	0	0	0	0	1	1	0
chr12	7325000	8175000	3	0.00352941		0	0	1	0	0	0	0	1	0	1	0	0	0	0	1	1
chr3	71775000	72925000	4	0.00347826		0	0	0	1	0	1	1	1	1	0	1	0	1	1	0	0
chr14	72325000	72925000	2	0.00333333		0	0	0	0	0	0	1	0	1	0	0	0	0	0	1	0
chr8	26525000	27125000	2	0.00333333		0	0	0	0	0	0	0	0	0	1	0	0	0	1	1	0
chr8	42275000	42875000	2	0.00333333		0	1	1	1	0	1	0	1	1	1	0	1	1	0	0	1
chr6	108825000	109425000	2	0.00333333		1	1	1	1	1	1	1	1	1	1	0	0	1	1	0	0
chr17	28425000	28725000	1	0.00333333		1	1	1	1	0	1	0	1	1	1	1	1	1	0	0	0
chr21	18725000	19625000	3	0.00333333		0	0	1	0	1	1	0	1	0	1	0	0	0	0	1	0
chr12	1775000	2075000	1	0.00333333		0	1	1	1	0	0	0	1	1	0	0	1	1	1	0	0
chr12	21875000	22175000	1	0.00333333		0	0	0	0	0	0	0	0	0	0	0	0	0	0	1	0
chr15	65025000	65625000	2	0.00333333		1	1	1	1	1	1	1	1	1	1	1	1	1	1	0	0
chr2	68325000	68625000	1	0.00333333		1	1	1	1	1	1	1	1	1	1	1	1	1	1	0	0
chr2	222875000	223475000	2	0.00333333		1	0	0	0	1	0	0	0	0	0	1	1	1	1	0	0
chr5	14375000	14675000	1	0.00333333		1	1	1	1	0	1	1	1	1	0	1	1	1	0	0	0
chr5	102575000	102875000	1	0.00333333		0	0	0	1	0	0	0	1	1	1	0	0	1	0	1	0
chr5	145525000	145825000	1	0.00333333		0	1	1	1	0	0	0	1	0	1	1	1	0	1	0	0
chr6	50675000	51925000	4	0.0032		0	0	0	0	1	0	0	0	0	0	0	0	0	1	1	0
chr12	125000	1075000	3	0.00315789		1	1	1	1	1	1	1	1	1	1	1	1	1	1	0	0
chr7	104575000	105225000	2	0.00307692		1	1	1	1	0	1	1	1	1	0	1	1	1	0	0	0
chr1	196725000	197375000	2	0.00307692		0	0	0	1	0	0	0	0	0	0	0	1	0	0	1	0
chr3	159575000	160225000	2	0.00307692		1	1	1	1	1	1	1	1	1	1	1	1	1	1	0	0
chr12	75025000	75675000	2	0.00307692		0	0	0	0	0	0	0	0	0	0	0	0	0	0	1	1
chr4	96025000	97325000	4	0.00307692		0	0	0	0	0	0	0	0	0	0	0	0	0	0	1	0
chr5	126875000	127525000	2	0.00307692		0	1	1	0	0	0	0	1	1	1	0	1	1	0	0	0
chr9	23125000	24475000	4	0.00296296		0	0	0	0	0	0	0	0	0	0	0	0	0	0	1	0
chr1	232725000	233425000	2	0.00285714		0	0	0	0	1	0	0	1	1	0	0	0	1	0	1	0
chr17	26925000	27275000	1	0.00285714		1	1	1	1	0	1	1	1	1	1	1	1	1	0	0	1
chr21	17375000	17725000	1	0.00285714		0	1	0	0	0	0	0	0	0	0	0	0	0	0	1	0
chr16	56825000	57525000	2	0.00285714		1	1	1	1	1	1	1	1	1	1	1	1	1	1	0	0
chr4	108875000	109575000	2	0.00285714		1	1	1	1	1	0	0	1	1	0	0	0	0	1	1	0
chr4	152575000	153275000	2	0.00285714		0	1	0	0	0	0	1	1	1	0	0	0	1	0	1	0
chr5	157425000	158125000	2	0.00285714		1	1	0	0	0	0	0	0	1	0	0	0	0	1	1	0
chr18	153125	875000	2	0.00277056		1	1	1	1	0	0	0	1	1	1	0	1	1	1	0	0
chr6	33325000	34075000	2	0.00266667		1	1	1	1	0	1	1	1	1	1	1	1	1	1	0	1
chr10	23425000	24175000	2	0.00266667		0	0	0	0	0	0	0	1	0	1	0	0	0	1	1	0
chr8	77225000	78375000	3	0.0026087		0	0	0	0	1	0	0	0	0	0	0	0	0	0	1	0
chr11	81225000	82375000	3	0.0026087		0	0	0	0	0	0	0	0	0	0	0	0	0	0	1	0
chr14	57875000	58675000	2	0.0025		0	0	0	0	1	0	0	0	0	1	0	0	0	0	1	0
chr1	108275000	108675000	1	0.0025		1	1	0	1	1	1	0	1	1	1	0	0	1	1	0	0
chr11	45425000	45825000	1	0.0025		0	0	0	0	1	0	0	0	0	0	0	0	0	1	1	0
chr16	67525000	68325000	2	0.0025		1	1	1	1	0	1	1	1	1	1	1	1	1	0	0	0
chr12	2125000	2925000	2	0.0025		0	0	0	1	1	0	0	1	1	1	0	0	0	1	0	0
chr12	12525000	12925000	1	0.0025		1	1	1	1	0	1	1	1	1	1	1	1	1	0	0	0
chr12	12975000	13375000	1	0.0025		0	0	0	0	1	0	0	1	0	1	0	0	0	1	0	0
chr12	116375000	117175000	2	0.0025		0	1	0	1	1	1	1	1	1	1	0	0	1	1	0	0
chr4	95175000	95575000	1	0.0025		0	0	0	1	0	0	1	1	1	1	0	0	1	0	0	0
chr4	153325000	153725000	1	0.0025		1	1	1	1	0	1	1	1	1	0	0	1	1	0	0	0
chr2	46225000	46625000	1	0.0025		0	0	0	0	1	0	0	0	1	1	0	0	1	1	0	1
chr5	64075000	64875000	2	0.0025		0	1	1	0	0	1	1	0	1	0	0	1	1	0	0	0
chr20	50725000	51975000	3	0.0024		0	0	0	0	0	0	0	0	0	0	0	0	0	1	1	0
chr19	13025000	13875000	2	0.00235294		1	0	1	1	1	1	0	1	1	1	0	0	1	1	1	0
chr8	17875000	18725000	2	0.00235294		0	0	0	0	0	0	0	0	0	0	0	0	0	0	1	0
chr8	129925000	130775000	2	0.00235294		1	0	0	0	0	1	0	0	0	1	0	0	0	0	1	0
chr21	44275000	45125000	2	0.00235294		0	1	1	1	1	1	1	1	1	1	1	1	1	1	0	0
chr16	3575000	4425000	2	0.00235294		1	1	1	1	1	1	1	1	1	1	1	1	1	0	0	0
chr5	123025000	125575000	6	0.00235294		0	0	0	0	0	0	0	1	1	0	0	0	0	0	1	0
chrX	75425000	76725000	3	0.00230769		0	0	0	0	0	0	0	0	0	0	0	0	0	0	1	0
chr18	17725000	19475000	4	0.00228571		0	1	0	1	0	0	0	0	0	0	0	1	1	0	0	0
chr8	131775000	133125000	3	0.00222222		0	0	0	0	0	0	0	0	0	1	0	0	0	0	1	0
chr1	12275000	12725000	1	0.00222222		1	1	0	1	1	0	0	1	1	1	0	1	1	0	0	0
chr11	113725000	114175000	1	0.00222222		0	0	0	0	0	0	0	0	0	1	0	0	0	1	1	0
chr6	82875000	83775000	2	0.00222222		0	1	0	0	1	0	0	0	0	0	0	1	0	0	1	0
chr21	17775000	18675000	2	0.00222222		0	0	0	0	0	0	0	0	0	0	0	0	0	0	1	0
chr21	36075000	37425000	3	0.00222222		1	1	0	1	0	0	0	1	1	0	0	0	1	1	1	0
chr18	71775000	72225000	1	0.00222222		1	0	1	1	0	1	0	1	0	1	1	1	0	1	0	0
chr18	74975000	75425000	1	0.00222222		0	0	0	0	0	0	0	0	0	0	0	0	0	0	1	0
chr3	70075000	70525000	1	0.00222222		0	0	0	0	0	0	0	0	0	1	0	0	0	0	1	0
chr3	183575000	184025000	1	0.00222222		1	1	1	1	1	0	0	1	0	1	1	1	1	1	0	0
chr12	94975000	95425000	1	0.00222222		1	0	1	1	0	1	1	1	1	0	1	1	1	0	0	0
chr15	38225000	38675000	1	0.00222222		0	1	0	1	0	0	0	1	1	0	0	0	1	0	1	0
chr15	90175000	90625000	1	0.00222222		1	1	1	1	1	1	1	1	1	1	0	0	1	1	0	1
chrX	24775000	25225000	1	0.00222222		0	0	0	0	1	0	0	0	0	0	0	0	1	1	0	0
chrX	30125000	30575000	1	0.00222222		0	0	0	0	0	0	0	0	0	1	0	0	0	1	1	0
chrX	108725000	109175000	1	0.00222222		0	1	0	1	0	0	1	1	1	1	0	0	1	0	0	0
chr2	231925000	232375000	1	0.00222222		1	1	1	1	0	1	1	1	1	1	1	1	1	0	0	0
chr10	6025000	6475000	1	0.00222222		1	1	1	1	1	1	1	1	1	1	1	1	1	1	0	1
chr7	76025000	76975000	2	0.00210526		1	1	1	1	0	1	1	1	1	1	0	1	1	0	0	0
chr8	127825000	128775000	2	0.00210526		1	0	0	0	0	1	1	1	1	1	0	0	1	0	0	0
chr1	66225000	67175000	2	0.00210526		1	0	1	0	0	1	1	1	1	0	0	0	0	0	1	0
chr1	150225000	151175000	2	0.00210526		1	1	1	1	0	1	1	1	1	0	1	1	1	0	0	0
chr21	39875000	40825000	2	0.00210526		1	1	1	1	0	0	0	1	0	0	0	1	0	0	1	0
chr3	121175000	122125000	2	0.00210526		1	1	1	1	0	1	1	1	1	0	1	1	1	0	0	0
chr4	4975000	5925000	2	0.00210526		1	1	0	0	0	0	0	0	0	1	0	0	1	1	1	0
chr4	145075000	146025000	2	0.00210526		0	0	0	0	0	0	0	0	0	0	0	0	0	1	1	0
chr13	43475000	44425000	2	0.00210526		0	1	0	1	1	0	1	1	1	0	0	1	1	1	1	1
chr8	126775000	127775000	2	0.002		0	0	0	0	1	0	0	0	0	0	0	0	0	1	1	0
chr6	118225000	119225000	2	0.002		0	0	0	0	1	0	0	0	1	1	0	0	1	0	1	0
chr6	142775000	143775000	2	0.002		1	1	1	1	0	1	1	1	1	1	0	0	1	0	0	0
chr6	159575000	160075000	1	0.002		0	0	0	0	1	0	0	0	0	1	0	0	0	1	1	1
chr16	14325000	14825000	1	0.002		1	1	1	0	0	1	1	0	1	1	1	1	1	0	0	0
chr3	34925000	35925000	2	0.002		0	1	0	0	0	0	0	0	0	0	0	0	0	0	1	0
chr12	95475000	95975000	1	0.002		0	1	1	1	1	0	1	1	1	0	1	1	1	1	0	0
chr12	122775000	123275000	1	0.002		1	1	1	1	0	1	1	1	1	0	1	1	1	0	0	0
chr15	39075000	40075000	2	0.002		0	0	0	0	1	0	0	0	1	0	0	0	0	0	1	0
chr15	45425000	45925000	1	0.002		0	1	1	1	0	0	0	1	1	1	1	1	0	0	1	0
chr15	56225000	56725000	1	0.002		1	1	1	1	0	0	0	1	0	0	1	1	1	0	0	0
chr15	93625000	94625000	2	0.002		0	0	0	0	0	0	0	0	0	0	0	0	0	0	1	0
chr5	112975000	114525000	3	0.00193548		0	0	0	0	1	0	0	0	0	0	0	0	0	0	1	0
chr14	47925000	50025000	4	0.00190476		0	0	0	0	0	0	0	0	0	0	0	0	0	0	1	0
chr11	100925000	101975000	2	0.00190476		0	0	0	0	0	0	0	0	0	0	0	0	0	0	1	0
chr6	66175000	67225000	2	0.00190476		0	0	0	0	0	0	0	0	0	0	0	0	0	0	1	0
chr15	22625000	23675000	2	0.00190476		1	1	1	1	1	0	0	1	1	1	1	1	1	0	0	0
chrX	32325000	33375000	2	0.00190476		0	0	0	0	0	0	0	0	0	0	0	0	0	0	1	1
chrX	33425000	34475000	2	0.00190476		0	0	0	0	0	0	0	0	0	0	0	0	0	0	1	0
chr10	91525000	92575000	2	0.00190476		0	0	0	0	0	0	1	0	1	0	0	0	0	0	1	0
chr7	25875000	26425000	1	0.00181818		1	1	1	1	1	1	1	1	1	1	1	0	1	1	0	0
chr19	1875000	2425000	1	0.00181818		1	1	1	1	1	1	1	1	1	1	1	1	1	0	0	1
chr1	227625000	228175000	1	0.00181818		0	1	0	1	0	0	0	1	0	1	1	0	1	0	1	0
chrX	76775000	77325000	1	0.00181818		1	1	1	1	0	0	1	1	0	0	0	0	1	0	0	0
chr2	235475000	236025000	1	0.00181818		0	0	0	0	0	0	0	0	0	0	0	0	0	0	1	0
chr9	22525000	23075000	1	0.00181818		0	0	0	0	0	0	0	0	0	0	0	0	0	0	1	0
chr5	118275000	118825000	1	0.00181818		1	1	1	1	0	1	1	1	1	0	1	1	1	0	0	0
chr11	112025000	113175000	2	0.00173913		0	0	0	0	0	0	1	0	1	1	0	0	0	1	1	0
chr6	144875000	146025000	2	0.00173913		0	0	0	0	0	0	0	0	0	0	0	0	1	0	1	0
chr6	163325000	164475000	2	0.00173913		0	1	0	0	0	0	1	1	1	0	0	0	1	0	1	0
chr2	159725000	160875000	2	0.00173913		1	1	1	1	1	1	1	1	1	0	1	1	1	0	0	0
chr10	27675000	28825000	2	0.00173913		0	0	0	0	0	0	0	0	0	1	0	0	0	1	1	0
chr7	88525000	89725000	2	0.00166667		0	0	0	0	0	0	0	0	0	0	0	0	0	0	1	0
chr19	35525000	36125000	1	0.00166667		1	1	1	1	1	1	1	1	1	1	1	1	1	0	0	0
chr8	124175000	124775000	1	0.00166667		1	1	1	1	1	0	0	1	0	0	1	1	1	0	0	0
chr6	112475000	114275000	3	0.00166667		0	0	0	0	0	1	0	0	0	0	0	0	0	0	1	0
chr12	1125000	1725000	1	0.00166667		1	0	1	1	0	1	1	1	1	0	0	0	1	0	1	0
chr12	25575000	26175000	1	0.00166667		0	0	0	0	1	0	0	0	0	0	0	0	0	0	1	0
chr12	124875000	125475000	1	0.00166667		1	1	1	1	0	1	1	1	1	0	1	1	1	0	0	0
chr2	234825000	235425000	1	0.00166667		0	0	0	0	1	0	1	1	1	0	0	0	0	1	1	0
chr13	72625000	73225000	1	0.00166667		0	0	0	0	0	0	0	0	0	0	0	0	0	0	1	0
chr1	105125000	106375000	2	0.0016		0	0	0	0	0	0	0	0	0	0	0	0	0	0	1	0
chr12	18225000	19475000	2	0.0016		0	0	0	0	0	0	0	0	0	0	0	0	0	0	1	0
chr12	19525000	20775000	2	0.0016		0	0	0	0	0	0	0	0	0	0	1	0	0	0	1	0
chr12	27875000	29125000	2	0.0016		0	0	0	1	0	0	0	1	0	0	0	0	1	0	1	0
chr9	34675000	35925000	2	0.0016		1	1	1	1	1	1	1	1	1	1	1	1	1	1	0	0
chr13	40275000	41525000	2	0.0016		0	1	0	0	0	1	1	1	1	0	0	0	1	1	0	0
chr12	125525000	128725000	5	0.0015625		0	0	0	0	0	0	0	0	0	0	0	0	0	0	1	0
chr8	75275000	75925000	1	0.00153846		0	0	0	0	0	0	0	0	0	0	0	0	0	0	1	0
chr1	12775000	13425000	1	0.00153846		0	0	0	0	0	0	0	0	0	1	0	0	0	1	1	0
chr1	65525000	66175000	1	0.00153846		0	0	1	1	1	0	0	1	0	1	1	0	0	1	1	0
chr6	6625000	7275000	1	0.00153846		1	1	1	1	0	1	1	1	1	1	1	1	1	0	0	0
chr6	86425000	87725000	2	0.00153846		0	0	0	0	0	0	0	0	0	0	0	0	0	0	1	0
chr3	182475000	183125000	1	0.00153846		1	1	1	1	1	1	1	1	1	1	1	1	1	1	0	1
chr12	77425000	78075000	1	0.00153846		0	0	1	0	1	0	0	0	0	0	1	0	0	0	1	0
chr12	117625000	118275000	1	0.00153846		0	0	0	0	0	0	0	0	0	1	0	0	0	1	1	0
chrX	25275000	26575000	2	0.00153846		0	0	0	0	0	0	0	0	0	0	0	0	0	0	1	0
chr9	2175000	2825000	1	0.00153846		0	0	0	0	1	0	0	0	0	0	0	1	0	0	1	0
chr10	127575000	128225000	1	0.00153846		0	0	0	0	0	0	0	0	0	0	0	0	0	0	1	1
chr20	18325000	19675000	2	0.00148148		0	0	0	0	0	0	0	1	1	1	0	1	1	0	1	0
chr12	78425000	79775000	2	0.00148148		0	0	0	0	0	0	0	0	0	0	0	0	0	0	1	0
chr7	48275000	48975000	1	0.00142857		0	0	0	0	0	0	0	0	0	0	0	0	0	0	1	0
chr7	140775000	141475000	1	0.00142857		1	0	0	0	0	0	0	0	0	0	1	1	1	1	1	0
chr11	98975000	99675000	1	0.00142857		0	0	0	0	0	0	0	0	0	0	0	0	0	0	1	0
chr6	119275000	120675000	2	0.00142857		0	0	0	0	0	0	0	1	0	0	0	0	1	0	1	0
chr15	85075000	85775000	1	0.00142857		1	1	1	1	0	1	1	1	1	1	1	1	1	1	0	0
chr4	91275000	91975000	1	0.00142857		0	0	0	0	0	0	0	0	0	0	0	0	0	0	1	0
chr2	187675000	188375000	1	0.00142857		0	0	0	0	0	0	0	0	0	0	0	0	0	0	1	0
chr9	26925000	27625000	1	0.00142857		0	0	1	0	0	1	0	1	1	1	0	0	1	0	1	0
chr13	51725000	52425000	1	0.00142857		0	1	1	1	1	1	1	1	1	1	0	1	1	1	0	0
chr5	110825000	111525000	1	0.00142857		1	0	1	1	0	0	1	1	1	1	1	0	0	0	1	0
chr7	135775000	137225000	2	0.00137931		0	0	0	0	0	0	0	0	0	0	0	0	0	0	1	0
chr3	59925000	61375000	2	0.00137931		0	0	0	0	0	0	0	0	0	0	0	0	0	0	1	0
chr17	44375000	45125000	1	0.00133333		1	0	1	0	1	0	0	1	1	1	1	1	1	1	0	0
chr21	16225000	16975000	1	0.00133333		1	1	1	1	0	0	0	1	1	0	0	0	1	0	1	0
chr16	78125000	79625000	2	0.00133333		0	0	0	0	0	0	0	0	0	0	0	0	0	1	1	0
chr18	73275000	74025000	1	0.00133333		0	0	0	0	0	0	0	0	0	0	0	0	0	0	1	0
chr3	168675000	169425000	1	0.00133333		0	1	0	0	1	0	0	0	0	0	0	0	0	1	1	0
chr4	154725000	155475000	1	0.00133333		0	0	0	0	1	0	0	0	0	1	0	0	0	1	1	0
chr5	48675000	50175000	2	0.00133333		0	0	0	0	0	0	0	0	0	0	0	0	1	0	0	1
chr18	37975000	39525000	2	0.00129032		0	0	0	0	0	0	0	0	0	0	0	0	0	0	1	0
chr18	39575000	41125000	2	0.00129032		0	0	0	0	0	0	0	0	0	0	0	0	0	0	1	0
chr3	40375000	41925000	2	0.00129032		0	0	0	0	0	0	0	1	0	0	0	0	0	1	1	0
chr12	51825000	53375000	2	0.00129032		0	0	0	1	1	0	0	1	1	1	0	0	0	1	0	0
chr1	230575000	231375000	1	0.00125		0	1	0	1	1	0	0	0	0	0	0	1	0	1	0	0
chrX	11175000	11975000	1	0.00125		1	0	0	0	1	0	1	0	1	1	0	0	0	0	1	0
chrX	73775000	75375000	2	0.00125		0	1	0	0	0	0	0	0	0	0	0	0	0	0	1	0
chr5	137875000	138675000	1	0.00125		1	1	1	1	0	1	1	1	1	1	1	1	1	0	0	0
chr14	19075000	20725000	2	0.00121212		1	1	0	0	0	0	0	0	0	0	0	0	0	0	1	0
chr11	126175000	127825000	2	0.00121212		0	0	0	0	0	0	0	0	0	1	0	0	0	1	1	0
chr3	5275000	6925000	2	0.00121212		0	0	0	0	0	0	0	0	0	0	0	0	0	0	1	0
chrX	63075000	64725000	2	0.00121212		0	0	0	0	0	0	0	0	0	0	0	0	0	0	1	0
chr2	3875000	5525000	2	0.00121212		0	0	0	0	0	0	0	0	0	0	0	0	0	0	1	0
chr8	57175000	58025000	1	0.00117647		0	0	0	0	0	0	0	0	0	1	0	0	0	1	1	0
chr8	107925000	108775000	1	0.00117647		0	0	0	0	0	0	0	0	0	0	0	0	0	0	1	0
chr6	4175000	5025000	1	0.00117647		0	1	0	1	0	1	0	1	1	0	1	0	1	0	1	0
chr18	21775000	23475000	2	0.00117647		0	0	0	0	1	0	0	0	0	0	0	0	0	1	1	0
chr15	56775000	57625000	1	0.00117647		0	1	1	1	0	0	1	1	1	1	0	1	1	0	0	0
chr15	90675000	91525000	1	0.00117647		1	1	1	1	0	1	1	1	1	1	1	1	1	0	0	0
chrX	7075000	7925000	1	0.00117647		0	0	0	0	0	0	0	0	0	0	0	0	0	0	1	1
chrX	119875000	120725000	1	0.00117647		0	0	0	0	0	0	0	0	0	0	0	0	0	0	1	0
chr2	237175000	238025000	1	0.00117647		0	0	0	0	0	1	1	1	0	1	0	0	0	1	1	0
chr8	59575000	61325000	2	0.00114286		0	0	0	0	1	0	0	0	0	0	0	0	0	0	1	0
chr8	14775000	16575000	2	0.00111111		0	0	0	0	0	0	0	0	0	0	0	0	0	0	1	0
chr11	30125000	31025000	1	0.00111111		0	1	0	0	0	0	0	0	0	1	0	0	0	0	1	0
chr11	121525000	122425000	1	0.00111111		0	0	0	0	0	0	0	0	0	0	0	0	0	1	1	0
chr16	25275000	27075000	2	0.00111111		0	0	0	0	0	0	0	0	0	0	0	0	0	0	1	0
chr12	112925000	113825000	1	0.00111111		1	1	1	1	1	1	1	1	1	1	1	1	1	1	0	0
chr4	104925000	105825000	1	0.00111111		0	0	1	0	0	0	0	0	1	0	0	0	0	0	1	0
chr4	131925000	132825000	1	0.00111111		0	0	0	0	0	0	0	0	0	0	0	0	0	0	1	0
chr13	74925000	75825000	1	0.00111111		0	0	0	0	0	0	0	0	0	0	0	0	0	0	1	0
chr16	81025000	81975000	1	0.00105263		1	1	1	1	0	1	1	1	1	1	1	1	1	0	0	0
chr3	87275000	88225000	1	0.00105263		1	0	1	1	0	0	0	0	0	0	0	0	0	0	1	0
chr10	1225000	3125000	2	0.00105263		1	0	0	0	0	0	0	0	0	0	0	0	0	0	1	0
chr2	204875000	206825000	2	0.00102564		0	0	0	0	1	0	0	0	0	1	0	0	0	1	1	0
chr7	49025000	50025000	1	0.001		0	0	0	0	1	0	0	0	0	0	0	0	0	0	1	0
chr6	79575000	80575000	1	0.001		0	0	1	1	0	0	0	1	0	0	0	1	0	0	1	0
chr6	84975000	85975000	1	0.001		0	0	0	0	0	0	0	0	0	0	0	0	0	0	1	0
chr6	151775000	152775000	1	0.001		0	0	0	0	1	0	0	0	0	1	0	1	1	1	1	0
chr3	135775000	136775000	1	0.001		1	1	1	1	1	0	1	1	1	0	1	1	1	0	0	0
chr12	120725000	121725000	1	0.001		1	1	1	1	1	1	1	1	1	1	1	1	1	1	0	0
chr4	143025000	144025000	1	0.001		0	0	0	0	1	0	0	0	0	0	0	0	0	0	1	0
chrX	10125000	11125000	1	0.001		0	0	0	0	1	0	0	0	0	0	0	0	0	0	1	0
chrX	102475000	103475000	1	0.001		0	1	1	1	0	0	0	1	0	1	0	0	0	0	1	0
chrX	131875000	132875000	1	0.001		0	0	0	0	0	0	0	0	0	0	0	0	0	0	1	0
chr2	139675000	141675000	2	0.001		0	0	0	0	0	0	0	0	0	0	0	0	0	0	1	0
chrX	60987500	63025000	2	0.000981595		0	0	0	0	0	0	0	0	0	0	0	0	0	0	0	1
chr21	13562500	15625000	2	0.000969697		0	0	0	0	0	0	0	0	0	0	0	0	0	0	0	1
chr17	38775000	39825000	1	0.000952381		0	0	0	0	0	0	0	0	0	1	0	0	0	1	1	0
chr12	87325000	88375000	1	0.000952381		0	0	0	0	0	0	0	0	0	0	0	0	0	0	1	0
chrX	8775000	9825000	1	0.000952381		0	1	0	0	0	0	0	0	0	0	0	0	0	0	1	1
chr9	10325000	12475000	2	0.000930233		0	0	0	0	0	0	0	0	0	0	0	0	0	0	1	0
chr5	24575000	26725000	2	0.000930233		0	0	0	0	0	0	0	0	0	0	0	0	0	0	1	0
chr6	93525000	95700000	2	0.00091954		0	0	0	0	0	0	0	0	0	0	0	0	0	0	1	0
chr7	113425000	115725000	2	0.000869565		0	0	0	0	0	0	0	0	0	0	0	0	0	0	1	0
chrX	49212500	50375000	1	0.000860215		0	0	0	0	0	0	0	0	0	1	0	0	0	0	1	0
chr8	64125000	65325000	1	0.000833333		0	0	0	0	0	0	0	0	0	1	0	0	0	0	1	0
chrX	37225000	38425000	1	0.000833333		0	0	0	0	0	0	1	0	0	1	0	0	0	0	1	0
chrX	64775000	65975000	1	0.000833333		0	0	0	0	0	1	1	1	1	0	0	0	0	0	1	0
chr13	78725000	79925000	1	0.000833333		0	0	0	0	1	0	0	0	0	0	0	0	0	0	1	0
chr12	131275000	132525000	1	0.0008		1	1	1	1	1	1	1	1	1	1	1	1	1	0	0	0
chr4	93375000	94625000	1	0.0008		0	0	0	0	0	0	0	0	0	0	0	0	0	0	1	0
chr5	98475000	99725000	1	0.0008		0	0	0	0	0	0	0	0	0	0	0	0	0	0	1	0
chr17	50275000	52925000	2	0.000754717		0	0	0	0	0	0	0	0	0	0	0	0	0	0	1	0
chr21	19675000	22325000	2	0.000754717		0	0	0	0	0	0	0	0	0	0	0	0	0	0	1	0
chrX	66025000	67375000	1	0.000740741		0	0	0	0	0	0	0	0	0	0	0	0	0	0	1	0
chr13	80175000	81575000	1	0.000714286		0	0	0	0	0	0	0	0	0	0	0	0	0	0	1	0
chr3	187425000	188875000	1	0.000689655		0	0	0	0	1	0	0	1	1	1	0	0	0	1	1	0
chrX	110775000	112225000	1	0.000689655		0	0	0	0	0	0	1	0	0	0	0	0	1	0	1	1
chr10	33475000	34925000	1	0.000689655		0	0	0	0	0	0	0	0	0	0	0	0	0	0	1	0
chr6	67725000	69225000	1	0.000666667		0	0	0	0	0	0	0	0	0	0	0	0	0	0	1	0
chr2	206875000	208425000	1	0.000645161		0	1	1	1	1	0	1	1	1	1	1	1	1	0	0	0
chr4	97375000	98975000	1	0.000625		0	0	0	0	0	0	0	0	0	0	0	0	0	0	1	0
chr7	51475000	54725000	2	0.000615385		0	0	0	0	0	0	0	0	0	0	0	0	0	0	1	0
chr4	187175000	190971134	2	0.000526852		0	0	0	0	0	0	0	0	0	0	0	0	0	0	1	1
chr18	68225000	70275000	1	0.000487805		0	0	0	0	0	0	0	0	0	0	0	0	0	0	1	0
chr4	100925000	103175000	1	0.000444444		0	0	0	0	0	0	0	1	0	0	0	0	0	0	1	0

## Sheet: Hyperdipl TAD with breakpoints
						% overlap > background:
chr	start	end	Nbreakp	Nbreakp / kb		convT	Pol2 stalling	1. Active Promoter	2. Weak Promoter	3. Poised Promoter	4. Strong Enhancer	5. Strong Enhancer	6. Weak Enhancer	7. Weak Enhancer	8. Insulator	9. Txn Transition	10. Txn Elongation	11. Weak Txn	12. Repressed	13. Heterochrom	14. Repetitive
chr8	81225000	81475000	2	0.008		0	1	0	1	0	0	0	1	1	0	0	0	1	1	0	0
chr3	8475000	8725000	2	0.008		0	0	0	0	1	1	1	1	1	1	0	0	0	1	1	0
chr18	71775000	72225000	3	0.00666666666666667		1	0	1	1	0	1	0	1	0	1	1	1	0	1	0	0
chr2	9575000	9875000	2	0.00666666666666667		1	1	1	1	0	1	1	1	1	0	1	1	1	1	0	0
chr9	36775000	37425000	4	0.00615384615384615		1	1	1	1	0	1	1	1	1	0	1	1	1	0	0	0
chr11	77825000	78325000	3	0.006		1	1	1	1	0	1	1	1	1	0	0	0	1	0	0	0
chr6	27875000	28375000	3	0.006		1	1	1	1	1	1	0	1	0	0	1	1	1	0	0	0
chr1	231425000	231825000	2	0.005		1	1	1	1	0	0	0	1	1	1	1	1	1	1	0	0
chr11	118525000	118925000	2	0.005		1	1	1	1	1	1	1	1	1	1	1	1	1	1	0	0
chr7	50075000	50525000	2	0.00444444444444444		1	1	1	1	0	1	1	1	1	1	1	1	0	0	0	0
chr19	11025000	11275000	1	0.004		1	1	1	1	0	1	1	1	1	0	1	1	1	0	0	1
chr11	67775000	68275000	2	0.004		1	1	1	1	0	1	1	1	1	1	1	1	1	0	0	0
chr6	108275000	108775000	2	0.004		0	0	1	1	1	0	0	1	1	0	1	1	1	1	0	0
chr6	132025000	132525000	2	0.004		1	0	0	0	1	0	0	0	0	0	0	0	0	1	1	0
chr17	56275000	56525000	1	0.004		1	1	1	1	0	1	1	1	1	1	0	0	1	1	0	0
chr4	132875000	133975000	4	0.00363636363636364		0	0	0	0	0	0	0	0	0	0	0	0	0	0	1	0
chr7	104575000	105225000	2	0.00307692307692308		1	1	1	1	0	1	1	1	1	0	1	1	1	0	0	0
chr17	19175000	19825000	2	0.00307692307692308		0	1	0	1	1	0	0	1	1	1	0	0	1	0	1	0
chr2	89075000	90775000	5	0.00294117647058824		0	0	0	0	0	0	0	0	0	1	0	0	0	0	0	0	Ig locus
chr17	68675000	69375000	2	0.00285714285714286		0	0	0	0	0	0	0	0	0	0	0	0	0	0	1	0
chr18	12325000	12675000	1	0.00285714285714286		1	1	1	1	0	0	0	1	0	1	1	1	1	0	0	0
chr17	44375000	45125000	2	0.00266666666666667		1	0	1	0	1	0	0	1	1	1	1	1	1	1	0	0
chr3	156225000	156975000	2	0.00266666666666667		1	1	1	1	0	1	1	1	1	1	1	0	1	0	0	0
chr3	168675000	169425000	2	0.00266666666666667		0	1	0	0	1	0	0	0	0	0	0	0	0	1	1	0
chr4	1725000	2475000	2	0.00266666666666667		1	0	1	1	1	1	0	1	0	1	1	1	1	1	0	1
chr13	28625000	29375000	2	0.00266666666666667		1	1	1	1	1	1	1	1	1	0	1	1	1	0	0	0
chr1	154325000	155125000	2	0.0025		1	1	1	1	1	1	1	1	1	1	1	1	1	1	0	0
chr16	67525000	68325000	2	0.0025		1	1	1	1	0	1	1	1	1	1	1	1	1	0	0	0
chr10	74125000	74925000	2	0.0025		1	1	0	1	0	0	1	1	1	0	1	1	1	0	0	0
chr5	137875000	138675000	2	0.0025		1	1	1	1	0	1	1	1	1	1	1	1	1	0	0	0
chr16	3575000	4425000	2	0.00235294117647059		1	1	1	1	1	1	1	1	1	1	1	1	1	0	0	0
chr4	103225000	104075000	2	0.00235294117647059		0	1	1	1	0	1	1	1	0	0	1	1	1	0	0	0
chr3	85775000	86675000	2	0.00222222222222222		0	0	0	0	0	0	0	0	0	0	0	0	0	0	1	0
chr19	4725000	5675000	2	0.00210526315789474		1	1	1	1	0	1	1	1	1	1	1	1	1	0	0	0
chr4	145075000	146025000	2	0.00210526315789474		0	0	0	0	0	0	0	0	0	0	0	0	0	1	1	0
chr14	78275000	79325000	2	0.0019047619047619		0	0	0	0	0	0	0	0	0	1	0	0	0	0	1	0
chr6	13175000	13725000	1	0.00181818181818182		1	1	1	1	0	1	1	1	1	1	1	1	1	1	0	0
chr18	13175000	13725000	1	0.00181818181818182		1	1	0	1	1	1	1	1	1	0	0	0	1	1	0	0
chr12	10325000	10875000	1	0.00181818181818182		1	1	1	1	0	0	1	1	1	1	0	0	1	0	1	0
chr14	51375000	52525000	2	0.00173913043478261		1	0	0	1	1	1	1	1	1	1	0	0	1	1	1	0
chr4	164425000	165625000	2	0.00166666666666667		0	0	0	0	0	0	0	0	0	0	0	0	0	0	1	0
chr5	123025000	125575000	4	0.00156862745098039		0	0	0	0	0	0	0	1	1	0	0	0	0	0	1	0
chr8	91025000	92425000	2	0.00142857142857143		0	0	1	0	0	0	0	0	0	0	0	1	0	0	1	0
chr6	27125000	27825000	1	0.00142857142857143		1	1	1	1	1	1	1	1	1	0	0	0	1	1	0	1
chrX	1325000	2725000	2	0.00142857142857143		0	0	1	1	0	1	1	1	1	0	1	1	1	0	0	1
chr17	21525000	23012500	2	0.00134453781512605		0	0	0	0	0	0	0	0	0	0	0	0	0	0	0	1
chr5	48675000	50175000	2	0.00133333333333333		0	0	0	0	0	0	0	0	0	0	0	0	1	0	0	1
chr3	5275000	6925000	2	0.00121212121212121		0	0	0	0	0	0	0	0	0	0	0	0	0	0	1	0
chr16	28175000	29025000	1	0.00117647058823529		1	1	1	1	1	1	1	1	1	1	1	1	1	1	0	0
chr12	13425000	14275000	1	0.00117647058823529		0	0	0	0	0	0	0	0	0	1	0	0	0	1	1	0
chr8	59575000	61325000	2	0.00114285714285714		0	0	0	0	1	0	0	0	0	0	0	0	0	0	1	0
chr8	127825000	128775000	1	0.00105263157894737		1	0	0	0	0	1	1	1	1	1	0	0	1	0	0	0
chr2	109475000	110475000	1	0.001		0	0	0	1	0	0	1	1	1	1	0	0	1	0	0	0
chr10	89525000	90575000	1	0.000952380952380952		1	0	1	1	0	1	1	1	1	1	1	1	1	0	0	0
chr4	114125000	115225000	1	0.000909090909090909		0	1	1	0	0	0	1	0	1	1	0	0	1	0	0	0
chr4	16325000	17475000	1	0.000869565217391304		0	0	0	0	0	0	0	0	0	1	0	0	0	0	1	0
chr8	142475000	143675000	1	0.000833333333333333		0	0	0	0	0	0	0	0	0	1	0	0	0	0	1	1
chr4	167075000	168275000	1	0.000833333333333333		0	0	0	0	0	0	0	0	0	0	0	0	0	0	1	0
chr19	11675000	12975000	1	0.000769230769230769		1	1	1	1	1	1	0	1	0	1	1	1	1	0	0	0
chr10	106125000	107475000	1	0.000740740740740741		0	0	0	0	0	0	0	0	0	0	0	0	0	0	1	0
chrX	147025000	148525000	1	0.000666666666666667		0	0	0	0	0	0	0	0	0	0	0	0	0	0	1	0
chr6	87775000	89625000	1	0.000540540540540541		1	1	1	1	0	1	1	1	1	0	1	1	1	0	0	0
chr4	187175000	190971134	1	0.000263425895924643		0	0	0	0	0	0	0	0	0	0	0	0	0	0	1	1

## Sheet: hypodipl TAD with breakpoints
						% overlap > background:
chr	start	end	Nbreakp	Nbreakp / kb		convT	Pol2 stalling	1. Active Promoter	2. Weak Promoter	3. Poised Promoter	4. Strong Enhancer	5. Strong Enhancer	6. Weak Enhancer	7. Weak Enhancer	8. Insulator	9. Txn Transition	10. Txn Elongation	11. Weak Txn	12. Repressed	13. Heterochrom	14. Repetitive
chr13	48525000	49475000	16	0.0168421052631579		1	1	1	1	1	1	1	1	1	1	0	1	1	1	0	0
chr2	113825000	114225000	6	0.015		0	1	1	1	0	1	1	1	1	1	1	1	1	1	0	0
chr17	29175000	29675000	6	0.012		1	1	1	1	0	1	1	1	1	0	0	1	1	0	0	0
chr2	213525000	214075000	6	0.0109090909090909		1	1	1	1	0	1	1	1	1	0	1	1	1	0	0	0
chr9	21775000	22475000	6	0.00857142857142857		0	0	1	1	1	0	0	1	1	1	1	0	0	1	1	0
chr7	65425000	65925000	4	0.008		1	1	1	1	0	0	0	1	0	0	0	1	1	0	0	0
chr9	140225000	140475000	2	0.008		1	1	1	1	0	1	0	1	1	1	0	0	1	0	0	0
chr5	140125000	140975000	6	0.00705882352941176		0	1	0	1	0	1	0	1	0	1	1	1	0	0	1	0
chr8	81875000	82175000	2	0.00666666666666667		1	1	1	1	0	1	1	1	1	1	1	1	1	0	0	0
chr3	183175000	183525000	2	0.00571428571428571		1	1	1	1	1	1	1	1	1	1	1	1	1	1	0	0
chr12	15725000	16075000	2	0.00571428571428571		0	0	1	1	1	0	0	1	1	1	0	0	0	0	1	0
chr11	107825000	108575000	4	0.00533333333333333		1	1	1	1	0	1	1	1	1	1	1	1	1	0	0	0
chr16	3575000	4425000	4	0.00470588235294118		1	1	1	1	1	1	1	1	1	1	1	1	1	0	0	0
chr5	99775000	101075000	6	0.00461538461538462		0	0	1	0	0	1	1	0	0	0	0	0	0	0	1	0
chr7	50075000	50525000	2	0.00444444444444444		1	1	1	1	0	1	1	1	1	1	1	1	0	0	0	0
chr11	34075000	34525000	2	0.00444444444444444		1	1	1	1	0	1	1	1	1	0	1	1	1	0	0	0
chr4	115275000	115725000	2	0.00444444444444444		0	0	0	0	1	0	0	0	0	0	0	0	0	1	1	0
chr10	28875000	29825000	4	0.00421052631578947		0	0	0	0	1	0	0	0	0	1	0	0	0	0	1	1
chr18	24375000	25175000	3	0.00375		0	0	0	0	0	0	0	0	0	0	0	0	0	0	1	0
chr6	5425000	5975000	2	0.00363636363636364		1	1	0	1	0	1	1	1	1	0	0	0	1	0	0	0
chr12	11675000	12225000	2	0.00363636363636364		1	1	1	0	0	1	1	1	1	0	1	1	1	0	0	0
chr22	22325000	22625000	1	0.00333333333333333		1	0	1	0	0	1	1	1	1	1	0	0	1	0	0	0
chr1	181425000	182025000	2	0.00333333333333333		0	0	1	0	0	0	1	1	1	1	0	0	1	0	0	0
chr4	57275000	57875000	2	0.00333333333333333		1	1	1	1	1	0	0	1	1	0	1	1	0	1	0	0
chr5	172425000	172725000	1	0.00333333333333333		0	1	1	0	1	1	1	1	1	1	1	1	1	1	0	1
chr19	5725000	6375000	2	0.00307692307692308		1	1	1	1	1	1	0	1	1	1	1	1	1	0	0	0
chr18	45325000	45975000	2	0.00307692307692308		0	0	0	0	1	0	0	1	0	1	0	1	0	1	0	0
chr3	129075000	129775000	2	0.00285714285714286		1	1	1	1	1	0	0	1	1	1	0	0	1	1	0	0
chr7	132375000	133125000	2	0.00266666666666667		0	1	0	0	0	0	1	1	1	1	0	0	1	0	0	0
chr13	28625000	29375000	2	0.00266666666666667		1	1	1	1	1	1	1	1	1	0	1	1	1	0	0	0
chr13	105275000	106025000	2	0.00266666666666667		0	0	0	0	0	0	0	0	0	0	0	0	0	0	1	0
chr10	6775000	7525000	2	0.00266666666666667		1	1	0	0	0	1	1	1	1	1	1	1	0	1	0	0
chr14	95075000	95475000	1	0.0025		0	0	0	0	0	0	0	0	0	0	0	0	0	1	1	0
chr1	230575000	231375000	2	0.0025		0	1	0	1	1	0	0	0	0	0	0	1	0	1	0	0
chr12	100325000	101125000	2	0.0025		0	0	1	1	0	0	0	1	0	1	0	1	1	0	0	0
chr2	27925000	28725000	2	0.0025		0	0	0	1	1	0	0	0	1	1	0	0	1	0	1	0
chr20	35675000	36125000	1	0.00222222222222222		1	1	1	1	0	1	1	1	1	0	1	1	0	0	0	0
chr8	87125000	87575000	1	0.00222222222222222		1	1	1	0	0	0	0	1	0	0	0	1	1	0	0	0
chr14	22575000	23525000	2	0.00210526315789474		1	1	1	1	1	1	1	1	1	1	1	1	1	1	0	0
chr9	88975000	89925000	2	0.00210526315789474		0	0	0	0	0	0	0	0	0	0	0	0	0	1	1	0
chr5	80625000	81575000	2	0.00210526315789474		0	1	1	1	0	0	0	1	1	1	0	0	1	0	0	0
chr12	49225000	50275000	2	0.0019047619047619		1	1	1	1	1	1	1	1	1	1	1	1	1	1	0	0
chr10	89525000	90575000	2	0.0019047619047619		1	0	1	1	0	1	1	1	1	1	1	1	1	0	0	0
chr10	91525000	92575000	2	0.0019047619047619		0	0	0	0	0	0	1	0	1	0	0	0	0	0	1	0
chr10	98125000	99175000	2	0.0019047619047619		1	1	1	1	1	1	1	1	1	1	1	1	1	1	0	0
chr5	162925000	163975000	2	0.0019047619047619		0	0	0	0	1	0	0	0	0	0	0	0	0	0	1	0
chr18	43725000	44275000	1	0.00181818181818182		0	1	0	0	0	0	1	1	1	1	0	0	1	1	0	0
chr18	30725000	31325000	1	0.00166666666666667		0	0	0	0	1	0	0	0	0	1	0	0	0	0	1	0
chr4	166425000	167025000	1	0.00166666666666667		0	0	0	0	0	0	0	0	0	0	0	0	0	0	1	0
chr10	66775000	67975000	2	0.00166666666666667		0	0	0	0	0	0	0	0	0	0	0	0	0	0	1	0
chr9	34675000	35925000	2	0.0016		1	1	1	1	1	1	1	1	1	1	1	1	1	1	0	0
chr11	69525000	70225000	1	0.00142857142857143		0	0	0	0	0	0	0	0	0	1	1	1	0	1	0	0
chr6	18575000	20075000	2	0.00133333333333333		0	0	0	0	0	0	0	0	0	0	0	0	0	0	1	0
chr1	29575000	31175000	2	0.00125		0	0	0	0	0	0	0	0	0	1	0	0	0	1	1	0
chr1	218425000	220025000	2	0.00125		0	0	0	0	0	0	0	0	0	1	0	0	0	0	1	0
chr6	156875000	157675000	1	0.00125		1	1	1	1	0	1	1	1	1	0	1	1	1	0	0	0
chr18	19525000	20325000	1	0.00125		0	0	0	0	1	0	0	0	0	0	0	0	0	1	1	0
chr5	161275000	162875000	2	0.00125		0	0	0	0	0	0	0	0	0	0	0	0	0	0	1	0
chr10	132025000	133675000	2	0.00121212121212121		0	0	0	0	0	0	0	0	0	0	0	0	0	0	1	0
chr5	164025000	164925000	1	0.00111111111111111		0	0	0	0	0	0	0	0	0	0	0	0	0	0	1	0
chr6	155875000	156825000	1	0.00105263157894737		0	0	0	0	0	0	0	0	0	0	0	0	0	1	1	1
chr4	111525000	112475000	1	0.00105263157894737		0	0	0	0	0	0	0	0	0	0	0	0	0	1	1	0
chr14	45825000	46875000	1	0.000952380952380952		0	0	0	0	0	0	0	0	0	0	0	0	0	0	1	0
chr8	88575000	89675000	1	0.000909090909090909		0	0	0	0	0	0	0	0	0	0	0	0	0	0	1	0
chr4	112975000	114075000	1	0.000909090909090909		1	1	1	1	1	1	0	1	1	1	0	0	1	0	0	0
chr7	113425000	115725000	2	0.000869565217391304		0	0	0	0	0	0	0	0	0	0	0	0	0	0	1	0
chr20	10425000	11575000	1	0.000869565217391304		0	0	0	0	0	0	1	0	1	0	0	0	1	0	1	0
chr18	63325000	64675000	1	0.000740740740740741		0	0	0	0	0	0	0	0	0	0	0	0	0	0	1	0
chr14	25725000	29075000	2	0.000597014925373134		0	0	0	0	0	0	0	0	0	0	0	0	0	0	1	0
chr18	35175000	37125000	1	0.000512820512820513		0	0	0	0	0	0	0	0	0	0	0	0	0	0	1	0
chr12	37125000	39625000	1	0.0004		0	0	0	0	0	0	0	0	0	0	0	0	0	0	0	1

## Sheet: MLL TAD with breakpoints
							% overlap > background:
chr	chr	start	end	Nbreakp			convT	Pol2 stalling	1. Active Promoter	2. Weak Promoter	3. Poised Promoter	4. Strong Enhancer	5. Strong Enhancer	6. Weak Enhancer	7. Weak Enhancer	8. Insulator	9. Txn Transition	10. Txn Elongation	11. Weak Txn	12. Repressed	13. Heterochrom	14. Repetitive
chr11	118025000	118475000	53	0.117777777777778			1	1	1	1	1	1	1	1	1	1	1	1	1	1	0	0
chr4	87875000	88175000	24	0.08			1	1	1	0	0	1	1	1	1	0	1	1	1	0	0	0
chr19	5725000	6375000	13	0.02			1	1	1	1	1	1	0	1	1	1	1	1	1	0	0	0
chr10	21525000	22225000	9	0.0128571428571429			1	0	0	1	1	0	1	1	1	0	0	1	1	1	0	0
chr4	89125000	89475000	4	0.0114285714285714			1	1	1	1	0	1	1	1	0	1	0	1	1	0	0	0
chr9	20325000	21125000	8	0.01			1	0	1	1	0	1	1	1	1	0	0	1	1	0	0	0
chr9	36775000	37425000	6	0.00923076923076923			1	1	1	1	0	1	1	1	1	0	1	1	1	0	0	0
chr11	118525000	118925000	3	0.0075			1	1	1	1	1	1	1	1	1	1	1	1	1	1	0	0
chr11	117675000	117975000	2	0.00666666666666667			1	0	0	0	0	1	1	1	1	1	1	0	1	1	0	0
chr11	122475000	122925000	3	0.00666666666666667			1	1	0	1	1	0	1	1	1	1	0	0	1	1	0	0
chr18	11275000	11575000	2	0.00666666666666667			0	0	0	0	0	0	0	0	1	1	0	0	0	1	1	0
chr10	26575000	26875000	2	0.00666666666666667			1	1	1	0	0	1	1	1	1	0	1	1	1	1	0	0
chr11	6425000	6775000	2	0.00571428571428571			1	1	1	1	1	1	1	1	1	1	1	1	1	1	0	0
chr9	21775000	22475000	4	0.00571428571428571			0	0	1	1	1	0	0	1	1	1	1	0	0	1	1	0
chr10	11125000	11475000	2	0.00571428571428571			1	1	1	0	0	1	1	1	1	1	1	1	1	0	0	0
chr19	1875000	2425000	3	0.00545454545454545			1	1	1	1	1	1	1	1	1	1	1	1	1	0	0	1
chr1	45825000	46025000	1	0.005			1	0	1	1	0	1	1	1	1	0	1	0	1	0	0	1
chr11	25875000	26275000	2	0.005			0	0	0	0	0	0	0	0	1	1	0	0	0	0	1	0
chr4	159125000	159525000	2	0.005			0	0	0	0	0	0	0	0	0	0	0	0	0	0	1	0
chr2	113825000	114225000	2	0.005			0	1	1	1	0	1	1	1	1	1	1	1	1	1	0	0
chr13	50475000	51675000	6	0.005			1	1	1	1	1	1	0	1	1	0	0	1	1	1	0	0
chr5	169075000	169475000	2	0.005			1	1	0	0	0	1	1	0	1	0	1	1	1	0	0	0
chr7	156725000	157175000	2	0.00444444444444444			1	1	1	1	1	0	0	1	0	0	1	1	1	1	0	0
chr19	36175000	36625000	2	0.00444444444444444			1	1	1	1	1	1	1	1	1	1	1	1	1	1	0	0
chr3	37425000	37875000	2	0.00444444444444444			0	0	0	0	1	0	0	0	0	1	0	0	0	1	1	0
chr6	118225000	119225000	4	0.004			0	0	0	0	1	0	0	0	1	1	0	0	1	0	1	0
chr17	29175000	29675000	2	0.004			1	1	1	1	0	1	1	1	1	0	0	1	1	0	0	0
chr14	68275000	69325000	4	0.00380952380952381			1	1	1	0	0	1	1	1	1	0	0	0	1	0	0	0
chr11	59475000	60025000	2	0.00363636363636364			0	0	0	0	0	0	0	1	1	1	0	0	0	0	1	0
chr11	103475000	104325000	3	0.00352941176470588			0	0	0	0	0	0	0	0	0	1	0	0	0	0	1	0
chr19	15725000	16325000	2	0.00333333333333333			1	1	1	1	0	1	1	1	1	1	1	1	0	0	1	0
chr1	112025000	112325000	1	0.00333333333333333			1	1	1	1	1	1	1	1	1	1	1	1	1	0	0	0
chr11	47275000	47875000	2	0.00333333333333333			1	1	1	1	0	1	1	1	1	1	1	1	1	0	0	0
chr11	105825000	107325000	5	0.00333333333333333			0	0	0	0	0	0	0	0	0	0	0	0	0	0	1	0
chr17	15975000	16575000	2	0.00333333333333333			1	1	1	1	0	1	1	1	1	0	1	1	1	0	0	0
chr11	123575000	124225000	2	0.00307692307692308			0	0	0	0	0	0	0	0	0	0	0	0	0	1	1	0
chr3	42875000	43525000	2	0.00307692307692308			0	0	0	0	1	0	0	0	0	1	0	0	0	1	1	0
chr9	2175000	2825000	2	0.00307692307692308			0	0	0	0	1	0	0	0	0	0	0	1	0	0	1	0
chr9	26925000	27625000	2	0.00285714285714286			0	0	1	0	0	1	0	1	1	1	0	0	1	0	1	0
chr10	26925000	27625000	2	0.00285714285714286			1	1	1	1	1	1	1	1	1	0	1	1	1	0	0	0
chr5	157425000	158125000	2	0.00285714285714286			1	1	0	0	0	0	0	0	1	0	0	0	0	1	1	0
chr3	52525000	53275000	2	0.00266666666666667			1	1	1	1	0	1	1	1	1	1	1	1	1	0	0	0
chr4	184375000	185125000	2	0.00266666666666667			0	0	1	0	1	0	0	0	0	1	0	1	0	1	1	0
chr5	67575000	68325000	2	0.00266666666666667			0	0	0	0	0	1	1	1	1	0	0	0	0	0	1	0
chr11	16775000	17575000	2	0.0025			0	1	1	1	1	0	1	1	1	1	0	0	1	1	0	0
chr11	107375000	107775000	1	0.0025			0	1	1	1	1	0	1	1	1	1	0	1	1	1	0	1
chr2	31925000	32725000	2	0.0025			0	1	1	1	0	0	1	1	1	0	1	1	1	0	0	0
chr10	48325000	48725000	1	0.0025			0	0	0	0	1	0	0	0	0	1	0	0	0	1	1	0
chr6	170125000	170972445	2	0.00236003516452395			0	1	1	1	1	0	0	1	0	0	1	1	0	1	0	1
chr14	29125000	29975000	2	0.00235294117647059			0	0	0	0	0	0	0	0	0	0	0	0	0	0	1	0
chr11	86125000	86575000	1	0.00222222222222222			0	0	0	0	1	0	0	0	0	1	0	0	0	1	1	0
chr14	22575000	23525000	2	0.00210526315789474			1	1	1	1	1	1	1	1	1	1	1	1	1	1	0	0
chr3	66975000	67925000	2	0.00210526315789474			0	0	0	0	0	1	0	0	0	1	0	1	1	0	0	0
chr11	62125000	62625000	1	0.002			1	1	1	1	0	1	1	1	1	1	1	1	1	0	0	0
chr11	127875000	128875000	2	0.002			1	1	1	1	1	1	1	1	1	1	1	1	1	1	0	0
chr17	54875000	55875000	2	0.002			1	1	1	1	0	1	1	1	1	1	1	1	1	1	0	0
chr2	230625000	231675000	2	0.0019047619047619			1	1	1	1	0	1	1	1	1	0	1	1	1	0	0	0
chr22	31775000	32325000	1	0.00181818181818182			1	1	1	1	0	1	1	1	1	0	1	1	1	0	0	0
chr19	1275000	1825000	1	0.00181818181818182			1	1	1	1	1	1	0	1	1	1	1	1	1	1	0	1
chr11	57075000	58325000	2	0.0016			1	1	1	1	1	1	1	1	1	1	1	1	1	0	0	0
chr6	103825000	105075000	2	0.0016			0	0	0	0	0	0	0	0	0	0	0	0	0	0	1	0
chr11	114525000	116575000	3	0.00146341463414634			0	0	0	0	1	0	1	0	0	1	0	0	0	1	1	0
chr11	15325000	16725000	2	0.00142857142857143			0	0	0	0	1	0	0	0	0	0	0	0	0	0	1	0
chr4	137975000	138675000	1	0.00142857142857143			0	0	0	0	0	0	0	0	0	0	0	0	0	0	1	0
chr13	61075000	62525000	2	0.00137931034482759			0	0	0	0	0	0	0	0	0	0	0	0	0	0	1	0
chr10	3175000	4775000	2	0.00125			0	0	0	0	0	1	1	1	1	0	0	0	0	0	1	0
chr5	88025000	89725000	2	0.00117647058823529			1	1	1	0	0	1	1	0	1	0	1	0	0	0	1	0
chr11	119225000	120125000	1	0.00111111111111111			0	0	0	1	1	0	0	1	1	1	0	0	1	1	0	0
chr10	28875000	29825000	1	0.00105263157894737			0	0	0	0	1	0	0	0	0	1	0	0	0	0	1	1
chr15	79575000	80625000	1	0.000952380952380952			0	0	1	1	0	1	1	1	1	1	1	1	1	1	0	0
chr10	46462500	47725000	1	0.000792079207920792			1	0	0	0	0	0	0	0	0	1	0	0	0	1	1	0
chr9	37475000	38875000	1	0.000714285714285714			1	0	1	1	1	1	0	1	1	1	0	1	1	1	0	0
chr10	33475000	34925000	1	0.000689655172413793			0	0	0	0	0	0	0	0	0	0	0	0	0	0	1	0
chr4	187175000	190971134	2	0.000526851791849287			0	0	0	0	0	0	0	0	0	0	0	0	0	0	1	1
chrX	126225000	128625000	1	0.000416666666666667			0	0	0	0	0	0	0	0	0	0	0	0	0	0	1	0
chr11	89925000	92625000	1	0.00037037037037037			0	0	0	0	0	0	0	0	0	0	0	0	0	0	1	0
