# Supplementary material for: Transcription-coupled genetic instability marks acute lymphoblastic leukemia structural variation hotspots
Source: eLife. 2016 Jul 19;5:e13087. doi: 10.7554/eLife.13087 (PMC4951197; doi:10.7554/eLife.13087)
Supplement: Figure 2—source data 1. — Regions with transcription from both strands (convT) or change points in the intragenic signal (Pol2 stalling sites) identified from B-lineage cells (REH, Nalm6 and Lymphoblastoid) or ES cells are listed with coordinates in the hg19 human genome. Coordinates of putative enhancers in B-lineage cells based on eRNA analysis (hg19 genome version) are shown in the second work sheet. The statistical analysis for genome-wide enrichment and the TAD analysis are included as separate worksheets, including also the results obtained based on ENCODE chromatin segmentation. Related to Figures 2–4. DOI: http://dx.doi.org/10.7554/eLife.13087.011 [file elife-13087-fig2-data1.xlsx]

## Sheet: Signal features
Figure 2 - source data 1. Related to Figures 2-4; convT and Pol2 stalling regions. The detected convT and Pol2 stalling regions are listed from B-lineage and ES cells. The statistical analysis of signal features and chromatin segmentation overlap with TADs with high SV frequency is included as separate datasheets.
B-lineage cells							ES cells						B-lineage cells					ES cells
Pol2 stalling regions							Pol2 stalling regions						convT regions					convT regions
chr1	762979	763150	.	0	+		chr1	763000	763350	+			chr	start	end	name		chr	start	end
chr1	840181	840300	.	0	+		chr1	790850	791000	+			chr22	43011245	43012751	chr22-528-0_REHs/REHs		chr1	715241	724047
chr1	895799	896050	.	0	+		chr1	840190	840300	+			chr1	149804217	149814327	chr1-1507-0_REHs/REHs		chr1	727514	753376
chr1	900900	901099	.	0	+		chr1	876000	876200	+			chr8	33371291	33372139	chr8-291-0_REHs/REHs		chr1	779897	781220
chr1	948841	951150	.	0	+		chr1	901800	901900	+			chr6	27791865	27794044	chr6-396-0_REHs/REHs		chr1	840190	840870
chr1	1169750	1170150	.	0	+		chr1	948821	948950	+			chr6	27776028	27777669	chr6-394-0_REHs/REHs		chr1	851599	856449
chr1	1171150	1171300	.	0	+		chr1	959450	959550	+			chr6	26252026	26253982	chr6-334-0_REHs/REHs		chr1	856964	858043
chr1	1209404	1209700	.	0	+		chr1	966400	966750	+			chr6	26217734	26219130	chr6-327-0_REHs/REHs		chr1	875839	883318
chr1	1243914	1244250	.	0	+		chr1	969650	969800	+			chr6	26204834	26207202	chr6-325-0_REHs/REHs		chr1	901498	902388
chr1	1252650	1252900	.	0	+		chr1	975900	976000	+			chr6	27100888	27102312	chr6-368-0_REHs/REHs		chr1	948821	951778
chr1	1254550	1254650	.	0	+		chr1	1167650	1167700	+			chr6	26225358	26226573	chr6-330-0_REHs/REHs		chr1	954998	956675
chr1	1260153	1260500	.	0	+		chr1	1171150	1171300	+			chr1	149858463	149859520	chr1-1511-0_REHs/REHs		chr1	957984	960835
chr1	1264100	1264276	.	0	+		chr1	1244100	1244200	+			chr6	27116187	27117157	chr6-370-0_REHs/REHs		chr1	967271	969202
chr1	1334892	1335050	.	0	+		chr1	1251250	1251350	+			chr1	149822620	149832731	chr1-1508-0_REHs/REHs		chr1	993889	994994
chr1	1337250	1337350	.	0	+		chr1	1260350	1260500	+			chr6	26157126	26158122	chr6-317-0_REHs/REHs		chr1	1092848	1093742
chr1	1342700	1342850	.	0	+		chr1	1264500	1265100	+			chr6	26158336	26160791	chr6-317-0_REHs/REHs		chr1	1094345	1094995
chr1	1346900	1347050	.	0	+		chr1	1334943	1335100	+			chr2	232577194	232578810	chr2-1985-0_REHs/REHs		chr1	1098869	1100186
chr1	1380450	1380550	.	0	+		chr1	1407200	1407400	+			chr2	232579188	232581257	chr2-1985-0_REHs/REHs		chr1	1172311	1179879
chr1	1381750	1381900	.	0	+		chr1	1419300	1419550	+			chr6	44218022	44224372	chr6-810-0_REHs/REHs		chr1	1185378	1185983
chr1	1407123	1407300	.	0	+		chr1	1421250	1421350	+			chr1	194835500	194840328	chr1-2067-0_REHs/REHs		chr1	1227344	1230067
chr1	1413150	1413700	.	0	+		chr1	1431600	1431700	+			chr6	26020674	26022061	chr6-306-0_REHs/REHs		chr1	1240250	1242180
chr1	1418200	1419450	.	0	+		chr1	1432350	1432550	+			chr6	26124556	26126518	chr6-315-0_REHs/REHs		chr1	1243513	1256639
chr1	1431000	1431550	.	0	+		chr1	1433050	1433550	+			chr6	27861341	27864037	chr6-404-0_REHs/REHs		chr1	1260605	1264317
chr1	1433450	1433550	.	0	+		chr1	1446550	1446700	+			chr5	35857084	35861029	chr5-227-0_REHs/REHs		chr1	1264541	1267731
chr1	1441000	1441100	.	0	+		chr1	1447600	1447800	+			chr5	35884890	35886908	chr5-227-0_REHs/REHs		chr1	1284935	1291066
chr1	1510313	1510500	.	0	+		chr1	1471000	1471150	+			chr5	35879190	35884522	chr5-227-0_REHs/REHs		chr1	1291868	1293946
chr1	1550839	1551500	.	0	+		chr1	1510300	1510500	+			chr6	27782850	27783927	chr6-395-0_REHs/REHs		chr1	1296502	1297537
chr1	1565850	1565950	.	0	+		chr1	1551265	1551500	+			chr6	27833412	27835221	chr6-400-0_REHs/REHs		chr1	1311385	1313573
chr1	1655849	1656300	.	0	+		chr1	1565900	1566000	+			chr1	28843303	28845520	chr1-474-0_REHs/REHs		chr1	1334943	1339718
chr1	2080300	2080500	.	0	+		chr1	1624803	1625200	+			chr10	98059575	98066492	chr10-898-0_REHs/REHs		chr1	1342881	1345512
chr1	2121050	2121300	.	0	+		chr1	1655808	1656300	+			chr10	98066388	98069830	chr10-898-0_REHs/REHs		chr1	1346659	1370620
chr1	2126250	2126400	.	0	+		chr1	1851250	1851450	+			chr10	98069773	98072016	chr10-898-0_REHs/REHs		chr1	1405988	1407043
chr1	2126550	2126750	.	0	+		chr1	1978939	1979150	+			chr10	98055533	98059217	chr10-898-0_REHs/REHs		chr1	1439055	1440597
chr1	2187300	2187750	.	0	+		chr1	1981100	1981300	+			chr5	158528005	158533945	chr5-1268-0_REHs/REHs		chr1	1446524	1447421
chr1	2195100	2195250	.	0	+		chr1	1982300	1982450	+			chrX	12994976	12998363	chrX-52-0_REHs/REHs		chr1	1470040	1474685
chr1	2232000	2232800	.	0	+		chr1	2042200	2042650	+			chr3	186504321	186507868	chr3-1584-0_REHs/REHs		chr1	1487297	1492316
chr1	2233250	2233350	.	0	+		chr1	2047550	2047650	+			chr3	186508138	186510107	chr3-1584-0_REHs/REHs		chr1	1535022	1535545
chr1	2240850	2240950	.	0	+		chr1	2053300	2053350	+			chr17	62223434	62229038	chr17-1080-0_REHs/REHs		chr1	1548186	1549629
chr1	2241350	2241550	.	0	+		chr1	2055600	2055750	+			chr19	13059918	13068051	chr19-426-0_REHs/REHs		chr1	1554598	1563392
chr1	2242750	2243000	.	0	+		chr1	2091800	2092450	+			chr6	21601347	21603861	chr6-257-0_REHs/REHs		chr1	1564370	1574407
chr1	2323250	2323350	.	0	+		chr1	2105800	2106100	+			chr6	21593972	21597054	chr6-257-0_REHs/REHs		chr1	1590471	1598499
chr1	2325250	2325350	.	0	+		chr1	2111700	2112100	+			chr11	36589555	36595390	chr11-351-0_REHs/REHs		chr1	1615266	1617121
chr1	2328600	2328700	.	0	+		chr1	2112950	2113050	+			chr17	7387681	7388023	chr17-151-0_REHs/REHs		chr1	1627946	1635674
chr1	2334450	2334700	.	0	+		chr1	2121050	2121350	+			chr6	32941181	32941863	chr6-589-0_REHs/REHs		chr1	1655808	1656009
chr1	2337550	2337750	.	0	+		chr1	2163600	2163700	+			chr11	65196434	65197793	chr11-655-0_REHs/REHs		chr1	1656175	1662402
chr1	2487950	2488100	.	0	+		chr1	2167650	2167750	+			chr17	41399708	41401199	chr17-735-0_REHs/REHs		chr1	1680612	1681534
chr1	2496200	2497000	.	0	+		chr1	2171400	2171500	+			chr6	30688118	30689137	chr6-506-0_REHs/REHs		chr1	1710336	1711504
chr1	2497550	2497650	.	0	+		chr1	2179700	2180700	+			chr6	30691517	30696826	chr6-506-0_REHs/REHs		chr1	1711986	1714528
chr1	2509450	2509550	.	0	+		chr1	2181200	2181300	+			chr6	27806337	27807693	chr6-398-0_REHs/REHs		chr1	1790674	1792316
chr1	2510350	2510450	.	0	+		chr1	2218200	2218300	+			chr6	26044177	26045408	chr6-310-0_REHs/REHs		chr1	1845585	1850726
chr1	3541538	3541650	.	0	+		chr1	2242700	2243050	+			chr12	93985503	93989381	chr12-858-0_REHs/REHs		chr1	1875737	1875928
chr1	3546450	3546650	.	0	+		chr1	2244000	2244100	+			chr1	167587191	167590689	chr1-1800-0_REHs/REHs		chr1	1976053	1976896
chr1	3566750	3566900	.	0	+		chr1	2246400	2246500	+			chr5	157702709	157706617	chr5-1241-0_REHs/REHs		chr1	1978939	1980637
chr1	3572750	3573950	.	0	+		chr1	2323653	2323850	+			chr5	157708938	157710215	chr5-1241-0_REHs/REHs		chr1	1981059	1981643
chr1	3593800	3593950	.	0	+		chr1	2324800	2325500	+			chr5	157751845	157753003	chr5-1241-0_REHs/REHs		chr1	2104601	2106261
chr1	3595900	3596650	.	0	+		chr1	2337050	2337150	+			chr5	157823600	157826006	chr5-1241-0_REHs/REHs		chr1	2109413	2126208
chr1	3635100	3636200	.	0	+		chr1	2518212	2518350	+			chr5	157812022	157817656	chr5-1241-0_REHs/REHs		chr1	2135575	2136252
chr1	3637150	3640200	.	0	+		chr1	3371250	3371800	+			chr5	157855392	157858441	chr5-1241-0_REHs/REHs		chr1	2138569	2143678
chr1	3641950	3643550	.	0	+		chr1	3372350	3372550	+			chr5	157860126	157863847	chr5-1241-0_REHs/REHs		chr1	2144096	2144428
chr1	3694700	3694850	.	0	+		chr1	3376250	3377200	+			chr5	163725082	163728820	chr5-1298-0_REHs/REHs		chr1	2154180	2155596
chr1	3773828	3774300	.	0	+		chr1	3400750	3400850	+			chr12	56512056	56523078	chr12-590-0_REHs/REHs		chr1	2160153	2160860
chr1	3778900	3780850	.	0	+		chr1	3541557	3541650	+			chr12	56510410	56511922	chr12-590-0_REHs/REHs		chr1	2178100	2179812
chr1	3816915	3818150	.	0	+		chr1	3689300	3689400	+			chr12	56531393	56532836	chr12-590-0_REHs/REHs		chr1	2209007	2210873
chr1	6052750	6052850	.	0	+		chr1	3695800	3696100	+			chr14	106934569	106935631	chr14-1023-0_REHs/REHs		chr1	2238645	2246277
chr1	6086300	6087400	.	0	+		chr1	3816919	3818100	+			chr9	37284080	37286318	chr9-244-0_REHs/REHs		chr1	2332187	2340465
chr1	6088250	6088500	.	0	+		chr1	6266450	6266600	+			chr9	37291901	37293854	chr9-244-0_REHs/REHs		chr1	2344169	2345305
chr1	6106700	6106800	.	0	+		chr1	6269450	6269550	+			chr9	37296474	37302468	chr9-244-0_REHs/REHs		chr1	2457872	2458063
chr1	6117050	6117200	.	0	+		chr1	6296177	6296400	+			chr9	37294458	37295848	chr9-244-0_REHs/REHs		chr1	2460955	2461714
chr1	6158050	6158150	.	0	+		chr1	6298950	6299050	+			chr9	37323478	37324719	chr9-244-0_REHs/REHs		chr1	2471456	2473607
chr1	6160700	6161650	.	0	+		chr1	6507400	6507650	+			chr9	37336222	37337376	chr9-244-0_REHs/REHs		chr1	2475128	2476425
chr1	6161850	6161950	.	0	+		chr1	6516150	6516250	+			chr9	37287292	37290392	chr9-244-0_REHs/REHs		chr1	2477835	2479147
chr1	6266150	6266250	.	0	+		chr1	6521550	6522200	+			chr2	48025734	48043856	chr2-486-0_REHs/REHs		chr1	2518439	2518935
chr1	6266650	6266700	.	0	+		chr1	6640052	6640350	+			chr17	79372522	79376971	chr17-1373-0_REHs/REHs		chr1	2565548	2565907
chr1	6273550	6273650	.	0	+		chr1	6673785	6674150	+			chr17	79386838	79388802	chr17-1373-0_REHs/REHs		chr1	2574218	2574655
chr1	6281550	6281850	.	0	+		chr1	6675850	6675950	+			chr17	79418751	79420929	chr17-1373-0_REHs/REHs		chr1	3309956	3310944
chr1	6296168	6296300	.	0	+		chr1	7831348	7831600	+			chr17	79421031	79423296	chr17-1373-0_REHs/REHs		chr1	3371225	3371972
chr1	6640051	6640300	.	0	+		chr1	7841750	7842300	+			chr17	79369253	79372006	chr17-1373-0_REHs/REHs		chr1	3395493	3409287
chr1	6673748	6674000	.	0	+		chr1	7851500	7851600	+			chr17	79379745	79386750	chr17-1373-0_REHs/REHs		chr1	3527182	3528100
chr1	6680300	6680600	.	0	+		chr1	7859750	7859850	+			chr16	11004311	11006576	chr16-206-0_REHs/REHs		chr1	3543985	3545968
chr1	6683800	6684093	.	0	+		chr1	8021720	8022200	+			chr16	10971048	10985495	chr16-206-0_REHs/REHs		chr1	3546401	3549585
chr1	6845450	6845600	.	0	+		chr1	8046600	8046850	+			chr16	11019902	11034064	chr16-206-0_REHs/REHs		chr1	3663158	3663948
chr1	6853900	6854000	.	0	+		chr1	9301459	9302050	+			chr9	37037828	37040684	chr9-239-0_REHs/REHs		chr1	3688350	3689047
chr1	6856200	6856250	.	0	+		chr1	9304850	9304950	+			chr9	37027933	37037408	chr9-239-0_REHs/REHs		chr1	3689750	3700227
chr1	6856650	6856750	.	0	+		chr1	9599550	9600550	+			chr19	42059988	42062311	chr19-913-0_REHs/REHs		chr1	3710055	3711842
chr1	6869800	6870000	.	0	+		chr1	9637150	9637200	+			chr19	42056466	42059202	chr19-913-0_REHs/REHs		chr1	4094011	4094608
chr1	6900400	6900600	.	0	+		chr1	9747663	9747900	+			chr2	60327460	60331924	chr2-562-0_REHs/REHs		chr1	5105166	5108233
chr1	6909400	6909650	.	0	+		chr1	9750050	9750150	+			chr21	34941941	34953455	chr21-192-0_REHs/REHs		chr1	5174696	5178203
chr1	6913400	6913600	.	0	+		chr1	9777800	9778000	+			chr1	46077971	46088092	chr1-750-0_REHs/REHs		chr1	5178231	5179782
chr1	6931900	6932000	.	0	+		chr1	9779950	9780050	+			chr6	111196009	111197527	chr6-1200-0_REHs/REHs		chr1	5812050	5812728
chr1	6943450	6943750	.	0	+		chr1	9786750	9786850	+			chr1	167599520	167601703	chr1-1801-0_REHs/REHs		chr1	5825141	5826635
chr1	6949400	6949550	.	0	+		chr1	9790400	9790500	+			chr1	167618101	167619507	chr1-1801-0_REHs/REHs		chr1	5891106	5892238
chr1	6953500	6953800	.	0	+		chr1	10021300	10021550	+			chr1	167591181	167599365	chr1-1801-0_REHs/REHs		chr1	5957035	5957630
chr1	6966300	6966400	.	0	+		chr1	10031050	10031150	+			chr12	25205573	25209880	chr12-293-0_REHs/REHs		chr1	6093969	6094597
chr1	7831323	7831450	.	0	+		chr1	10093275	10093800	+			chr12	25210308	25211746	chr12-293-0_REHs/REHs		chr1	6260094	6260956
chr1	7841100	7842350	.	0	+		chr1	10233950	10234050	+			chr12	15114877	15116769	chr12-242-0_REHs/REHs		chr1	6261056	6261998
chr1	8014370	8014600	.	0	+		chr1	10269853	10270200	+			chr2	232573226	232575019	chr2-1984-0_REHs/REHs		chr1	6265156	6266351
chr1	8021650	8022900	.	0	+		chr1	10270550	10272550	+			chr6	44214832	44217532	chr6-809-0_REHs/REHs		chr1	6278244	6285235
chr1	8044900	8045300	.	0	+		chr1	10282400	10282500	+			chr1	194486941	194493286	chr1-2051-0_REHs/REHs		chr1	6445898	6448108
chr1	8485050	8485200	.	0	+		chr1	10290150	10290300	+			chr1	194501685	194504725	chr1-2051-0_REHs/REHs		chr1	6500673	6508355
chr1	8938847	8939150	.	0	+		chr1	10296850	10297050	+			chr1	194570969	194586307	chr1-2051-0_REHs/REHs		chr1	6508390	6513122
chr1	8939500	8939900	.	0	+		chr1	10302300	10302500	+			chr1	194523661	194570702	chr1-2051-0_REHs/REHs		chr1	6513222	6515840
chr1	9294798	9295700	.	0	+		chr1	10327400	10328150	+			chr22	39918328	39924459	chr22-450-0_REHs/REHs		chr1	6519270	6525655
chr1	9599522	9599750	.	0	+		chr1	10346750	10346850	+			chr16	31191454	31191963	chr16-525-0_REHs/REHs		chr1	6526914	6527910
chr1	9600300	9600400	.	0	+		chr1	10490878	10491150	+			chr16	31208252	31214188	chr16-525-0_REHs/REHs		chr1	6531010	6532023
chr1	9602200	9602250	.	0	+		chr1	10539900	10540000	+			chr2	47925569	47928694	chr2-485-0_REHs/REHs		chr1	6545062	6546557
chr1	9605000	9605100	.	0	+		chr1	10550400	10550500	+			chr2	47949350	47951393	chr2-485-0_REHs/REHs		chr1	6546990	6550022
chr1	10003497	10003800	.	0	+		chr1	10553200	10553500	+			chr2	47941724	47943793	chr2-485-0_REHs/REHs		chr1	6550670	6556005
chr1	10010550	10010750	.	0	+		chr1	10556050	10556300	+			chr2	47963587	47966290	chr2-485-0_REHs/REHs		chr1	6611715	6613416
chr1	10093007	10094100	.	0	+		chr1	10572450	10572500	+			chr2	47961017	47962889	chr2-485-0_REHs/REHs		chr1	6645933	6651523
chr1	10099050	10100150	.	0	+		chr1	10590050	10590100	+			chr2	48007434	48009936	chr2-485-0_REHs/REHs		chr1	6660955	6663100
chr1	10102800	10102900	.	0	+		chr1	10591050	10591200	+			chr2	47922937	47925526	chr2-485-0_REHs/REHs		chr1	6663367	6664425
chr1	10105800	10105900	.	0	+		chr1	11072707	11073050	+			chr2	48021340	48025657	chr2-485-0_REHs/REHs		chr1	6664889	6665414
chr1	10157100	10157400	.	0	+		chr1	11082550	11082750	+			chr15	45003689	45004868	chr15-260-0_REHs/REHs		chr1	6683934	6686069
chr1	10170250	10171350	.	0	+		chr1	11088250	11088350	+			chr3	35681602	35683578	chr3-302-0_REHs/REHs		chr1	6691605	6697264
chr1	10188850	10188950	.	0	+		chr1	11091600	11091950	+			chr3	35693199	35696155	chr3-302-0_REHs/REHs		chr1	6754216	6755757
chr1	10229300	10229400	.	0	+		chr1	11333244	11334050	+			chr3	35697597	35698476	chr3-302-0_REHs/REHs		chr1	6845405	6846406
chr1	10233950	10234050	.	0	+		chr1	11539190	11539250	+			chr3	35703624	35705805	chr3-302-0_REHs/REHs		chr1	7023391	7023905
chr1	10239900	10241250	.	0	+		chr1	11715050	11715200	+			chr3	35705667	35714596	chr3-302-0_REHs/REHs		chr1	7038924	7039479
chr1	10242150	10244300	.	0	+		chr1	11718250	11718350	+			chr3	35683476	35690072	chr3-302-0_REHs/REHs		chr1	7129677	7130259
chr1	10270550	10270800	.	0	+		chr1	11749740	11750000	+			chr17	41393265	41394626	chr17-734-0_REHs/REHs		chr1	7177872	7178161
chr1	10271250	10272100	.	0	+		chr1	11751950	11752200	+			chr2	85766468	85776605	chr2-838-0_REHs/REHs		chr1	7209636	7209803
chr1	10285750	10286150	.	0	+		chr1	11796200	11797200	+			chr8	130566994	130569964	chr8-886-0_REHs/REHs		chr1	7358437	7359775
chr1	10292300	10292400	.	0	+		chr1	11866275	11866450	+			chr6	33240283	33247057	chr6-606-0_REHs/REHs		chr1	7596408	7597566
chr1	10318550	10318650	.	0	+		chr1	11881550	11881650	+			chr5	157938679	157939953	chr5-1243-0_REHs/REHs		chr1	7729893	7730588
chr1	10325900	10326600	.	0	+		chr1	11883900	11884100	+			chr5	157940625	157942484	chr5-1243-0_REHs/REHs		chr1	7739179	7739852
chr1	10356950	10357100	.	0	+		chr1	11896700	11896800	+			chr5	39198012	39203153	chr5-269-0_REHs/REHs		chr1	7740354	7741099
chr1	10358950	10359100	.	0	+		chr1	11909200	11909550	+			chr19	1269323	1276739	chr19-36-0_REHs/REHs		chr1	7763348	7764636
chr1	10363650	10364350	.	0	+		chr1	11994750	11995050	+			chr6	34212740	34216849	chr6-635-0_REHs/REHs		chr1	7812318	7813030
chr1	10367700	10368600	.	0	+		chr1	12009850	12009950	+			chr1	199008104	199010392	chr1-2099-0_REHs/REHs		chr1	7829922	7830785
chr1	10370750	10370900	.	0	+		chr1	12031300	12031500	+			chr1	198990557	199001895	chr1-2099-0_REHs/REHs		chr1	7841206	7843698
chr1	10436800	10436950	.	0	+		chr1	12079512	12079700	+			chr1	198988023	198990222	chr1-2099-0_REHs/REHs		chr1	8002341	8002677
chr1	10437800	10438100	.	0	+		chr1	12139100	12139200	+			chr18	39514093	39516217	chr18-257-0_REHs/REHs		chr1	8046473	8052146
chr1	10440650	10440700	.	0	+		chr1	12143200	12144450	+			chr4	26859605	26861976	chr4-318-0_REHs/REHs		chr1	8064854	8066621
chr1	10441500	10441661	.	0	+		chr1	12205700	12206800	+			chr4	26862490	26866709	chr4-318-0_REHs/REHs		chr1	8276993	8277697
chr1	10490792	10491450	.	0	+		chr1	12208150	12208250	+			chr1	147994582	147995794	chr1-1484-0_REHs/REHs		chr1	8298982	8299846
chr1	10502300	10502800	.	0	+		chr1	12227100	12227200	+			chr19	13264019	13266394	chr19-432-0_REHs/REHs		chr1	8403291	8407474
chr1	10532750	10533050	.	0	+		chr1	13910283	13911200	+			chr19	13267632	13268392	chr19-432-0_REHs/REHs		chr1	8483946	8486725
chr1	10534950	10536500	.	0	+		chr1	13921000	13921200	+			chr17	16357633	16359378	chr17-291-0_REHs/REHs		chr1	8585517	8586578
chr1	10574050	10574150	.	0	+		chr1	13923300	13923400	+			chr1	45248290	45249978	chr1-730-0_REHs/REHs		chr1	8762214	8763556
chr1	10591100	10591200	.	0	+		chr1	13925250	13925350	+			chr12	118582660	118585917	chr12-1150-0_REHs/REHs		chr1	8810684	8811160
chr1	10602700	10604700	.	0	+		chr1	13944600	13944650	+			chr14	96162912	96171665	chr14-825-0_REHs/REHs		chr1	8937086	8938412
chr1	10634100	10634350	.	0	+		chr1	13945300	13945450	+			chr16	30906151	30906845	chr16-513-0_REHs/REHs		chr1	8939287	8940474
chr1	10639150	10639500	.	0	+		chr1	13945550	13945650	+			chr16	30886790	30905339	chr16-513-0_REHs/REHs		chr1	9241580	9243037
chr1	10689750	10689900	.	0	+		chr1	15479050	15479150	+			chr19	49468546	49472559	chr19-1107-0_REHs/REHs		chr1	9258262	9258769
chr1	10694600	10696150	.	0	+		chr1	15480500	15481150	+			chr14	20923341	20928082	chr14-22-0_REHs/REHs		chr1	9260344	9260545
chr1	11072699	11072850	.	0	+		chr1	15494950	15495200	+			chr14	35761612	35766174	chr14-180-0_REHs/REHs		chr1	9309229	9310280
chr1	11082200	11084050	.	0	+		chr1	15506850	15506950	+			chr2	85132978	85134297	chr2-815-0_REHs/REHs		chr1	9311956	9313280
chr1	11091600	11091700	.	0	+		chr1	15513500	15513600	+			chr11	62440148	62440574	chr11-562-0_REHs/REHs		chr1	9473275	9473764
chr1	11333253	11334100	.	0	+		chr1	15523850	15523950	+			chr11	62433286	62439896	chr11-562-0_REHs/REHs		chr1	9555553	9555975
chr1	11539150	11539450	.	0	+		chr1	15533450	15533850	+			chrX	153628387	153631794	chrX-1055-0_REHs/REHs		chr1	9647727	9649606
chr1	11715000	11715100	.	0	+		chr1	15853300	15853900	+			chr16	74339398	74342899	chr16-849-0_REHs/REHs		chr1	9711647	9712411
chr1	11718200	11718450	.	0	+		chr1	15943933	15944650	+			chr17	56410775	56415184	chr17-985-0_REHs/REHs		chr1	9734199	9737004
chr1	11721600	11722100	.	0	+		chr1	15993850	15994350	+			chr17	56415314	56430451	chr17-985-0_REHs/REHs		chr1	9747667	9750735
chr1	11722200	11722300	.	0	+		chr1	15995850	15996950	+			chr7	82523933	82526196	chr7-771-0_REHs/REHs		chr1	9770454	9771372
chr1	11779450	11779850	.	0	+		chr1	16011023	16011100	+			chr11	818409	820062	chr11-31-0_REHs/REHs		chr1	9774572	9777459
chr1	11796163	11797150	.	0	+		chr1	16112550	16114100	+			chr3	154798532	154805333	chr3-1260-0_REHs/REHs		chr1	9777774	9778897
chr1	11863717	11864000	.	0	+		chr1	16114300	16114350	+			chr3	154819989	154832536	chr3-1260-0_REHs/REHs		chr1	9780253	9794471
chr1	11866250	11867050	.	0	+		chr1	16339546	16340100	+			chr9	127420681	127422903	chr9-826-0_REHs/REHs		chr1	9821219	9823376
chr1	11872700	11872850	.	0	+		chr1	16353450	16353550	+			chr9	127423434	127462258	chr9-826-0_REHs/REHs		chr1	9882973	9883728
chr1	11874650	11874750	.	0	+		chr1	16693708	16694250	+			chr19	1443833	1445285	chr19-43-0_REHs/REHs		chr1	9884207	9885510
chr1	11881150	11881250	.	0	+		chr1	16725850	16726450	+			chr16	15737119	15738379	chr16-282-0_REHs/REHs		chr1	9970718	9972271
chr1	11892700	11892950	.	0	+		chr1	16767184	16767300	+			chr2	166945108	166947675	chr2-1419-0_REHs/REHs		chr1	9978718	9980526
chr1	11893800	11893950	.	0	+		chr1	16859400	16859550	+			chr2	166937653	166940592	chr2-1419-0_REHs/REHs		chr1	10020480	10021405
chr1	11902300	11903150	.	0	+		chr1	16973927	16974600	+			chr8	128750125	128751233	chr8-871-0_REHs/REHs		chr1	10057209	10057971
chr1	11904750	11904850	.	0	+		chr1	16983350	16983500	+			chr8	128748312	128749983	chr8-871-0_REHs/REHs		chr1	10269853	10270379
chr1	11909350	11909750	.	0	+		chr1	16992450	16992600	+			chr1	181058002	181059071	chr1-1946-0_REHs/REHs		chr1	10270821	10272176
chr1	11994707	11995200	.	0	+		chr1	17007400	17007500	+			chr1	120904598	120905752	chr1-1409-0_REHs/REHs		chr1	10454236	10458964
chr1	12007600	12008400	.	0	+		chr1	17287300	17287500	+			chr11	66425786	66443771	chr11-706-0_REHs/REHs		chr1	10483468	10485988
chr1	12031300	12031400	.	0	+		chr1	17295300	17296250	+			chr15	93375314	93375843	chr15-792-0_REHs/REHs		chr1	10506112	10510781
chr1	12035400	12035599	.	0	+		chr1	17296850	17296950	+			chr13	31040230	31041294	chr13-158-0_REHs/REHs		chr1	10531858	10532603
chr1	12079550	12079750	.	0	+		chr1	17301450	17301800	+			chr5	172262058	172264714	chr5-1381-0_REHs/REHs		chr1	10533441	10534116
chr1	12091950	12092050	.	0	+		chr1	17303150	17303250	+			chr5	172274378	172277188	chr5-1381-0_REHs/REHs		chr1	10534934	10535698
chr1	12227036	12227750	.	0	+		chr1	17865150	17865250	+			chr5	172269645	172272261	chr5-1381-0_REHs/REHs		chr1	10709947	10710902
chr1	12233900	12234150	.	0	+		chr1	17866350	17866600	+			chr5	172265617	172268527	chr5-1381-0_REHs/REHs		chr1	10754963	10755960
chr1	12236850	12236950	.	0	+		chr1	17867000	17867100	+			chr5	172294261	172302497	chr5-1381-0_REHs/REHs		chr1	10763992	10764800
chr1	12265300	12265500	.	0	+		chr1	17867450	17867700	+			chr5	172384055	172386330	chr5-1381-0_REHs/REHs		chr1	11020989	11021293
chr1	12290065	12290300	.	0	+		chr1	17872050	17872300	+			chr5	172277294	172279426	chr5-1381-0_REHs/REHs		chr1	11120286	11121628
chr1	12294250	12294350	.	0	+		chr1	17873950	17874050	+			chr6	31800979	31801701	chr6-544-0_REHs/REHs		chr1	11159407	11159928
chr1	12296950	12297100	.	0	+		chr1	17874350	17874450	+			chr7	64137750	64140182	chr7-569-0_REHs/REHs		chr1	11160315	11161230
chr1	12298350	12300200	.	0	+		chr1	17876100	17876200	+			chr7	64144482	64147808	chr7-569-0_REHs/REHs		chr1	11333244	11334063
chr1	12302150	12302900	.	0	+		chr1	17877900	17878150	+			chr7	64126498	64137712	chr7-569-0_REHs/REHs		chr1	11345500	11346780
chr1	12305100	12305200	.	0	+		chr1	17878750	17878850	+			chr6	5866099	5869640	chr6-94-0_REHs/REHs		chr1	11473843	11474451
chr1	12335850	12338050	.	0	+		chr1	17892150	17892300	+			chr19	49997287	50004204	chr19-1129-0_REHs/REHs		chr1	11654442	11654773
chr1	12342750	12343750	.	0	+		chr1	17893300	17893500	+			chr10	26735490	26737734	chr10-263-0_REHs/REHs		chr1	11710730	11712238
chr1	12344850	12345000	.	0	+		chr1	17942550	17942650	+			chr10	26727289	26731396	chr10-263-0_REHs/REHs		chr1	11713357	11714627
chr1	12367900	12368000	.	0	+		chr1	18692250	18692350	+			chr10	26766699	26771227	chr10-263-0_REHs/REHs		chr1	11715027	11716131
chr1	12404850	12405150	.	0	+		chr1	18699050	18699300	+			chr22	20117706	20118748	chr22-70-0_REHs/REHs		chr1	11722965	11725985
chr1	12405750	12405850	.	0	+		chr1	18702600	18702750	+			chr22	20132752	20134451	chr22-70-0_REHs/REHs		chr1	11741777	11745464
chr1	12417300	12417400	.	0	+		chr1	18807485	18807750	+			chr16	30786370	30790810	chr16-508-0_REHs/REHs		chr1	11749740	11751528
chr1	12434000	12434150	.	0	+		chr1	19578370	19578550	+			chr17	7476328	7484693	chr17-158-0_REHs/REHs		chr1	11752245	11753427
chr1	12448500	12449000	.	0	+		chr1	19589000	19589100	+			chr2	70370096	70370925	chr2-711-0_REHs/REHs		chr1	11778770	11779878
chr1	12456200	12456350	.	0	+		chr1	19638779	19639000	+			chr12	69163878	69167776	chr12-716-0_REHs/REHs		chr1	11796153	11796980
chr1	12457900	12458100	.	0	+		chr1	19923464	19923600	+			chr12	69167650	69169616	chr12-716-0_REHs/REHs		chr1	11844952	11846060
chr1	12468800	12468900	.	0	+		chr1	20208845	20208950	+			chr12	69176179	69178054	chr12-716-0_REHs/REHs		chr1	11847762	11852295
chr1	12478100	12478150	.	0	+		chr1	20240650	20242900	+			chr12	69197887	69202387	chr12-716-0_REHs/REHs		chr1	11863735	11865012
chr1	12533450	12533750	.	0	+		chr1	20960007	20960350	+			chr12	69192712	69196180	chr12-716-0_REHs/REHs		chr1	11969008	11969686
chr1	12570550	12578250	.	0	+		chr1	21835858	21836050	+			chr12	69139935	69144580	chr12-716-0_REHs/REHs		chr1	11982714	11983610
chr1	12579350	12580650	.	0	+		chr1	21836900	21837050	+			chr12	69202238	69209186	chr12-716-0_REHs/REHs		chr1	11985439	11986401
chr1	12581000	12581650	.	0	+		chr1	21900350	21900450	+			chr21	16907106	16915624	chr21-43-0_REHs/REHs		chr1	11994621	11994863
chr1	12582400	12584600	.	0	+		chr1	21901500	21901650	+			chr4	53586904	53588559	chr4-446-0_REHs/REHs		chr1	12003681	12004948
chr1	12585250	12586750	.	0	+		chr1	21902600	21903450	+			chr5	177631529	177648653	chr5-1454-0_REHs/REHs		chr1	12038721	12040162
chr1	14029550	14029750	.	0	+		chr1	21905900	21905950	+			chr12	96587763	96589608	chr12-895-0_REHs/REHs		chr1	12075964	12076993
chr1	14057600	14058100	.	0	+		chr1	22352003	22352750	+			chr12	96601135	96604311	chr12-895-0_REHs/REHs		chr1	12123254	12124923
chr1	14076050	14076150	.	0	+		chr1	22359100	22359200	+			chr12	96604815	96609043	chr12-895-0_REHs/REHs		chr1	12125962	12126790
chr1	14076450	14076700	.	0	+		chr1	22379163	22380050	+			chr12	96503686	96504096	chr12-895-0_REHs/REHs		chr1	12137154	12139822
chr1	14081100	14081500	.	0	+		chr1	22426050	22426200	+			chr12	96632987	96666452	chr12-895-0_REHs/REHs		chr1	12290102	12290731
chr1	14089350	14089450	.	0	+		chr1	23345950	23346900	+			chr1	46049710	46050343	chr1-749-0_REHs/REHs		chr1	12600031	12600535
chr1	14092850	14093150	.	0	+		chr1	23351450	23351550	+			chr5	124248654	124252205	chr5-889-0_REHs/REHs		chr1	12655678	12658945
chr1	14099400	14099650	.	0	+		chr1	23387100	23387300	+			chr5	124253590	124253862	chr5-889-0_REHs/REHs		chr1	12676153	12679208
chr1	14105000	14109300	.	0	+		chr1	23410300	23413750	+			chr18	28607933	28612629	chr18-188-0_REHs/REHs		chr1	12682151	12684768
chr1	14116650	14117250	.	0	+		chr1	23695415	23695650	+			chr3	107843435	107844553	chr3-859-0_REHs/REHs		chr1	12687772	12689559
chr1	14119500	14120800	.	0	+		chr1	24018290	24018450	+			chr3	107844934	107846272	chr3-859-0_REHs/REHs		chr1	12690066	12691314
chr1	14121850	14122800	.	0	+		chr1	24030400	24030450	+			chr3	107851545	107853547	chr3-859-0_REHs/REHs		chr1	12695259	12696643
chr1	14123650	14123700	.	0	+		chr1	24069934	24070200	+			chr5	179158403	179159547	chr5-1474-0_REHs/REHs		chr1	12772285	12773491
chr1	15250615	15250650	.	0	+		chr1	24087050	24087400	+			chr19	2272150	2273734	chr19-87-0_REHs/REHs		chr1	12774539	12777596
chr1	15253350	15253500	.	0	+		chr1	24089550	24090000	+			chr1	225965513	225966027	chr1-2370-0_REHs/REHs		chr1	12799741	12800247
chr1	15253950	15254150	.	0	+		chr1	24104890	24105300	+			chr1	225976879	225978145	chr1-2370-0_REHs/REHs		chr1	13839594	13840541
chr1	15262600	15262950	.	0	+		chr1	24117400	24118050	+			chr14	81685810	81687249	chr14-668-0_REHs/REHs		chr1	13910283	13912214
chr1	15295400	15295550	.	0	+		chr1	24126250	24126350	+			chr1	93305312	93312104	chr1-1131-0_REHs/REHs		chr1	14074000	14075082
chr1	15318900	15319000	.	0	+		chr1	24286291	24286350	+			chr19	35820060	35821558	chr19-760-0_REHs/REHs		chr1	14730660	14732328
chr1	15350450	15350550	.	0	+		chr1	24969750	24969900	+			chr19	35837105	35838588	chr19-760-0_REHs/REHs		chr1	14924150	14925600
chr1	15736373	15736600	.	0	+		chr1	25071865	25072100	+			chr9	91930724	91933333	chr9-497-0_REHs/REHs		chr1	15067463	15068797
chr1	15738350	15738450	.	0	+		chr1	25087450	25088550	+			chr9	91973161	91983408	chr9-497-0_REHs/REHs		chr1	15479050	15480708
chr1	15755050	15756900	.	0	+		chr1	25174250	25175350	+			chr7	98611067	98623323	chr7-878-0_REHs/REHs		chr1	15527885	15534241
chr1	15757700	15757800	.	0	+		chr1	25664768	25665100	+			chr15	69750674	69752517	chr15-534-0_REHs/REHs		chr1	15573773	15573937
chr1	15759150	15759650	.	0	+		chr1	25870091	25870550	+			chr11	75110555	75111224	chr11-856-0_REHs/REHs		chr1	15711770	15712583
chr1	15851684	15852000	.	0	+		chr1	25901650	25901750	+			chr19	42381340	42384304	chr19-917-0_REHs/REHs		chr1	15714655	15714811
chr1	15853300	15853900	.	0	+		chr1	26126901	26127450	+			chr19	42384970	42388234	chr19-917-0_REHs/REHs		chr1	15850376	15850782
chr1	15893250	15893400	.	0	+		chr1	26438300	26439100	+			chr19	39901661	39903078	chr19-860-0_REHs/REHs		chr1	15852100	15852860
chr1	15943924	15944650	.	0	+		chr1	26496400	26496550	+			chr19	39897443	39900883	chr19-860-0_REHs/REHs		chr1	15853338	15853614
chr1	15961600	15961650	.	0	+		chr1	26503950	26504150	+			chr19	39920216	39920409	chr19-860-0_REHs/REHs		chr1	15892933	15905823
chr1	15996050	15997600	.	0	+		chr1	26560615	26560750	+			chr2	201560896	201563280	chr2-1710-0_REHs/REHs		chr1	15911109	15911639
chr1	16011000	16011100	.	0	+		chr1	26561150	26561300	+			chr15	41677809	41684970	chr15-209-0_REHs/REHs		chr1	16011024	16011625
chr1	16012650	16012700	.	0	+		chr1	26590350	26590500	+			chr8	129031991	129033179	chr8-876-0_REHs/REHs		chr1	16066973	16069023
chr1	16023600	16023800	.	0	+		chr1	26600850	26601000	+			chr8	129060480	129061567	chr8-876-0_REHs/REHs		chr1	16074696	16079693
chr1	16051050	16051200	.	0	+		chr1	26606600	26606700	+			chr3	151987058	151988212	chr3-1249-0_REHs/REHs		chr1	16084476	16086274
chr1	16051850	16052000	.	0	+		chr1	26608850	26609050	+			chr1	103029961	103031731	chr1-1200-0_REHs/REHs		chr1	16155070	16155736
chr1	16053450	16054250	.	0	+		chr1	26737350	26737450	+			chr12	4551081	4553067	chr12-61-0_REHs/REHs		chr1	16160995	16162061
chr1	16061100	16061200	.	0	+		chr1	26739200	26739400	+			chr12	98914053	98916934	chr12-931-0_REHs/REHs		chr1	16162885	16165325
chr1	16061750	16061850	.	0	+		chr1	26745600	26745700	+			chr12	98909366	98913851	chr12-931-0_REHs/REHs		chr1	16174644	16175944
chr1	16339448	16339600	.	0	+		chr1	26758800	26759150	+			chr16	30546350	30547210	chr16-501-0_REHs/REHs		chr1	16176126	16176682
chr1	16348500	16348650	.	0	+		chr1	26797366	26797600	+			chr1	94345521	94346407	chr1-1152-0_REHs/REHs		chr1	16211892	16212912
chr1	16693694	16693900	.	0	+		chr1	26856341	26856750	+			chr1	187976111	187979137	chr1-2015-0_REHs/REHs		chr1	16262790	16271712
chr1	16694050	16695050	.	0	+		chr1	26857850	26858100	+			chr1	187979660	187981580	chr1-2015-0_REHs/REHs		chr1	16272079	16283026
chr1	16703450	16703550	.	0	+		chr1	26902050	26903000	+			chr14	31090844	31091457	chr14-143-0_REHs/REHs		chr1	16339546	16339817
chr1	16708500	16708600	.	0	+		chr1	27019055	27019300	+			chr11	65265232	65266154	chr11-662-0_REHs/REHs		chr1	16352443	16353337
chr1	16721550	16722607	.	0	+		chr1	27022150	27022250	+			chr16	568120	577447	chr16-15-0_REHs/REHs		chr1	16375114	16375436
chr1	16767160	16767400	.	0	+		chr1	27023050	27024850	+			chr11	66404416	66405793	chr11-705-0_REHs/REHs		chr1	16473021	16474411
chr1	16971226	16971500	.	0	+		chr1	27027200	27027550	+			chr1	245134683	245136037	chr1-2570-0_REHs/REHs		chr1	16479033	16480509
chr1	17243537	17243800	.	0	+		chr1	27040700	27040800	+			chr6	31545123	31550205	chr6-529-0_REHs/REHs		chr1	16481656	16482636
chr1	17248350	17248500	.	0	+		chr1	27081600	27081700	+			chr6	31550368	31556532	chr6-529-0_REHs/REHs		chr1	16483544	16483730
chr1	17264000	17264050	.	0	+		chr1	27084950	27085050	+			chr6	30655408	30658573	chr6-503-0_REHs/REHs		chr1	16489101	16494476
chr1	17273950	17274050	.	0	+		chr1	27105250	27105350	+			chr9	2158769	2163756	chr9-14-0_REHs/REHs		chr1	16508541	16509464
chr1	17275500	17275550	.	0	+		chr1	27107100	27107150	+			chr6	151681438	151684647	chr6-1577-0_REHs/REHs		chr1	16534098	16535409
chr1	17280050	17280700	.	0	+		chr1	27153141	27153600	+			chrX	38660705	38663250	chrX-196-0_REHs/REHs		chr1	16553108	16553493
chr1	19578035	19578150	.	0	+		chr1	27161600	27161750	+			chrX	38663379	38669145	chrX-196-0_REHs/REHs		chr1	16564057	16565168
chr1	19578350	19578450	.	0	+		chr1	27182700	27183100	+			chr7	104581387	104585611	chr7-977-0_REHs/REHs		chr1	16693708	16694433
chr1	19585600	19585900	.	0	+		chr1	27248210	27248350	+			chr7	104615883	104626485	chr7-977-0_REHs/REHs		chr1	16772866	16793550
chr1	19588100	19589100	.	0	+		chr1	27275700	27275800	+			chr6	28303424	28303750	chr6-420-0_REHs/REHs		chr1	16800751	16814390
chr1	19638744	19638950	.	0	+		chr1	27320179	27320200	+			chr9	136223420	136231128	chr9-1005-0_REHs/REHs		chr1	16825883	16826358
chr1	19642300	19642400	.	0	+		chr1	27328600	27328650	+			chr9	136215047	136223347	chr9-1005-0_REHs/REHs		chr1	16832900	16838468
chr1	19645550	19645700	.	0	+		chr1	27648700	27649200	+			chr7	50349863	50352126	chr7-507-0_REHs/REHs		chr1	16847223	16847416
chr1	19660650	19660900	.	0	+		chr1	27719200	27719400	+			chr7	50416827	50418576	chr7-507-0_REHs/REHs		chr1	16860438	16861853
chr1	19923465	19923900	.	0	+		chr1	28051650	28051750	+			chr7	50344648	50350009	chr7-507-0_REHs/REHs		chr1	16862750	16863509
chr1	19934550	19935100	.	0	+		chr1	28052450	28053100	+			chr12	57082308	57083131	chr12-611-0_REHs/REHs		chr1	16940495	16941492
chr1	19952950	19953100	.	0	+		chr1	28157312	28157700	+			chr2	113403463	113404751	chr2-1103-0_REHs/REHs		chr1	16945346	16948396
chr1	19998400	19998550	.	0	+		chr1	28199049	28199200	+			chr17	27054261	27055363	chr17-439-0_REHs/REHs		chr1	16953211	16956515
chr1	20208853	20208950	.	0	+		chr1	28261509	28261800	+			chr17	27047002	27053280	chr17-439-0_REHs/REHs		chr1	16963883	16965948
chr1	20209050	20209150	.	0	+		chr1	28562635	28562950	+			chr4	140099299	140099791	chr4-986-0_REHs/REHs		chr1	16972605	16973098
chr1	20211550	20211650	.	0	+		chr1	28565550	28565750	+			chr17	7814492	7820578	chr17-166-0_REHs/REHs		chr1	16973927	16974120
chr1	20231650	20231800	.	0	+		chr1	28586042	28586400	+			chr10	98517403	98518413	chr10-906-0_REHs/REHs		chr1	16974198	16993625
chr1	20232900	20233100	.	0	+		chr1	28608800	28609350	+			chr10	98588001	98591899	chr10-906-0_REHs/REHs		chr1	17007397	17008766
chr1	20241050	20241400	.	0	+		chr1	28611950	28612050	+			chr10	98743489	98744856	chr10-906-0_REHs/REHs		chr1	17019456	17023745
chr1	20960003	20960100	.	0	+		chr1	28655504	28655750	+			chr10	98497249	98502043	chr10-906-0_REHs/REHs		chr1	17025988	17027819
chr1	20960550	20961000	.	0	+		chr1	28696201	28697050	+			chr6	30650742	30653225	chr6-502-0_REHs/REHs		chr1	17030197	17034273
chr1	20977650	20977750	.	0	+		chr1	28697450	28697550	+			chr17	73781264	73782085	chr17-1234-0_REHs/REHs		chr1	17060193	17066622
chr1	21616454	21616650	.	0	+		chr1	28827550	28830060	+			chr17	73816736	73825483	chr17-1234-0_REHs/REHs		chr1	17066752	17077201
chr1	21617400	21617450	.	0	+		chr1	28836650	28837050	+			chr4	57371038	57371843	chr4-482-0_REHs/REHs		chr1	17078523	17086551
chr1	22140877	22141000	.	0	+		chr1	28879617	28879900	+			chr4	57325547	57333754	chr4-482-0_REHs/REHs		chr1	17122787	17123373
chr1	22153850	22154000	.	0	+		chr1	28919001	28919350	+			chr12	56507175	56510045	chr12-589-0_REHs/REHs		chr1	17199970	17201539
chr1	22154950	22155200	.	0	+		chr1	28975106	28975200	+			chr9	95056132	95058994	chr9-538-0_REHs/REHs		chr1	17215457	17216137
chr1	22351970	22352750	.	0	+		chr1	28995650	28995950	+			chr12	49658855	49659426	chr12-466-0_REHs/REHs		chr1	17222217	17222616
chr1	22379163	22379300	.	0	+		chr1	29044650	29046450	+			chr5	149792612	149794259	chr5-1164-0_REHs/REHs		chr1	17227337	17229902
chr1	22383650	22383800	.	0	+		chr1	29063350	29063450	+			chr22	26341808	26344612	chr22-225-0_REHs/REHs		chr1	17238698	17240715
chr1	22392100	22392200	.	0	+		chr1	29069800	29069900	+			chr22	26347928	26348742	chr22-225-0_REHs/REHs		chr1	17247199	17247674
chr1	22395400	22395550	.	0	+		chr1	29072400	29072500	+			chr22	26365447	26367408	chr22-225-0_REHs/REHs		chr1	17285242	17287538
chr1	22415450	22415550	.	0	+		chr1	29081500	29081800	+			chr22	26382690	26384057	chr22-225-0_REHs/REHs		chr1	17294436	17295100
chr1	22416950	22417050	.	0	+		chr1	29447500	29447950	+			chr22	26360285	26362692	chr22-225-0_REHs/REHs		chr1	17295308	17305931
chr1	22417900	22419400	.	0	+		chr1	29450450	29451700	+			chr16	31724529	31725229	chr16-535-0_REHs/REHs		chr1	17306475	17307116
chr1	22423400	22423500	.	0	+		chr1	31191576	31191650	+			chr2	85789345	85790416	chr2-839-0_REHs/REHs		chr1	17307550	17311344
chr1	22426050	22426250	.	0	+		chr1	31886059	31886700	+			chr1	105475803	105476701	chr1-1210-0_REHs/REHs		chr1	17311718	17312406
chr1	22432750	22433450	.	0	+		chr1	32042150	32042250	+			chr9	3526084	3528616	chr9-36-0_REHs/REHs		chr1	17341569	17342912
chr1	22434500	22434650	.	0	+		chr1	32479400	32479550	+			chr4	16232533	16235244	chr4-232-0_REHs/REHs		chr1	17402141	17402258
chr1	22449050	22449200	.	0	+		chr1	32510600	32510700	+			chr4	16229242	16229831	chr4-232-0_REHs/REHs		chr1	17760704	17764036
chr1	22778303	22779550	.	0	+		chr1	32531350	32531450	+			chr4	16257756	16258137	chr4-232-0_REHs/REHs		chr1	17764599	17766264
chr1	22829100	22829200	.	0	+		chr1	32532000	32532950	+			chr4	16261988	16264328	chr4-232-0_REHs/REHs		chr1	17796695	17797464
chr1	22838100	22838550	.	0	+		chr1	32538524	32539450	+			chr4	16235543	16237634	chr4-232-0_REHs/REHs		chr1	17842934	17844284
chr1	22856500	22857100	.	0	+		chr1	32569350	32569600	+			chr16	29683054	29685788	chr16-470-0_REHs/REHs		chr1	17865033	17867366
chr1	23345950	23346900	.	0	+		chr1	32573616	32574350	+			chr16	29674563	29678166	chr16-470-0_REHs/REHs		chr1	17871928	17873749
chr1	23356950	23357050	.	0	+		chr1	32671200	32671450	+			chr16	29686387	29690704	chr16-470-0_REHs/REHs		chr1	17873793	17873968
chr1	23386950	23387400	.	0	+		chr1	32688000	32688400	+			chr5	39195234	39198027	chr5-268-0_REHs/REHs		chr1	17874087	17878496
chr1	23410000	23410100	.	0	+		chr1	32698350	32698450	+			chr16	30006662	30007465	chr16-480-0_REHs/REHs		chr1	17890798	17892110
chr1	23410300	23410400	.	0	+		chr1	32706017	32706500	+			chr16	30014722	30020897	chr16-480-0_REHs/REHs		chr1	17898509	17900607
chr1	23411750	23414400	.	0	+		chr1	32739719	32740000	+			chr5	130971305	130973248	chr5-944-0_REHs/REHs		chr1	17911850	17914488
chr1	23414900	23416100	.	0	+		chr1	32757701	32758100	+			chr2	54785489	54787094	chr2-511-0_REHs/REHs		chr1	18433952	18437713
chr1	23695419	23695850	.	0	+		chr1	32800950	32801050	+			chr2	54794563	54798247	chr2-511-0_REHs/REHs		chr1	18590050	18591223
chr1	23851601	23851650	.	0	+		chr1	32930646	32931150	+			chr2	54798801	54801667	chr2-511-0_REHs/REHs		chr1	18609319	18617104
chr1	24018253	24018400	.	0	+		chr1	33116900	33117450	+			chr2	54805657	54816430	chr2-511-0_REHs/REHs		chr1	18621909	18624767
chr1	24022250	24022350	.	0	+		chr1	33133550	33133650	+			chr2	54860133	54862440	chr2-511-0_REHs/REHs		chr1	18625081	18626153
chr1	24022800	24022915	.	0	+		chr1	33142850	33143000	+			chr2	54820665	54823765	chr2-511-0_REHs/REHs		chr1	18710361	18712168
chr1	24104856	24105100	.	0	+		chr1	33143500	33143550	+			chr2	54787246	54789566	chr2-511-0_REHs/REHs		chr1	18737053	18737177
chr1	24286300	24286400	.	0	+		chr1	33144850	33144950	+			chr6	41978448	41994409	chr6-761-0_REHs/REHs		chr1	18744843	18746578
chr1	24290850	24291000	.	0	+		chr1	33238000	33238100	+			chr15	93354272	93354422	chr15-790-0_REHs/REHs		chr1	18884348	18885121
chr1	24742239	24742400	.	0	+		chr1	33283203	33283300	+			chr15	93352677	93353604	chr15-790-0_REHs/REHs		chr1	18956347	18957798
chr1	24750200	24750850	.	0	+		chr1	33319100	33319200	+			chr6	156489054	156491057	chr6-1607-0_REHs/REHs		chr1	19110689	19111615
chr1	24760300	24761450	.	0	+		chr1	33324400	33324600	+			chr16	53240460	53241823	chr16-632-0_REHs/REHs		chr1	19229412	19230691
chr1	24807750	24807950	.	0	+		chr1	33329100	33329200	+			chr16	89753086	89753369	chr16-1048-0_REHs/REHs		chr1	19276377	19276755
chr1	24969750	24969900	.	0	+		chr1	33332750	33333200	+			chr16	89754067	89768116	chr16-1048-0_REHs/REHs		chr1	19282137	19283202
chr1	24975350	24975500	.	0	+		chr1	33334850	33334950	+			chr6	107162016	107164071	chr6-1147-0_REHs/REHs		chr1	19539487	19544819
chr1	24976400	24976550	.	0	+		chr1	33721184	33721400	+			chr6	107150526	107151577	chr6-1147-0_REHs/REHs		chr1	19545483	19561289
chr1	24988900	24989050	.	0	+		chr1	34632100	34633000	+			chr20	34330538	34332374	chr20-356-0_REHs/REHs		chr1	19586184	19590777
chr1	24997850	24997950	.	0	+		chr1	34633300	34633450	+			chr12	89746482	89749208	chr12-811-0_REHs/REHs		chr1	19652884	19661187
chr1	24999000	24999150	.	0	+		chr1	35544980	35545200	+			chr10	1534253	1535264	chr10-22-0_REHs/REHs		chr1	19662486	19664270
chr1	25005800	25005900	.	0	+		chr1	35586150	35586750	+			chr10	1531591	1534118	chr10-22-0_REHs/REHs		chr1	19664819	19666440
chr1	25071850	25072100	.	0	+		chr1	36023381	36023600	+			chr11	62648342	62648860	chr11-577-0_REHs/REHs		chr1	19812208	19812567
chr1	25087150	25089400	.	0	+		chr1	36348879	36349250	+			chr12	120935990	120939653	chr12-1187-0_REHs/REHs		chr1	19970151	19971856
chr1	25167200	25173250	.	0	+		chr1	36395750	36397100	+			chr22	24236547	24237721	chr22-177-0_REHs/REHs		chr1	19985458	19986371
chr1	25173700	25175500	.	0	+		chr1	36550050	36550150	+			chr7	32931849	32932478	chr7-338-0_REHs/REHs		chr1	20113636	20113772
chr1	25664750	25666000	.	0	+		chr1	36554473	36554650	+			chrX	100647419	100654358	chrX-700-0_REHs/REHs		chr1	20126078	20127013
chr1	25687150	25688800	.	0	+		chr1	36643801	36643900	+			chr12	6636709	6643518	chr12-89-0_REHs/REHs		chr1	20317264	20317842
chr1	25689800	25690200	.	0	+		chr1	36644650	36644900	+			chr12	6643539	6650047	chr12-89-0_REHs/REHs		chr1	20511789	20512532
chr1	25694500	25694600	.	0	+		chr1	36648350	36649300	+			chr5	162887635	162888709	chr5-1291-0_REHs/REHs		chr1	20617351	20618457
chr1	25725150	25725250	.	0	+		chr1	36689998	36690400	+			chr3	136471575	136472049	chr3-1132-0_REHs/REHs		chr1	20668951	20670042
chr1	25756740	25756950	.	0	+		chr1	36701400	36701600	+			chr6	13814468	13814822	chr6-199-0_REHs/REHs		chr1	20693141	20693786
chr1	25760450	25760550	.	0	+		chr1	36715100	36715500	+			chr1	154960511	154968275	chr1-1607-0_REHs/REHs		chr1	20810792	20812455
chr1	25783100	25783250	.	0	+		chr1	36718950	36719000	+			chr1	154947126	154955631	chr1-1607-0_REHs/REHs		chr1	20812836	20813262
chr1	25784850	25785350	.	0	+		chr1	36765500	36765600	+			chr17	7487127	7487441	chr17-159-0_REHs/REHs		chr1	20879196	20880044
chr1	25812100	25812250	.	0	+		chr1	36771595	36772950	+			chr17	7489766	7496419	chr17-159-0_REHs/REHs		chr1	20915491	20916199
chr1	25824700	25825400	.	0	+		chr1	36787250	36787450	+			chr19	50432457	50433214	chr19-1147-0_REHs/REHs		chr1	20952199	20953195
chr1	25831350	25831500	.	0	+		chr1	37940180	37940200	+			chr2	10260525	10262369	chr2-111-0_REHs/REHs		chr1	20960007	20961229
chr1	25870100	25870300	.	0	+		chr1	37940300	37940450	+			chr10	70099866	70109573	chr10-598-0_REHs/REHs		chr1	20967993	20981532
chr1	25876350	25877650	.	0	+		chr1	37950750	37950800	+			chr20	10415303	10415744	chr20-113-0_REHs/REHs		chr1	20988482	20990064
chr1	25886650	25886850	.	0	+		chr1	38156374	38156450	+			chr13	28713681	28718304	chr13-117-0_REHs/REHs		chr1	21023191	21023847
chr1	25898500	25898650	.	0	+		chr1	38158100	38158200	+			chr13	28840275	28843295	chr13-117-0_REHs/REHs		chr1	21044507	21045518
chr1	26127250	26127400	.	0	+		chr1	38274000	38274150	+			chr13	28846341	28848256	chr13-117-0_REHs/REHs		chr1	21049168	21050312
chr1	26136950	26137050	.	0	+		chr1	38478378	38478700	+			chr5	142985100	142986087	chr5-1115-0_REHs/REHs		chr1	21113443	21114618
chr1	26143950	26144713	.	0	+		chr1	38492800	38493350	+			chr5	143170565	143172270	chr5-1115-0_REHs/REHs		chr1	21115499	21116296
chr1	26438248	26438500	.	0	+		chr1	38494050	38495400	+			chr5	143178444	143181458	chr5-1115-0_REHs/REHs		chr1	21502409	21503394
chr1	26438750	26439150	.	0	+		chr1	39457000	39457100	+			chr12	31260516	31261707	chr12-345-0_REHs/REHs		chr1	21616508	21616854
chr1	26496370	26496550	.	0	+		chr1	39472150	39472250	+			chr21	15893235	15897560	chr21-19-0_REHs/REHs		chr1	21746902	21750081
chr1	26499350	26499550	.	0	+		chr1	39472900	39473000	+			chr1	93607815	93629410	chr1-1135-0_REHs/REHs		chr1	21754505	21755295
chr1	26560649	26561300	.	0	+		chr1	39474100	39474450	+			chr10	104572420	104575780	chr10-1002-0_REHs/REHs		chr1	21766616	21766731
chr1	26605550	26610750	.	0	+		chr1	39477950	39478050	+			chr16	66617721	66621628	chr16-726-0_REHs/REHs		chr1	21835858	21836670
chr1	26615900	26616800	.	0	+		chr1	39491990	39492700	+			chr16	66621542	66624541	chr16-726-0_REHs/REHs		chr1	21848513	21848828
chr1	26644400	26644500	.	0	+		chr1	40210650	40210750	+			chr16	66594900	66613763	chr16-726-0_REHs/REHs		chr1	21930933	21932224
chr1	26646150	26646250	.	0	+		chr1	40223100	40223300	+			chr4	133184054	133192616	chr4-959-0_REHs/REHs		chr1	21978455	21979044
chr1	26646650	26646950	.	0	+		chr1	40225750	40226200	+			chr16	30403145	30406752	chr16-494-0_REHs/REHs		chr1	21985359	21985940
chr1	26758807	26759150	.	0	+		chr1	40228400	40228650	+			chr16	30409832	30412054	chr16-494-0_REHs/REHs		chr1	21995926	21997807
chr1	26797200	26797795	.	0	+		chr1	40420849	40421150	+			chr11	36639978	36641276	chr11-356-0_REHs/REHs		chr1	22108463	22109563
chr1	26868500	26869300	.	0	+		chr1	40430400	40430650	+			chr11	36641622	36645284	chr11-356-0_REHs/REHs		chr1	22110247	22111331
chr1	26872300	26872600	.	0	+		chr1	40506388	40506750	+			chr16	87351580	87356903	chr16-973-0_REHs/REHs		chr1	22140807	22141137
chr1	26877050	26877850	.	0	+		chr1	40539550	40539800	+			chr10	63660453	63663632	chr10-560-0_REHs/REHs		chr1	22141732	22143304
chr1	26896450	26896650	.	0	+		chr1	40627040	40627300	+			chr10	63714944	63716791	chr10-560-0_REHs/REHs		chr1	22145416	22146781
chr1	26901300	26901450	.	0	+		chr1	40706900	40710000	+			chr10	63718602	63721134	chr10-560-0_REHs/REHs		chr1	22262357	22263588
chr1	26902650	26902850	.	0	+		chr1	40723781	40724000	+			chr10	63722892	63725401	chr10-560-0_REHs/REHs		chr1	22269890	22271003
chr1	27019061	27020150	.	0	+		chr1	40915736	40916600	+			chr10	63728763	63730255	chr10-560-0_REHs/REHs		chr1	22289915	22290577
chr1	27022800	27022900	.	0	+		chr1	40982550	40982850	+			chr10	63796719	63798472	chr10-560-0_REHs/REHs		chr1	22323914	22324874
chr1	27024100	27025200	.	0	+		chr1	41174971	41175150	+			chr10	63840736	63843236	chr10-560-0_REHs/REHs		chr1	22350225	22351286
chr1	27029050	27029200	.	0	+		chr1	41176500	41176650	+			chr10	63733204	63734851	chr10-560-0_REHs/REHs		chr1	22415650	22416443
chr1	27057600	27058050	.	0	+		chr1	41182100	41182800	+			chr10	63698915	63701404	chr10-560-0_REHs/REHs		chr1	22417301	22419035
chr1	27100800	27101650	.	0	+		chr1	41238150	41240850	+			chr3	5236673	5239227	chr3-28-0_REHs/REHs		chr1	22469720	22470658
chr1	27105550	27108601	.	0	+		chr1	41445365	41446550	+			chr3	5229215	5234608	chr3-28-0_REHs/REHs		chr1	22590942	22591529
chr1	27153200	27153300	.	0	+		chr1	41486100	41489600	+			chr3	5223719	5229084	chr3-28-0_REHs/REHs		chr1	22676627	22678547
chr1	27155400	27155650	.	0	+		chr1	41837650	41837800	+			chr1	26644609	26646326	chr1-403-0_REHs/REHs		chr1	22778347	22778861
chr1	27161050	27161700	.	0	+		chr1	42922201	42922500	+			chr12	123717456	123717727	chr12-1265-0_REHs/REHs		chr1	22926721	22926869
chr1	27182950	27183150	.	0	+		chr1	43124030	43124250	+			chr12	123729550	123744990	chr12-1265-0_REHs/REHs		chr1	23404331	23416583
chr1	27191750	27192550	.	0	+		chr1	43143700	43143850	+			chr11	110199107	110199702	chr11-1071-0_REHs/REHs		chr1	23493932	23495195
chr1	27248202	27248400	.	0	+		chr1	43152450	43152550	+			chr6	116578916	116579995	chr6-1244-0_REHs/REHs		chr1	23542512	23543944
chr1	27248700	27248850	.	0	+		chr1	43165650	43165800	+			chr16	3032437	3033518	chr16-95-0_REHs/REHs		chr1	23660432	23661564
chr1	27269100	27269200	.	0	+		chr1	43168950	43171000	+			chr16	20818347	20819910	chr16-333-0_REHs/REHs		chr1	23763462	23764555
chr1	27269350	27269500	.	0	+		chr1	43182000	43182100	+			chr16	20833183	20834371	chr16-333-0_REHs/REHs		chr1	23810076	23811226
chr1	27272700	27272850	.	0	+		chr1	43182850	43183600	+			chr16	20855000	20869753	chr16-333-0_REHs/REHs		chr1	23857117	23857748
chr1	27320159	27320250	.	0	+		chr1	43232950	43233350	+			chr7	75036237	75050002	chr7-701-0_REHs/REHs		chr1	23881584	23885996
chr1	27326900	27327100	.	0	+		chr1	43250750	43251150	+			chr17	37362174	37366040	chr17-621-0_REHs/REHs		chr1	23886416	23888585
chr1	27328200	27328800	.	0	+		chr1	43252100	43252200	+			chr4	20253520	20256793	chr4-277-0_REHs/REHs		chr1	23890009	23891634
chr1	27329200	27329650	.	0	+		chr1	43312283	43312400	+			chr11	18416101	18417708	chr11-233-0_REHs/REHs		chr1	23892933	23895400
chr1	27561100	27561250	.	0	+		chr1	43613464	43613700	+			chr2	30454356	30455380	chr2-303-0_REHs/REHs		chr1	23923175	23924584
chr1	27561600	27562300	.	0	+		chr1	43740250	43740350	+			chr13	30946192	30950761	chr13-147-0_REHs/REHs		chr1	23925337	23926956
chr1	27624800	27625000	.	0	+		chr1	43824601	43824700	+			chr11	72861818	72865364	chr11-814-0_REHs/REHs		chr1	23962631	23963453
chr1	27633300	27634650	.	0	+		chr1	43829350	43829950	+			chr11	72858194	72861078	chr11-814-0_REHs/REHs		chr1	24116549	24127263
chr1	27636400	27636950	.	0	+		chr1	43855586	43855850	+			chr6	107096929	107099005	chr6-1145-0_REHs/REHs		chr1	24164545	24165135
chr1	27639850	27640300	.	0	+		chr1	43880500	43880600	+			chr6	107104311	107116713	chr6-1145-0_REHs/REHs		chr1	24286291	24292094
chr1	27640650	27641150	.	0	+		chr1	43918850	43920550	+			chr21	39866914	39870395	chr21-278-0_REHs/REHs		chr1	24477172	24477887
chr1	27642100	27642300	.	0	+		chr1	43997450	43997550	+			chr1	24286245	24293575	chr1-354-0_REHs/REHs		chr1	24477987	24489284
chr1	27648735	27649100	.	0	+		chr1	44016050	44017000	+			chr17	27278749	27279365	chr17-452-0_REHs/REHs		chr1	24513897	24515488
chr1	27651900	27651950	.	0	+		chr1	44062700	44063150	+			chr7	100026407	100026779	chr7-914-0_REHs/REHs		chr1	24645833	24648872
chr1	27669950	27670350	.	0	+		chr1	44069800	44069900	+			chr7	100028878	100034133	chr7-914-0_REHs/REHs		chr1	24740840	24742918
chr1	27680250	27680400	.	0	+		chr1	44072850	44072900	+			chr7	100036597	100043706	chr7-914-0_REHs/REHs		chr1	24790426	24791135
chr1	27719100	27719400	.	0	+		chr1	44076850	44078050	+			chr3	183867594	183869309	chr3-1522-0_REHs/REHs		chr1	24828798	24829250
chr1	28052450	28053250	.	0	+		chr1	44081750	44081850	+			chr6	135602561	135605052	chr6-1406-0_REHs/REHs		chr1	24968187	24969331
chr1	28099684	28099950	.	0	+		chr1	44092550	44093050	+			chr22	40573926	40574855	chr22-458-0_REHs/REHs		chr1	24969879	24970739
chr1	28102200	28102800	.	0	+		chr1	44099800	44099900	+			chr22	40738020	40740435	chr22-458-0_REHs/REHs		chr1	25051233	25052029
chr1	28103650	28104950	.	0	+		chr1	44100350	44100450	+			chr21	40721293	40721657	chr21-299-0_REHs/REHs		chr1	25066591	25068586
chr1	28107750	28107900	.	0	+		chr1	44103250	44103400	+			chr8	42698107	42698501	chr8-359-0_REHs/REHs		chr1	25069041	25071237
chr1	28129250	28130550	.	0	+		chr1	44412650	44412750	+			chr5	157621920	157623846	chr5-1240-0_REHs/REHs		chr1	25071865	25073458
chr1	28134500	28134600	.	0	+		chr1	44435600	44435750	+			chr5	157624114	157625882	chr5-1240-0_REHs/REHs		chr1	25256384	25256837
chr1	28199033	28199200	.	0	+		chr1	44439400	44440850	+			chr5	157627239	157628181	chr5-1240-0_REHs/REHs		chr1	25559073	25559777
chr1	28205750	28205900	.	0	+		chr1	44445600	44445750	+			chr5	157701136	157702071	chr5-1240-0_REHs/REHs		chr1	25565401	25567982
chr1	28210900	28211400	.	0	+		chr1	44679150	44679650	+			chr15	41625258	41626404	chr15-208-0_REHs/REHs		chr1	25572796	25573993
chr1	28213000	28213150	.	0	+		chr1	44688400	44689100	+			chr7	82534571	82538129	chr7-773-0_REHs/REHs		chr1	25574581	25575997
chr1	28286500	28286700	.	0	+		chr1	45097718	45097950	+			chr14	106929300	106931451	chr14-1021-0_REHs/REHs		chr1	25594263	25594419
chr1	28288000	28288150	.	0	+		chr1	45118700	45119000	+			chr2	74685198	74691059	chr2-766-0_REHs/REHs		chr1	25594912	25596008
chr1	28294900	28295500	.	0	+		chr1	45205483	45205750	+			chr16	70404878	70415310	chr16-806-0_REHs/REHs		chr1	25598838	25599351
chr1	28562627	28562750	.	0	+		chr1	45234350	45234450	+			chr16	70415995	70416819	chr16-806-0_REHs/REHs		chr1	25756757	25758024
chr1	28564300	28564550	.	0	+		chr1	45241230	45241550	+			chr7	135242631	135243423	chr7-1181-0_REHs/REHs		chr1	25832213	25833252
chr1	28585988	28586200	.	0	+		chr1	45246200	45246450	+			chr18	28614129	28615884	chr18-189-0_REHs/REHs		chr1	25844048	25844616
chr1	28608250	28609450	.	0	+		chr1	45265571	45266350	+			chr21	34914467	34915168	chr21-191-0_REHs/REHs		chr1	25870091	25871081
chr1	28655500	28655750	.	0	+		chr1	45477850	45478000	+			chr5	180659559	180665890	chr5-1510-0_REHs/REHs		chr1	25943593	25944996
chr1	28656250	28656350	.	0	+		chr1	45482350	45482900	+			chr1	220426904	220428645	chr1-2319-0_REHs/REHs		chr1	26145100	26160554
chr1	28696151	28697550	.	0	+		chr1	45769500	45769600	+			chr16	28936683	28937092	chr16-450-0_REHs/REHs		chr1	26186454	26187487
chr1	28715400	28715900	.	0	+		chr1	45792550	45792700	+			chr6	153304834	153323927	chr6-1586-0_REHs/REHs		chr1	26194295	26195446
chr1	28738150	28738500	.	0	+		chr1	45805950	45806300	+			chr20	2635578	2641955	chr20-31-0_REHs/REHs		chr1	26202141	26202381
chr1	28743850	28745000	.	0	+		chr1	45810350	45811150	+			chr12	123024012	123025725	chr12-1249-0_REHs/REHs		chr1	26219106	26220198
chr1	28800050	28800650	.	0	+		chr1	45965963	45966050	+			chr19	53073514	53073840	chr19-1205-0_REHs/REHs		chr1	26249459	26249767
chr1	28823900	28824150	.	0	+		chr1	46016511	46017350	+			chr19	7413838	7415060	chr19-264-0_REHs/REHs		chr1	26253474	26253951
chr1	28827550	28828950	.	0	+		chr1	46036450	46036850	+			chr5	87970796	87971694	chr5-619-0_REHs/REHs		chr1	26325033	26325833
chr1	28832534	28837900	.	0	+		chr1	46037250	46037650	+			chr5	87975110	87976361	chr5-619-0_REHs/REHs		chr1	26348249	26348380
chr1	28879583	28879850	.	0	+		chr1	46049710	46049900	+			chr19	56185691	56186455	chr19-1322-0_REHs/REHs		chr1	26361286	26361918
chr1	28908500	28908700	.	0	+		chr1	46050400	46050800	+			chr1	78470688	78471537	chr1-1033-0_REHs/REHs		chr1	26420188	26421476
chr1	28918974	28919100	.	0	+		chr1	46084900	46086450	+			chr3	197678731	197686992	chr3-1730-0_REHs/REHs		chr1	26488036	26488443
chr1	28975103	28975300	.	0	+		chr1	46153000	46153150	+			chr5	43484016	43484541	chr5-308-0_REHs/REHs		chr1	26489106	26489455
chr1	28994750	28994850	.	0	+		chr1	46153800	46154050	+			chr5	43484970	43486278	chr5-308-0_REHs/REHs		chr1	26491157	26491455
chr1	28995600	28998300	.	0	+		chr1	46161850	46161950	+			chr16	2827361	2828377	chr16-88-0_REHs/REHs		chr1	26496342	26496685
chr1	29046050	29047600	.	0	+		chr1	46598859	46599100	+			chr2	201755967	201771419	chr2-1718-0_REHs/REHs		chr1	26516672	26517071
chr1	29063400	29063700	.	0	+		chr1	46717555	46718300	+			chr1	43919231	43920302	chr1-710-0_REHs/REHs		chr1	26527675	26528097
chr1	29068900	29071100	.	0	+		chr1	46806400	46806650	+			chr6	27154792	27156522	chr6-373-0_REHs/REHs		chr1	26560616	26561725
chr1	29071600	29071700	.	0	+		chr1	46809650	46809800	+			chr11	61600149	61602248	chr11-527-0_REHs/REHs		chr1	26601405	26605493
chr1	29095450	29096200	.	0	+		chr1	46835250	46836100	+			chr11	61637804	61640122	chr11-527-0_REHs/REHs		chr1	26606069	26613280
chr1	29100200	29100300	.	0	+		chr1	46859973	46860400	+			chr11	61619262	61621263	chr11-527-0_REHs/REHs		chr1	26617060	26618447
chr1	29101850	29102400	.	0	+		chr1	46880350	46880450	+			chr12	121143710	121149031	chr12-1195-0_REHs/REHs		chr1	26662543	26663263
chr1	29213597	29214250	.	0	+		chr1	46885050	46885150	+			chr12	121162383	121163538	chr12-1195-0_REHs/REHs		chr1	26685675	26686937
chr1	29214350	29214450	.	0	+		chr1	47799501	47800800	+			chr7	11580188	11581192	chr7-173-0_REHs/REHs		chr1	26736051	26737195
chr1	29217600	29217800	.	0	+		chr1	51701955	51702700	+			chr10	13390352	13392163	chr10-148-0_REHs/REHs		chr1	26737341	26739018
chr1	29221450	29221550	.	0	+		chr1	51712100	51712200	+			chr11	62644668	62647850	chr11-576-0_REHs/REHs		chr1	26742589	26745506
chr1	29224500	29224650	.	0	+		chr1	52520900	52521350	+			chr1	167298230	167298680	chr1-1793-0_REHs/REHs		chr1	26755348	26758658
chr1	29241000	29242150	.	0	+		chr1	52528750	52528950	+			chr15	44091246	44098367	chr15-252-0_REHs/REHs		chr1	26797366	26799316
chr1	29251900	29252200	.	0	+		chr1	52869568	52869750	+			chr13	77903604	77904036	chr13-532-0_REHs/REHs		chr1	26856341	26857860
chr1	29289150	29289300	.	0	+		chr1	52870300	52870650	+			chr3	100121095	100122408	chr3-798-0_REHs/REHs		chr1	26945496	26947050
chr1	29313900	29314350	.	0	+		chr1	53068110	53068450	+			chr1	155575456	155576258	chr1-1632-0_REHs/REHs		chr1	26947146	26948037
chr1	29319800	29320000	.	0	+		chr1	54412309	54413000	+			chr5	175815730	175816030	chr5-1414-0_REHs/REHs		chr1	27019055	27019865
chr1	29370100	29370200	.	0	+		chr1	54439000	54439100	+			chr5	175816578	175820701	chr5-1414-0_REHs/REHs		chr1	27019965	27021904
chr1	29379650	29379750	.	0	+		chr1	54665825	54666100	+			chr22	31742811	31743717	chr22-310-0_REHs/REHs		chr1	27022133	27023893
chr1	29391450	29391650	.	0	+		chr1	55181490	55181950	+			chr12	53695291	53703632	chr12-531-0_REHs/REHs		chr1	27049132	27050156
chr1	29443300	29446500	.	0	+		chr1	62678250	62680050	+			chr4	154266837	154269503	chr4-1112-0_REHs/REHs		chr1	27111747	27115745
chr1	29446750	29447950	.	0	+		chr1	62902267	62903050	+			chr4	154265796	154266659	chr4-1112-0_REHs/REHs		chr1	27190176	27191224
chr1	29649650	29649750	.	0	+		chr1	62922250	62922400	+			chr16	31086238	31101014	chr16-518-0_REHs/REHs		chr1	27217386	27218062
chr1	29653800	29654050	.	0	+		chr1	63783300	63783450	+			chr16	31085071	31085589	chr16-518-0_REHs/REHs		chr1	27269642	27277861
chr1	29654650	29654750	.	0	+		chr1	63791650	63792000	+			chr17	27071371	27084299	chr17-441-0_REHs/REHs		chr1	27320180	27321883
chr1	31191558	31191700	.	0	+		chr1	64239626	64239950	+			chr19	19976623	19977318	chr19-618-0_REHs/REHs		chr1	27327467	27333431
chr1	31194050	31194100	.	0	+		chr1	64241400	64241500	+			chr19	20010143	20011626	chr19-618-0_REHs/REHs		chr1	27337804	27339391
chr1	31769817	31770000	.	0	+		chr1	64241700	64241950	+			chr1	154243433	154244911	chr1-1593-0_REHs/REHs		chr1	27356155	27356942
chr1	31836850	31837050	.	0	+		chr1	64247550	64247700	+			chr14	96203519	96205230	chr14-826-0_REHs/REHs		chr1	27358220	27358612
chr1	31845750	31846550	.	0	+		chr1	64248400	64248700	+			chr14	96177990	96180465	chr14-826-0_REHs/REHs		chr1	27369393	27370375
chr1	31971835	31971950	.	0	+		chr1	64250100	64250350	+			chr19	5828288	5829409	chr19-216-0_REHs/REHs		chr1	27371252	27372556
chr1	31972600	31972700	.	0	+		chr1	64262850	64263100	+			chr12	56729601	56730018	chr12-601-0_REHs/REHs		chr1	27372798	27376242
chr1	31975250	31975300	.	0	+		chr1	64267850	64267900	+			chr3	128880260	128882287	chr3-1055-0_REHs/REHs		chr1	27384292	27385663
chr1	31980950	31981350	.	0	+		chr1	64269750	64269850	+			chr1	145514640	145516111	chr1-1451-0_REHs/REHs		chr1	27468388	27468995
chr1	31991000	31991100	.	0	+		chr1	64286000	64286600	+			chr3	128399661	128400004	chr3-1038-0_REHs/REHs		chr1	27481154	27481622
chr1	31998150	31998250	.	0	+		chr1	64295050	64295300	+			chr3	128400432	128403073	chr3-1038-0_REHs/REHs		chr1	27561033	27562017
chr1	32000350	32000400	.	0	+		chr1	64301200	64301400	+			chr2	182175065	182175977	chr2-1560-0_REHs/REHs		chr1	27632496	27633758
chr1	32007950	32008000	.	0	+		chr1	64312250	64312600	+			chr2	182170551	182174686	chr2-1560-0_REHs/REHs		chr1	27654600	27677734
chr1	32013150	32013450	.	0	+		chr1	64317500	64317650	+			chr18	39535903	39538303	chr18-260-0_REHs/REHs		chr1	27680106	27684163
chr1	32479400	32479600	.	0	+		chr1	64337050	64337150	+			chr18	39578715	39581948	chr18-260-0_REHs/REHs		chr1	27692098	27693504
chr1	32485000	32485200	.	0	+		chr1	64357300	64357600	+			chr18	39550461	39552615	chr18-260-0_REHs/REHs		chr1	27717894	27718863
chr1	32487950	32488100	.	0	+		chr1	64378100	64378450	+			chr1	53847018	53849209	chr1-845-0_REHs/REHs		chr1	27830863	27831817
chr1	32497100	32497200	.	0	+		chr1	64419300	64419550	+			chr1	53849606	53851920	chr1-845-0_REHs/REHs		chr1	27852225	27857597
chr1	32508150	32509450	.	0	+		chr1	64428550	64428700	+			chr1	53854396	53856197	chr1-845-0_REHs/REHs		chr1	27884015	27884672
chr1	32509900	32510050	.	0	+		chr1	64467000	64467100	+			chr1	245761586	245763009	chr1-2577-0_REHs/REHs		chr1	27895316	27896823
chr1	32512550	32512700	.	0	+		chr1	64472900	64472950	+			chr1	245842376	245844428	chr1-2577-0_REHs/REHs		chr1	27897562	27899406
chr1	32522650	32522750	.	0	+		chr1	64546500	64546600	+			chr1	245745287	245753364	chr1-2577-0_REHs/REHs		chr1	27901877	27904486
chr1	32573585	32573900	.	0	+		chr1	64935811	64936800	+			chr5	131752384	131756722	chr5-959-0_REHs/REHs		chr1	27919360	27922070
chr1	32620150	32620250	.	0	+		chr1	64937200	64937350	+			chr5	131772224	131773440	chr5-959-0_REHs/REHs		chr1	27930774	27933845
chr1	32643000	32646000	.	0	+		chr1	64938400	64938450	+			chr5	131798142	131802194	chr5-959-0_REHs/REHs		chr1	27941565	27942345
chr1	32651600	32653100	.	0	+		chr1	64945300	64945400	+			chr5	131802440	131803557	chr5-959-0_REHs/REHs		chr1	27960874	27961275
chr1	32660900	32663886	.	0	+		chr1	64950150	64950300	+			chr5	131812460	131816209	chr5-959-0_REHs/REHs		chr1	27981725	27982647
chr1	32687989	32688150	.	0	+		chr1	64952300	64952900	+			chr5	131756786	131762311	chr5-959-0_REHs/REHs		chr1	27986051	27986619
chr1	32689600	32689800	.	0	+		chr1	64959900	64960000	+			chr5	131790036	131793349	chr5-959-0_REHs/REHs		chr1	27989401	27989752
chr1	32697000	32697205	.	0	+		chr1	64963850	64964000	+			chr5	131747413	131751306	chr5-959-0_REHs/REHs		chr1	27989902	27991667
chr1	32757658	32758100	.	0	+		chr1	64965250	64965350	+			chr16	28849243	28856097	chr16-447-0_REHs/REHs		chr1	28016128	28016821
chr1	32773200	32773300	.	0	+		chr1	64972200	64972300	+			chr11	121353331	121354557	chr11-1161-0_REHs/REHs		chr1	28051642	28052161
chr1	32795300	32795500	.	0	+		chr1	64986250	64986350	+			chr11	121451480	121453188	chr11-1161-0_REHs/REHs		chr1	28199050	28199759
chr1	32797650	32797800	.	0	+		chr1	64997900	64998700	+			chr11	121448653	121449552	chr11-1161-0_REHs/REHs		chr1	28211352	28217046
chr1	32798600	32799200	.	0	+		chr1	65613260	65613900	+			chr1	91999024	92000321	chr1-1117-0_REHs/REHs		chr1	28240617	28240994
chr1	32799850	32800400	.	0	+		chr1	65614700	65615000	+			chr12	122108229	122110563	chr12-1226-0_REHs/REHs		chr1	28241822	28242655
chr1	32800950	32801050	.	0	+		chr1	65616350	65616600	+			chr13	111366422	111367706	chr13-733-0_REHs/REHs		chr1	28262098	28263856
chr1	33004900	33005100	.	0	+		chr1	65619500	65620200	+			chr13	111376337	111380485	chr13-733-0_REHs/REHs		chr1	28284719	28286417
chr1	33005500	33006100	.	0	+		chr1	65631300	65631550	+			chr14	23023313	23032960	chr14-70-0_REHs/REHs		chr1	28286780	28288446
chr1	33010750	33010850	.	0	+		chr1	65720180	65720550	+			chr14	23019202	23020789	chr14-70-0_REHs/REHs		chr1	28292051	28300090
chr1	33019600	33019750	.	0	+		chr1	65886350	65886450	+			chr1	188209230	188210408	chr1-2017-0_REHs/REHs		chr1	28520501	28521347
chr1	33065700	33066650	.	0	+		chr1	65887650	65887750	+			chr21	16892038	16906576	chr21-42-0_REHs/REHs		chr1	28563841	28565022
chr1	33077950	33078100	.	0	+		chr1	65901750	65901950	+			chr21	16880969	16886647	chr21-42-0_REHs/REHs		chr1	28565071	28565837
chr1	33116188	33116300	.	0	+		chr1	65904250	65904350	+			chr6	79788472	79789706	chr6-962-0_REHs/REHs		chr1	28573899	28577284
chr1	33116900	33117450	.	0	+		chr1	67396034	67396550	+			chr2	47173133	47175170	chr2-473-0_REHs/REHs		chr1	28586042	28586646
chr1	33120000	33120300	.	0	+		chr1	68151100	68151300	+			chr2	47203645	47206943	chr2-473-0_REHs/REHs		chr1	28741165	28741954
chr1	33143100	33143200	.	0	+		chr1	70671368	70671800	+			chr2	47207975	47212302	chr2-473-0_REHs/REHs		chr1	28834678	28837782
chr1	33145200	33146200	.	0	+		chr1	70687053	70687500	+			chr2	47168355	47172854	chr2-473-0_REHs/REHs		chr1	28842814	28843097
chr1	33153750	33154000	.	0	+		chr1	70876935	70877200	+			chr2	47297809	47308242	chr2-473-0_REHs/REHs		chr1	28902065	28908387
chr1	33155100	33155250	.	0	+		chr1	76196500	76196600	+			chr2	47283887	47284832	chr2-473-0_REHs/REHs		chr1	28919001	28921841
chr1	33283200	33286500	.	0	+		chr1	76197000	76197100	+			chr10	82227992	82228768	chr10-740-0_REHs/REHs		chr1	28994705	28996140
chr1	33291750	33291950	.	0	+		chr1	76204650	76204750	+			chr10	82245505	82246237	chr10-740-0_REHs/REHs		chr1	29063286	29064247
chr1	33324300	33324600	.	0	+		chr1	76214850	76214950	+			chr10	82258100	82260035	chr10-740-0_REHs/REHs		chr1	29111756	29112292
chr1	33350500	33350600	.	0	+		chr1	76251933	76252100	+			chr10	82280061	82289760	chr10-740-0_REHs/REHs		chr1	29138759	29139234
chr1	33350800	33350950	.	0	+		chr1	76262200	76263250	+			chr1	203830712	203831413	chr1-2194-0_REHs/REHs		chr1	29208867	29210014
chr1	33351050	33351150	.	0	+		chr1	78444975	78445450	+			chr6	68750901	68756124	chr6-918-0_REHs/REHs		chr1	29213745	29214761
chr1	33353350	33353500	.	0	+		chr1	78470203	78470650	+			chr6	68763243	68764902	chr6-918-0_REHs/REHs		chr1	29442775	29450988
chr1	33721166	33721350	.	0	+		chr1	84543800	84544300	+			chr11	62359265	62361034	chr11-555-0_REHs/REHs		chr1	29491242	29492687
chr1	33722400	33722850	.	0	+		chr1	84944922	84945450	+			chr1	16174600	16176087	chr1-225-0_REHs/REHs		chr1	29509466	29510145
chr1	33725600	33725700	.	0	+		chr1	84972000	84972250	+			chr1	16211896	16212852	chr1-225-0_REHs/REHs		chr1	29513537	29515224
chr1	33727600	33727750	.	0	+		chr1	85741981	85742050	+			chr1	16160957	16174048	chr1-225-0_REHs/REHs		chr1	29563170	29565442
chr1	33733950	33734400	.	0	+		chr1	86050150	86050250	+			chr1	16262525	16270145	chr1-225-0_REHs/REHs		chr1	29574740	29575579
chr1	33737150	33737250	.	0	+		chr1	87597600	87597700	+			chr1	147509601	147511069	chr1-1475-0_REHs/REHs		chr1	29586646	29587331
chr1	33765600	33766250	.	0	+		chr1	90460650	90461050	+			chr5	36055671	36062157	chr5-235-0_REHs/REHs		chr1	29597064	29598323
chr1	33815600	33816000	.	0	+		chr1	91966390	91967550	+			chr14	35754853	35756185	chr14-179-0_REHs/REHs		chr1	29608370	29610075
chr1	33938272	33938750	.	0	+		chr1	93297551	93297950	+			chr14	35756732	35760984	chr14-179-0_REHs/REHs		chr1	29650421	29651872
chr1	33962950	33963600	.	0	+		chr1	93544835	93545600	+			chr5	37063431	37074294	chr5-253-0_REHs/REHs		chr1	29804815	29805255
chr1	35544986	35545800	.	0	+		chr1	93811450	93812500	+			chr10	98039239	98045034	chr10-895-0_REHs/REHs		chr1	31158454	31158880
chr1	35558500	35558850	.	0	+		chr1	93913621	93913850	+			chr12	25173741	25176807	chr12-292-0_REHs/REHs		chr1	31255361	31255878
chr1	35564350	35564450	.	0	+		chr1	93914450	93914550	+			chr12	25176755	25178524	chr12-292-0_REHs/REHs		chr1	31344349	31346396
chr1	35579050	35579800	.	0	+		chr1	94021650	94022150	+			chr12	25203076	25204721	chr12-292-0_REHs/REHs		chr1	31625917	31626234
chr1	35734265	35734800	.	0	+		chr1	94042600	94045450	+			chr19	56165480	56166238	chr19-1321-0_REHs/REHs		chr1	31711575	31712808
chr1	35736250	35736350	.	0	+		chr1	95721000	95721100	+			chr8	141523838	141531032	chr8-961-0_REHs/REHs		chr1	31886084	31887634
chr1	35737950	35738050	.	0	+		chr1	97187300	97187450	+			chr19	52798177	52800316	chr19-1193-0_REHs/REHs		chr1	32014985	32015258
chr1	35740050	35740150	.	0	+		chr1	97188300	97188350	+			chr1	78468874	78469769	chr1-1032-0_REHs/REHs		chr1	32044581	32046181
chr1	35746900	35747150	.	0	+		chr1	97193100	97193200	+			chr5	81364381	81364531	chr5-593-0_REHs/REHs		chr1	32082985	32084094
chr1	35754550	35755250	.	0	+		chr1	97201900	97202000	+			chr1	23881574	23884025	chr1-333-0_REHs/REHs		chr1	32095644	32096883
chr1	35759950	35761150	.	0	+		chr1	97219200	97219450	+			chr11	122933732	122935557	chr11-1170-0_REHs/REHs		chr1	32108052	32110249
chr1	35786150	35786250	.	0	+		chr1	97262700	97263000	+			chr11	122938292	122941130	chr11-1170-0_REHs/REHs		chr1	32169651	32170878
chr1	35795800	35795900	.	0	+		chr1	97279750	97279850	+			chrX	23801286	23801641	chrX-131-0_REHs/REHs		chr1	32180082	32181369
chr1	35797350	35797550	.	0	+		chr1	97286450	97286550	+			chr21	19833619	19836388	chr21-62-0_REHs/REHs		chr1	32205151	32206062
chr1	35816300	35817400	.	0	+		chr1	97287750	97288050	+			chr7	23511156	23513978	chr7-238-0_REHs/REHs		chr1	32226227	32227614
chr1	35823000	35823850	.	0	+		chr1	97290250	97290350	+			chr7	23514670	23516305	chr7-238-0_REHs/REHs		chr1	32228507	32229883
chr1	35824600	35825000	.	0	+		chr1	97290950	97292200	+			chr3	160118020	160119775	chr3-1319-0_REHs/REHs		chr1	32254325	32255902
chr1	35827200	35828050	.	0	+		chr1	97292600	97292700	+			chr3	160145706	160161033	chr3-1319-0_REHs/REHs		chr1	32403528	32403988
chr1	35839900	35841000	.	0	+		chr1	97294400	97295150	+			chr17	37617709	37618203	chr17-624-0_REHs/REHs		chr1	32420306	32420820
chr1	35842400	35842500	.	0	+		chr1	100472200	100472300	+			chr16	15193503	15195296	chr16-271-0_REHs/REHs		chr1	32643798	32645218
chr1	35853050	35853150	.	0	+		chr1	100474050	100474150	+			chr16	24550871	24552208	chr16-375-0_REHs/REHs		chr1	32661591	32667223
chr1	35859200	35859300	.	0	+		chr1	100482750	100482900	+			chr5	88123255	88127253	chr5-625-0_REHs/REHs		chr1	32669001	32670964
chr1	35870600	35870750	.	0	+		chr1	100503683	100504600	+			chr18	9539190	9543889	chr18-90-0_REHs/REHs		chr1	32671233	32676208
chr1	35873150	35873250	.	0	+		chr1	100731709	100732000	+			chr8	135725362	135726667	chr8-924-0_REHs/REHs		chr1	32687990	32700835
chr1	36023360	36023750	.	0	+		chr1	100764600	100765400	+			chr22	26880008	26900326	chr22-234-0_REHs/REHs		chr1	32706017	32706994
chr1	36033650	36034250	.	0	+		chr1	104068291	104069000	+			chr5	56207953	56208988	chr5-372-0_REHs/REHs		chr1	32709695	32710616
chr1	36273750	36273850	.	0	+		chr1	104072850	104073450	+			chr9	33037408	33044702	chr9-167-0_REHs/REHs		chr1	32713066	32715711
chr1	36279250	36279350	.	0	+		chr1	107599360	107599800	+			chrX	13753107	13755108	chrX-64-0_REHs/REHs		chr1	32739720	32740844
chr1	36279550	36279750	.	0	+		chr1	109234900	109235050	+			chrX	13776403	13778821	chrX-64-0_REHs/REHs		chr1	32791772	32801835
chr1	36281850	36281900	.	0	+		chr1	109246150	109246250	+			chrX	13780670	13781852	chrX-64-0_REHs/REHs		chr1	32814880	32816531
chr1	36283550	36283700	.	0	+		chr1	109304050	109304150	+			chr17	4046979	4047553	chr17-79-0_REHs/REHs		chr1	32817282	32817901
chr1	36284100	36284550	.	0	+		chr1	109304800	109304900	+			chr9	90938074	90939937	chr9-484-0_REHs/REHs		chr1	32821830	32829071
chr1	36298800	36298950	.	0	+		chr1	109311200	109311350	+			chr12	120933825	120935811	chr12-1186-0_REHs/REHs		chr1	32898157	32905678
chr1	36321650	36322650	.	0	+		chr1	109645850	109646250	+			chr10	22725946	22726768	chr10-240-0_REHs/REHs		chr1	32909615	32911562
chr1	36326100	36326700	.	0	+		chr1	109647100	109647250	+			chr14	68750426	68752353	chr14-465-0_REHs/REHs		chr1	32965588	32966421
chr1	36327550	36327650	.	0	+		chr1	109756525	109756650	+			chr16	25268870	25269261	chr16-388-0_REHs/REHs		chr1	32986376	32986921
chr1	36348806	36349250	.	0	+		chr1	109782350	109782450	+			chr16	27230762	27237099	chr16-408-0_REHs/REHs		chr1	33005463	33005927
chr1	36354650	36354750	.	0	+		chr1	109783200	109783750	+			chr10	104565332	104572181	chr10-1001-0_REHs/REHs		chr1	33067842	33072617
chr1	36359850	36360500	.	0	+		chr1	109792250	109792500	+			chr10	104561959	104563239	chr10-1001-0_REHs/REHs		chr1	33076539	33080058
chr1	36374450	36374550	.	0	+		chr1	109793650	109795000	+			chr16	67536010	67538519	chr16-753-0_REHs/REHs		chr1	33116188	33116336
chr1	36385100	36386500	.	0	+		chr1	110026550	110026700	+			chr16	67515289	67516174	chr16-753-0_REHs/REHs		chr1	33178008	33179195
chr1	36388500	36389899	.	0	+		chr1	110162441	110162600	+			chr16	87989266	87990602	chr16-997-0_REHs/REHs		chr1	33183007	33183518
chr1	36554443	36554600	.	0	+		chr1	110198715	110199100	+			chr16	88099423	88103585	chr16-997-0_REHs/REHs		chr1	33190347	33190948
chr1	36626650	36627600	.	0	+		chr1	110527648	110527900	+			chr1	226187821	226190582	chr1-2378-0_REHs/REHs		chr1	33202676	33207487
chr1	36646250	36646400	.	0	+		chr1	110569000	110569200	+			chr16	30757762	30759503	chr16-507-0_REHs/REHs		chr1	33207715	33208186
chr1	36648600	36649300	.	0	+		chr1	110577223	110577950	+			chr16	30709473	30710388	chr16-507-0_REHs/REHs		chr1	33218219	33219154
chr1	36689991	36690450	.	0	+		chr1	110583350	110583500	+			chr16	30760959	30773466	chr16-507-0_REHs/REHs		chr1	33220002	33220368
chr1	36715250	36715500	.	0	+		chr1	110593150	110593250	+			chr16	30780662	30786519	chr16-507-0_REHs/REHs		chr1	33224446	33226646
chr1	36751950	36752850	.	0	+		chr1	110594400	110594500	+			chr17	73992846	73998654	chr17-1242-0_REHs/REHs		chr1	33230517	33232288
chr1	36754600	36755150	.	0	+		chr1	110605500	110605600	+			chr6	25991136	25992734	chr6-304-0_REHs/REHs		chr1	33236569	33242757
chr1	36758200	36758250	.	0	+		chr1	110882050	110882100	+			chr16	67673790	67677573	chr16-756-0_REHs/REHs		chr1	33283203	33283791
chr1	36762200	36762350	.	0	+		chr1	110890000	110890600	+			chr6	27859035	27860642	chr6-403-0_REHs/REHs		chr1	33335607	33338341
chr1	36766500	36766600	.	0	+		chr1	110892750	110893150	+			chr9	37465939	37466585	chr9-251-0_REHs/REHs		chr1	33350422	33355777
chr1	36769450	36770957	.	0	+		chr1	110920100	110920350	+			chr5	130601454	130602264	chr5-943-0_REHs/REHs		chr1	33358963	33359752
chr1	37940400	37941100	.	0	+		chr1	111992076	111992350	+			chr5	130669882	130673225	chr5-943-0_REHs/REHs		chr1	33360124	33366965
chr1	37943250	37943500	.	0	+		chr1	111996250	111996350	+			chr5	130714146	130740605	chr5-943-0_REHs/REHs		chr1	33429530	33430529
chr1	37951200	37951300	.	0	+		chr1	112007100	112007250	+			chr1	194699499	194704951	chr1-2058-0_REHs/REHs		chr1	33458216	33459056
chr1	38156350	38156500	.	0	+		chr1	112282138	112282650	+			chr1	194705074	194706953	chr1-2058-0_REHs/REHs		chr1	33593703	33595037
chr1	38158100	38158300	.	0	+		chr1	112283050	112283250	+			chr6	20402102	20404927	chr6-253-0_REHs/REHs		chr1	33618775	33620745
chr1	38166050	38166150	.	0	+		chr1	112298500	112298750	+			chr11	66035285	66035910	chr11-691-0_REHs/REHs		chr1	33631082	33631914
chr1	38174700	38175300	.	0	+		chr1	112303050	112303150	+			chr11	66046690	66056593	chr11-691-0_REHs/REHs		chr1	33646604	33647706
chr1	38176500	38176550	.	0	+		chr1	112938816	112938900	+			chr14	91580706	91581635	chr14-751-0_REHs/REHs		chr1	33721184	33723399
chr1	38259477	38259900	.	0	+		chr1	113162400	113162500	+			chr14	91707435	91708477	chr14-751-0_REHs/REHs		chr1	33809192	33809526
chr1	38478368	38478950	.	0	+		chr1	113217050	113217650	+			chr21	38639916	38640431	chr21-263-0_REHs/REHs		chr1	34628775	34633377
chr1	38494600	38494650	.	0	+		chr1	113244000	113244200	+			chr2	55459812	55467878	chr2-525-0_REHs/REHs		chr1	34641651	34641852
chr1	39456914	39457050	.	0	+		chr1	113245500	113245650	+			chr13	38514690	38518068	chr13-226-0_REHs/REHs		chr1	34642311	34643094
chr1	39469950	39470400	.	0	+		chr1	113246250	113246350	+			chr13	38575928	38577730	chr13-226-0_REHs/REHs		chr1	34716222	34716540
chr1	39472900	39473000	.	0	+		chr1	113265550	113265650	+			chr13	38585891	38587879	chr13-226-0_REHs/REHs		chr1	35098538	35101114
chr1	39473950	39474400	.	0	+		chr1	113392664	113393150	+			chr13	38599614	38601766	chr13-226-0_REHs/REHs		chr1	35246762	35247313
chr1	39491988	39492650	.	0	+		chr1	113498050	113498150	+			chr9	130571659	130593169	chr9-884-0_REHs/REHs		chr1	35331606	35332153
chr1	39494400	39494550	.	0	+		chr1	113499200	113499700	+			chr19	44123197	44123739	chr19-954-0_REHs/REHs		chr1	35394960	35396128
chr1	39496400	39496500	.	0	+		chr1	113615802	113616850	+			chr14	93799524	93804746	chr14-788-0_REHs/REHs		chr1	35449991	35450939
chr1	39500100	39500250	.	0	+		chr1	113629100	113629700	+			chr20	47662828	47663287	chr20-504-0_REHs/REHs		chr1	35657783	35658748
chr1	39518800	39519450	.	0	+		chr1	113671500	113671550	+			chr20	47714849	47728649	chr20-504-0_REHs/REHs		chr1	35676045	35676532
chr1	40204519	40205000	.	0	+		chr1	113673300	113673450	+			chr1	26560653	26560983	chr1-399-0_REHs/REHs		chr1	35734589	35734727
chr1	40219200	40219300	.	0	+		chr1	113673800	113673900	+			chr1	26602184	26619452	chr1-399-0_REHs/REHs		chr1	35855397	35856869
chr1	40420784	40420950	.	0	+		chr1	113676450	113676600	+			chr4	6643018	6647932	chr4-104-0_REHs/REHs		chr1	35882524	35884208
chr1	40426300	40426550	.	0	+		chr1	114447818	114448300	+			chrX	128913917	128915244	chrX-864-0_REHs/REHs		chr1	35886951	35906409
chr1	40428900	40429000	.	0	+		chr1	114455800	114455900	+			chr6	32862049	32862476	chr6-584-0_REHs/REHs		chr1	36020696	36022722
chr1	40430300	40430500	.	0	+		chr1	114522050	114522100	+			chr16	2569621	2570969	chr16-79-0_REHs/REHs		chr1	36023381	36024506
chr1	40506350	40506600	.	0	+		chr1	114526150	114526500	+			chr16	2580736	2582027	chr16-79-0_REHs/REHs		chr1	36165313	36165704
chr1	40508100	40508200	.	0	+		chr1	116916000	116916100	+			chr16	2582505	2586856	chr16-79-0_REHs/REHs		chr1	36166283	36166427
chr1	40525050	40525150	.	0	+		chr1	116933500	116933700	+			chr1	151032853	151043562	chr1-1542-0_REHs/REHs		chr1	36167154	36168568
chr1	40537600	40538250	.	0	+		chr1	116948300	116949650	+			chr18	19213743	19220638	chr18-146-0_REHs/REHs		chr1	36172925	36175504
chr1	40542600	40542700	.	0	+		chr1	117602919	117603350	+			chr4	141445267	141445763	chr4-1013-0_REHs/REHs		chr1	36183681	36184910
chr1	40627036	40627250	.	0	+		chr1	117612050	117612100	+			chr16	30570524	30573050	chr16-502-0_REHs/REHs		chr1	36235204	36235606
chr1	40680400	40681750	.	0	+		chr1	117621150	117621400	+			chr1	173793773	173794066	chr1-1868-0_REHs/REHs		chr1	36273216	36273645
chr1	40701750	40710200	.	0	+		chr1	117650750	117651300	+			chr1	173828640	173833832	chr1-1868-0_REHs/REHs		chr1	36348879	36349505
chr1	40723767	40724000	.	0	+		chr1	117664550	117664950	+			chr1	249120518	249120915	chr1-2609-0_REHs/REHs		chr1	36393467	36396681
chr1	40747050	40747150	.	0	+		chr1	118472369	118472650	+			chr11	65627148	65627854	chr11-681-0_REHs/REHs		chr1	36554473	36555286
chr1	40758550	40759000	.	0	+		chr1	119683003	119683550	+			chr12	104338948	104352542	chr12-975-0_REHs/REHs		chr1	36557892	36563119
chr1	40839340	40839550	.	0	+		chr1	120254500	120254750	+			chr1	36770170	36772584	chr1-582-0_REHs/REHs		chr1	36590689	36590817
chr1	40840000	40840600	.	0	+		chr1	120256550	120256700	+			chr2	240323078	240323359	chr2-2056-0_REHs/REHs		chr1	36614681	36616537
chr1	40847250	40847350	.	0	+		chr1	120287400	120287850	+			chr13	21720581	21726680	chr13-40-0_REHs/REHs		chr1	36616814	36617389
chr1	40851750	40852100	.	0	+		chr1	121307795	121308700	+			chr19	41257098	41257711	chr19-899-0_REHs/REHs		chr1	36621747	36622616
chr1	40866000	40866350	.	0	+		chr1	143913750	143917750	+			chr6	391744	394057	chr6-5-0_REHs/REHs		chr1	36625299	36626444
chr1	40882950	40884800	.	0	+		chr1	144301550	144301650	+			chr16	450355	451773	chr16-13-0_REHs/REHs		chr1	36626604	36626973
chr1	40887600	40890250	.	0	+		chr1	144593670	144593850	+			chr19	17632193	17633967	chr19-548-0_REHs/REHs		chr1	36643801	36644638
chr1	40890850	40890950	.	0	+		chr1	144707200	144707850	+			chr19	17634416	17635796	chr19-548-0_REHs/REHs		chr1	36648964	36649872
chr1	40891900	40892600	.	0	+		chr1	145209143	145209450	+			chr16	18813146	18816165	chr16-318-0_REHs/REHs		chr1	36652504	36653927
chr1	40915750	40917200	.	0	+		chr1	145415600	145415650	+			chr2	43454128	43462201	chr2-431-0_REHs/REHs		chr1	36771595	36772526
chr1	40974388	40974650	.	0	+		chr1	145438450	145438550	+			chr11	8708703	8710538	chr11-128-0_REHs/REHs		chr1	36780294	36789362
chr1	40997239	40997550	.	0	+		chr1	145443100	145443250	+			chr8	61703751	61705421	chr8-476-0_REHs/REHs		chr1	36851785	36852250
chr1	41157300	41158700	.	0	+		chr1	145470500	145470750	+			chr13	114103883	114105913	chr13-767-0_REHs/REHs		chr1	36852532	36854170
chr1	41174950	41175650	.	0	+		chr1	145507603	145507750	+			chr17	7589989	7590896	chr17-162-0_REHs/REHs		chr1	36876299	36877536
chr1	41181850	41182800	.	0	+		chr1	145575255	145575550	+			chr1	33283214	33284675	chr1-533-0_REHs/REHs		chr1	36884921	36886746
chr1	41225250	41225500	.	0	+		chr1	145576300	145576650	+			chr3	197354872	197356796	chr3-1721-0_REHs/REHs		chr1	36916194	36919229
chr1	41237150	41237250	.	0	+		chr1	145611149	145611450	+			chr11	47789203	47791977	chr11-427-0_REHs/REHs		chr1	37236177	37237010
chr1	41239850	41240350	.	0	+		chr1	145943800	145943900	+			chr2	113033142	113033754	chr2-1095-0_REHs/REHs		chr1	37289797	37290117
chr1	41242400	41242600	.	0	+		chr1	145945500	145945650	+			chr15	93445544	93447480	chr15-795-0_REHs/REHs		chr1	37498850	37499857
chr1	41445334	41447400	.	0	+		chr1	145963200	145963850	+			chr4	77507641	77512427	chr4-587-0_REHs/REHs		chr1	37500105	37504183
chr1	41455300	41455700	.	0	+		chr1	145969650	145970700	+			chr4	77520515	77522742	chr4-587-0_REHs/REHs		chr1	37507145	37508175
chr1	41465450	41465700	.	0	+		chr1	145979150	145980150	+			chr4	77526565	77528419	chr4-587-0_REHs/REHs		chr1	37678876	37680050
chr1	41474450	41474500	.	0	+		chr1	146650700	146650950	+			chr4	77607323	77610884	chr4-587-0_REHs/REHs		chr1	37700874	37701284
chr1	41477700	41478237	.	0	+		chr1	146745700	146745750	+			chr2	214016983	214018507	chr2-1796-0_REHs/REHs		chr1	37780884	37781085
chr1	41831850	41831900	.	0	+		chr1	146760900	146761300	+			chr11	47254951	47267524	chr11-410-0_REHs/REHs		chr1	37917771	37918794
chr1	41832300	41832450	.	0	+		chr1	146768400	146768500	+			chr11	47235959	47237907	chr11-410-0_REHs/REHs		chr1	37937279	37937450
chr1	41841050	41841150	.	0	+		chr1	146773300	146773550	+			chr16	88694473	88695229	chr16-1003-0_REHs/REHs		chr1	37941540	37943311
chr1	41841450	41841900	.	0	+		chr1	147400503	147400650	+			chr2	27438597	27441027	chr2-275-0_REHs/REHs		chr1	37980429	37980845
chr1	41849100	41849200	.	0	+		chr1	147424450	147424550	+			chr4	140314288	140340782	chr4-990-0_REHs/REHs		chr1	38025346	38029188
chr1	42846464	42846850	.	0	+		chr1	147511400	147511650	+			chr14	23790739	23791668	chr14-108-0_REHs/REHs		chr1	38125456	38126870
chr1	42853500	42853950	.	0	+		chr1	147994150	147994350	+			chr12	65563344	65564309	chr12-672-0_REHs/REHs		chr1	38129285	38129435
chr1	42857300	42857450	.	0	+		chr1	148900100	148900200	+			chr12	65581815	65582952	chr12-672-0_REHs/REHs		chr1	38156548	38157787
chr1	42882650	42882750	.	0	+		chr1	148928303	148928500	+			chr12	65601558	65603001	chr12-672-0_REHs/REHs		chr1	38218885	38219759
chr1	42886900	42887150	.	0	+		chr1	149186107	149186150	+			chr16	4743682	4746789	chr16-159-0_REHs/REHs		chr1	38231946	38232650
chr1	42922169	42922500	.	0	+		chr1	149605700	149606500	+			chr16	4747005	4752218	chr16-159-0_REHs/REHs		chr1	38259701	38260199
chr1	42923650	42924050	.	0	+		chr1	149615650	149616650	+			chr2	74425709	74426343	chr2-757-0_REHs/REHs		chr1	38273892	38274781
chr1	42925850	42926050	.	0	+		chr1	149683400	149683600	+			chr2	74451792	74453845	chr2-757-0_REHs/REHs		chr1	38325389	38325878
chr1	43124050	43124800	.	0	+		chr1	149684150	149684500	+			chr2	179326726	179327044	chr2-1532-0_REHs/REHs		chr1	38375588	38377248
chr1	43142250	43142429	.	0	+		chr1	149804216	149804700	+			chr13	50223952	50224849	chr13-379-0_REHs/REHs		chr1	38398262	38398772
chr1	43232922	43233450	.	0	+		chr1	149858400	149858800	+			chr16	75681946	75683379	chr16-873-0_REHs/REHs		chr1	38412248	38412769
chr1	43235550	43235650	.	0	+		chr1	149871149	149871650	+			chr11	73694538	73695737	chr11-836-0_REHs/REHs		chr1	38462417	38463777
chr1	43241550	43241650	.	0	+		chr1	150133200	150134600	+			chr22	42017262	42017753	chr22-490-0_REHs/REHs		chr1	38465478	38467625
chr1	43244400	43244600	.	0	+		chr1	150228000	150228050	+			chr22	42057527	42059534	chr22-490-0_REHs/REHs		chr1	38470522	38471246
chr1	43250950	43251150	.	0	+		chr1	150232400	150232550	+			chr7	73624252	73625458	chr7-681-0_REHs/REHs		chr1	38474867	38476401
chr1	43282747	43283500	.	0	+		chr1	150241650	150241850	+			chr7	73629755	73648492	chr7-681-0_REHs/REHs		chr1	38494116	38495919
chr1	43312250	43312400	.	0	+		chr1	150248700	150249050	+			chr17	29636687	29643563	chr17-505-0_REHs/REHs		chr1	38605717	38607385
chr1	43766600	43766750	.	0	+		chr1	150254950	150255100	+			chr19	55770769	55772502	chr19-1301-0_REHs/REHs		chr1	38647361	38648888
chr1	43824600	43824800	.	0	+		chr1	150266264	150266500	+			chr16	67753316	67755190	chr16-759-0_REHs/REHs		chr1	38734377	38736051
chr1	43829150	43829650	.	0	+		chr1	150282250	150282700	+			chr2	178129589	178131251	chr2-1523-0_REHs/REHs		chr1	38751949	38753242
chr1	43855566	43855850	.	0	+		chr1	150294113	150294400	+			chr6	156600767	156604058	chr6-1613-0_REHs/REHs		chr1	38836853	38837383
chr1	43880500	43880700	.	0	+		chr1	150459876	150460150	+			chr16	302293	303323	chr16-7-0_REHs/REHs		chr1	38891350	38892437
chr1	43889000	43889800	.	0	+		chr1	150476550	150476800	+			chr21	43482970	43483930	chr21-336-0_REHs/REHs		chr1	38892647	38895539
chr1	43918650	43920600	.	0	+		chr1	150487621	150487900	+			chr16	30103410	30104079	chr16-484-0_REHs/REHs		chr1	38941688	38942176
chr1	44115804	44116500	.	0	+		chr1	150898910	150899300	+			chr16	30104606	30110210	chr16-484-0_REHs/REHs		chr1	39024273	39025417
chr1	44169900	44171189	.	0	+		chr1	150941350	150941450	+			chr4	103748753	103749326	chr4-789-0_REHs/REHs		chr1	39192599	39193394
chr1	44412600	44412750	.	0	+		chr1	150953850	150953950	+			chr16	2282519	2295726	chr16-73-0_REHs/REHs		chr1	39269882	39270127
chr1	44435550	44435850	.	0	+		chr1	150954450	150954700	+			chr17	43183383	43189315	chr17-791-0_REHs/REHs		chr1	39283505	39284874
chr1	44438800	44440750	.	0	+		chr1	150974350	150974450	+			chr18	57571231	57572120	chr18-408-0_REHs/REHs		chr1	39325646	39338425
chr1	44443750	44443972	.	0	+		chr1	150990000	150990350	+			chr18	57567161	57568205	chr18-408-0_REHs/REHs		chr1	39372519	39374968
chr1	44679133	44679900	.	0	+		chr1	150995450	150995550	+			chr18	57573142	57574712	chr18-408-0_REHs/REHs		chr1	39381234	39382556
chr1	44681100	44681300	.	0	+		chr1	151004750	151004800	+			chr6	86353794	86354648	chr6-1000-0_REHs/REHs		chr1	39406888	39407530
chr1	44686200	44686300	.	0	+		chr1	151005050	151005100	+			chr16	89926927	89938767	chr16-1057-0_REHs/REHs		chr1	39456946	39458163
chr1	44688600	44689100	.	0	+		chr1	151020225	151020550	+			chr16	29813438	29816865	chr16-476-0_REHs/REHs		chr1	39481092	39482530
chr1	45097625	45098300	.	0	+		chr1	151032200	151032250	+			chr16	29824241	29827689	chr16-476-0_REHs/REHs		chr1	39491990	39492580
chr1	45114850	45115250	.	0	+		chr1	151033050	151033150	+			chr16	29817474	29819224	chr16-476-0_REHs/REHs		chr1	39568785	39573289
chr1	45117300	45117350	.	0	+		chr1	151138500	151138700	+			chr16	29802041	29803374	chr16-476-0_REHs/REHs		chr1	39596825	39598918
chr1	45140350	45144000	.	0	+		chr1	151143300	151143750	+			chr19	57791282	57791800	chr19-1345-0_REHs/REHs		chr1	39605758	39607741
chr1	45187800	45187900	.	0	+		chr1	151171000	151173050	+			chr3	184060036	184068377	chr3-1530-0_REHs/REHs		chr1	39614604	39616432
chr1	45189400	45192750	.	0	+		chr1	151227150	151227600	+			chr7	36430456	36431512	chr7-374-0_REHs/REHs		chr1	39623481	39625122
chr1	45205466	45205750	.	0	+		chr1	151254750	151255200	+			chr9	140140330	140140471	chr9-1108-0_REHs/REHs		chr1	39694843	39696369
chr1	45234150	45234850	.	0	+		chr1	151264800	151266200	+			chr12	121848759	121875711	chr12-1215-0_REHs/REHs		chr1	39732442	39734845
chr1	45241213	45241450	.	0	+		chr1	151372020	151372250	+			chr12	53843567	53845623	chr12-538-0_REHs/REHs		chr1	39872357	39875421
chr1	45242100	45242200	.	0	+		chr1	151375350	151375450	+			chr12	53873482	53884583	chr12-538-0_REHs/REHs		chr1	39955235	39957192
chr1	45243300	45243400	.	0	+		chr1	151482600	151482700	+			chr18	19301915	19305579	chr18-149-0_REHs/REHs		chr1	39980635	39981650
chr1	45244250	45244350	.	0	+		chr1	151483950	151484300	+			chr18	19321131	19325379	chr18-149-0_REHs/REHs		chr1	39984079	39989288
chr1	45265978	45266250	.	0	+		chr1	151486700	151486800	+			chr18	19314641	19320582	chr18-149-0_REHs/REHs		chr1	40041331	40042526
chr1	45267850	45267950	.	0	+		chr1	151488650	151488950	+			chr19	52800416	52800884	chr19-1194-0_REHs/REHs		chr1	40075472	40076859
chr1	45271550	45271667	.	0	+		chr1	151812350	151812550	+			chr1	111415761	111418164	chr1-1309-0_REHs/REHs		chr1	40098743	40098878
chr1	45477050	45477100	.	0	+		chr1	153234350	153234450	+			chr14	20937547	20938387	chr14-24-0_REHs/REHs		chr1	40204539	40205092
chr1	45477850	45478000	.	0	+		chr1	153606544	153607200	+			chr14	20944688	20945773	chr14-24-0_REHs/REHs		chr1	40227672	40233154
chr1	45769500	45770100	.	0	+		chr1	153619500	153620950	+			chr15	75918119	75918654	chr15-600-0_REHs/REHs		chr1	40235978	40236970
chr1	45792529	45792750	.	0	+		chr1	153631150	153631350	+			chr1	109203729	109203941	chr1-1261-0_REHs/REHs		chr1	40237014	40237879
chr1	45805801	45806300	.	0	+		chr1	153669950	153671150	+			chr10	73975751	73976066	chr10-652-0_REHs/REHs		chr1	40254700	40255286
chr1	45811050	45811150	.	0	+		chr1	153700522	153702600	+			chr13	20231731	20251983	chr13-17-0_REHs/REHs		chr1	40255575	40256132
chr1	45965950	45966050	.	0	+		chr1	153706650	153706750	+			chr1	184020855	184021304	chr1-1983-0_REHs/REHs		chr1	40358897	40360543
chr1	46016480	46017000	.	0	+		chr1	153766380	153766450	+			chr11	82891407	82901134	chr11-919-0_REHs/REHs		chr1	40362864	40367523
chr1	46035550	46035650	.	0	+		chr1	153936150	153936900	+			chr17	72208259	72209590	chr17-1187-0_REHs/REHs		chr1	40420849	40422034
chr1	46036450	46036900	.	0	+		chr1	153963232	153963350	+			chr13	51465639	51467809	chr13-413-0_REHs/REHs		chr1	40437744	40439507
chr1	46049705	46049900	.	0	+		chr1	154193400	154193450	+			chr9	131266312	131266915	chr9-915-0_REHs/REHs		chr1	40446113	40447400
chr1	46072100	46072200	.	0	+		chr1	154214450	154214550	+			chr9	131299950	131307361	chr9-915-0_REHs/REHs		chr1	40531994	40543992
chr1	46072950	46074450	.	0	+		chr1	154236800	154236900	+			chr21	33104566	33104895	chr21-160-0_REHs/REHs		chr1	40781206	40782980
chr1	46080950	46081050	.	0	+		chr1	154239050	154239150	+			chr2	190729593	190730729	chr2-1605-0_REHs/REHs		chr1	40943163	40943636
chr1	46083750	46083850	.	0	+		chr1	154243700	154243986	+			chr13	34117145	34118147	chr13-195-0_REHs/REHs		chr1	40947717	40950439
chr1	46084950	46085400	.	0	+		chr1	154297295	154297550	+			chr16	56984301	56985459	chr16-658-0_REHs/REHs		chr1	40994346	40995815
chr1	46153000	46154000	.	0	+		chr1	154298200	154298600	+			chr3	135915427	135916078	chr3-1128-0_REHs/REHs		chr1	41119871	41121379
chr1	46269195	46270000	.	0	+		chr1	154301250	154301450	+			chr5	148209843	148211366	chr5-1135-0_REHs/REHs		chr1	41175009	41176298
chr1	46410900	46411050	.	0	+		chr1	154323800	154324050	+			chr5	148215750	148215940	chr5-1135-0_REHs/REHs		chr1	41245123	41249282
chr1	46475900	46476150	.	0	+		chr1	154947153	154947650	+			chr20	57466731	57467447	chr20-604-0_REHs/REHs		chr1	41268250	41269154
chr1	46499450	46505750	.	0	+		chr1	154955800	154956000	+			chr20	57481368	57482919	chr20-604-0_REHs/REHs		chr1	41290094	41291211
chr1	46598850	46599750	.	0	+		chr1	154972700	154972800	+			chr8	82192741	82193724	chr8-618-0_REHs/REHs		chr1	41326770	41328039
chr1	46713350	46714100	.	0	+		chr1	154989650	154989700	+			chr19	59067193	59067695	chr19-1394-0_REHs/REHs		chr1	41486133	41492202
chr1	46717800	46718300	.	0	+		chr1	154990050	154990300	+			chr19	59061892	59067303	chr19-1394-0_REHs/REHs		chr1	41707990	41708607
chr1	46743950	46744145	.	0	+		chr1	154991050	154991150	+			chr6	36646979	36648049	chr6-688-0_REHs/REHs		chr1	41831098	41841432
chr1	46806403	46806850	.	0	+		chr1	155036200	155036350	+			chr22	40794372	40812566	chr22-459-0_REHs/REHs		chr1	41841435	41842668
chr1	46809650	46809800	.	0	+		chr1	155043100	155044000	+			chr4	184371040	184377059	chr4-1242-0_REHs/REHs		chr1	41847624	41849104
chr1	46835600	46836150	.	0	+		chr1	155051451	155051550	+			chr16	69856152	69858053	chr16-797-0_REHs/REHs		chr1	41860198	41861108
chr1	47645050	47645150	.	0	+		chr1	155100400	155100500	+			chr10	129845812	129846679	chr10-1211-0_REHs/REHs		chr1	42698743	42701578
chr1	47799550	47800800	.	0	+		chr1	155108282	155108450	+			chr10	129847396	129848394	chr10-1211-0_REHs/REHs		chr1	42927919	42928692
chr1	47851800	47852600	.	0	+		chr1	155146350	155146600	+			chr10	129861697	129863034	chr10-1211-0_REHs/REHs		chr1	42998765	42999622
chr1	47853000	47854600	.	0	+		chr1	155147250	155147500	+			chr10	129859301	129861527	chr10-1211-0_REHs/REHs		chr1	43144823	43147897
chr1	47903700	47903850	.	0	+		chr1	155205350	155205850	+			chr12	94071130	94071766	chr12-862-0_REHs/REHs		chr1	43206114	43207109
chr1	50574590	50574900	.	0	+		chr1	155248400	155248500	+			chr12	94133730	94136146	chr12-862-0_REHs/REHs		chr1	43231752	43232735
chr1	50575450	50576800	.	0	+		chr1	155259900	155260300	+			chr12	12888835	12889922	chr12-216-0_REHs/REHs		chr1	43282190	43283052
chr1	50584600	50584700	.	0	+		chr1	155261250	155261400	+			chr12	12936736	12939963	chr12-216-0_REHs/REHs		chr1	43388807	43389945
chr1	50599150	50599250	.	0	+		chr1	155278700	155278900	+			chr12	12959834	12961334	chr12-216-0_REHs/REHs		chr1	43390106	43392519
chr1	50600550	50601100	.	0	+		chr1	155290700	155290900	+			chr13	89572471	89574689	chr13-601-0_REHs/REHs		chr1	43426180	43428450
chr1	50652050	50652350	.	0	+		chr1	155294300	155294450	+			chr22	26875614	26879284	chr22-233-0_REHs/REHs		chr1	43471419	43473128
chr1	50666800	50668000	.	0	+		chr1	155403020	155403100	+			chr6	43574297	43597794	chr6-799-0_REHs/REHs		chr1	43473347	43474350
chr1	50670550	50671850	.	0	+		chr1	155580041	155580200	+			chr9	6413149	6415530	chr9-62-0_REHs/REHs		chr1	43533915	43535555
chr1	51434400	51436600	.	0	+		chr1	155658866	155659200	+			chr9	131901290	131903911	chr9-936-0_REHs/REHs		chr1	43585665	43585798
chr1	51439400	51440250	.	0	+		chr1	155715619	155715800	+			chr9	131928328	131929476	chr9-936-0_REHs/REHs		chr1	43617253	43618651
chr1	51440800	51444500	.	0	+		chr1	156024600	156025100	+			chr9	131873224	131874390	chr9-936-0_REHs/REHs		chr1	43642475	43646252
chr1	51476200	51476550	.	0	+		chr1	156050328	156051200	+			chr11	67417776	67418488	chr11-737-0_REHs/REHs		chr1	43736278	43736660
chr1	51701883	51703000	.	0	+		chr1	156052950	156053250	+			chr16	28754131	28762045	chr16-445-0_REHs/REHs		chr1	43738122	43744210
chr1	51712100	51712200	.	0	+		chr1	156068950	156069050	+			chr12	118810968	118813473	chr12-1158-0_REHs/REHs		chr1	43814205	43815193
chr1	51736750	51738750	.	0	+		chr1	156075000	156075100	+			chr2	171608235	171609539	chr2-1451-0_REHs/REHs		chr1	43825926	43831389
chr1	51742450	51742750	.	0	+		chr1	156084550	156085600	+			chr6	3117008	3118835	chr6-47-0_REHs/REHs		chr1	43833877	43840634
chr1	51745750	51745850	.	0	+		chr1	156119900	156120250	+			chr13	50571167	50595976	chr13-388-0_REHs/REHs		chr1	43907929	43919074
chr1	52082744	52082850	.	0	+		chr1	156163880	156164150	+			chr15	85198055	85199887	chr15-719-0_REHs/REHs		chr1	43919513	43920315
chr1	52125050	52125350	.	0	+		chr1	156182756	156183250	+			chr15	85197570	85198150	chr15-719-0_REHs/REHs		chr1	43995041	43995806
chr1	52195450	52196200	.	0	+		chr1	156561550	156561750	+			chr8	145748209	145754475	chr8-1037-0_REHs/REHs		chr1	43996553	43997762
chr1	52197500	52197600	.	0	+		chr1	156698527	156698850	+			chr16	8734834	8736127	chr16-175-0_REHs/REHs		chr1	44014287	44016025
chr1	52207650	52207800	.	0	+		chr1	156737250	156737400	+			chr16	8738102	8738937	chr16-175-0_REHs/REHs		chr1	44059197	44059892
chr1	52245150	52245350	.	0	+		chr1	158150675	158151050	+			chr18	31429902	31437325	chr18-218-0_REHs/REHs		chr1	44116201	44119010
chr1	52246450	52247650	.	0	+		chr1	159141724	159141800	+			chr18	31449096	31451474	chr18-218-0_REHs/REHs		chr1	44171068	44173057
chr1	52253000	52261500	.	0	+		chr1	159142700	159143200	+			chr18	31451398	31451631	chr18-218-0_REHs/REHs		chr1	44232097	44232698
chr1	52520894	52523000	.	0	+		chr1	159750759	159751000	+			chr19	36235921	36236370	chr19-772-0_REHs/REHs		chr1	44434091	44435506
chr1	52528750	52529000	.	0	+		chr1	159753900	159754050	+			chr19	36237878	36239209	chr19-772-0_REHs/REHs		chr1	44439874	44444783
chr1	52552600	52552750	.	0	+		chr1	160085511	160085750	+			chr19	36245127	36246068	chr19-772-0_REHs/REHs		chr1	44455065	44458758
chr1	52607675	52608600	.	0	+		chr1	160092350	160092450	+			chr10	125297380	125298654	chr10-1170-0_REHs/REHs		chr1	44462207	44466366
chr1	52618450	52618550	.	0	+		chr1	160102300	160102550	+			chr12	99000041	99002330	chr12-933-0_REHs/REHs		chr1	44495764	44497091
chr1	52629300	52629450	.	0	+		chr1	160114800	160114950	+			chr14	64970605	64971927	chr14-429-0_REHs/REHs		chr1	44679137	44690084
chr1	52662850	52663050	.	0	+		chr1	160175211	160175550	+			chr15	79165282	79165907	chr15-656-0_REHs/REHs		chr1	44690104	44692420
chr1	52675650	52675800	.	0	+		chr1	160287082	160287150	+			chr15	79221151	79224598	chr15-656-0_REHs/REHs		chr1	44870830	44874506
chr1	52870231	52871250	.	0	+		chr1	160313150	160313350	+			chr16	47524626	47526995	chr16-576-0_REHs/REHs		chr1	44965149	44967404
chr1	52882250	52884350	.	0	+		chr1	160330300	160330400	+			chr16	47495804	47498316	chr16-576-0_REHs/REHs		chr1	44988778	44990099
chr1	52885250	52885350	.	0	+		chr1	160332450	160332750	+			chr1	235491836	235492161	chr1-2502-0_REHs/REHs		chr1	45000020	45008240
chr1	53068028	53068200	.	0	+		chr1	160370950	160371300	+			chr10	101380550	101381126	chr10-941-0_REHs/REHs		chr1	45057277	45058158
chr1	53081500	53081800	.	0	+		chr1	161068300	161068400	+			chr6	42018258	42018574	chr6-766-0_REHs/REHs		chr1	45082849	45083526
chr1	53192077	53192650	.	0	+		chr1	161087856	161087950	+			chr6	152035365	152037760	chr6-1582-0_REHs/REHs		chr1	45097718	45098093
chr1	53196500	53196650	.	0	+		chr1	161128951	161129600	+			chr6	152011559	152012495	chr6-1582-0_REHs/REHs		chr1	45104236	45105376
chr1	53196950	53197050	.	0	+		chr1	161147350	161147550	+			chr22	30701729	30703790	chr22-290-0_REHs/REHs		chr1	45108818	45121745
chr1	53214800	53215000	.	0	+		chr1	161172150	161172300	+			chr3	25706459	25707548	chr3-203-0_REHs/REHs		chr1	45146410	45148103
chr1	53253700	53253800	.	0	+		chr1	161195824	161195950	+			chr6	135501705	135502050	chr6-1404-0_REHs/REHs		chr1	45192844	45193048
chr1	53271300	53271550	.	0	+		chr1	161202650	161202750	+			chr6	135502191	135505173	chr6-1404-0_REHs/REHs		chr1	45196718	45197117
chr1	53280400	53280550	.	0	+		chr1	161553000	161553100	+			chr11	64879610	64887741	chr11-644-0_REHs/REHs		chr1	45245036	45249968
chr1	53287700	53287850	.	0	+		chr1	161582350	161582450	+			chr14	102276196	102276661	chr14-909-0_REHs/REHs		chr1	45258315	45259434
chr1	53290200	53291250	.	0	+		chr1	161591400	161591500	+			chr14	102290583	102291527	chr14-909-0_REHs/REHs		chr1	45263841	45264036
chr1	53294550	53294700	.	0	+		chr1	161641150	161641200	+			chr14	102341056	102342986	chr14-909-0_REHs/REHs		chr1	45265571	45265914
chr1	53295950	53296500	.	0	+		chr1	161719555	161719700	+			chr14	102344100	102345412	chr14-909-0_REHs/REHs		chr1	45271407	45273044
chr1	53308432	53309300	.	0	+		chr1	162760491	162761050	+			chr1	146674256	146676005	chr1-1466-0_REHs/REHs		chr1	45273080	45273643
chr1	53309650	53310050	.	0	+		chr1	164528350	164528500	+			chr1	146695722	146697377	chr1-1466-0_REHs/REHs		chr1	45277016	45279492
chr1	53480550	53480700	.	0	+		chr1	164528650	164528750	+			chr3	111697812	111698305	chr3-886-0_REHs/REHs		chr1	45285594	45287686
chr1	53504550	53504650	.	0	+		chr1	164529100	164529250	+			chr7	112090507	112090927	chr7-1021-0_REHs/REHs		chr1	45292419	45294005
chr1	53516400	53517250	.	0	+		chr1	164531950	164532400	+			chr11	65078778	65083160	chr11-651-0_REHs/REHs		chr1	45465161	45465511
chr1	53519200	53519950	.	0	+		chr1	164544850	164544950	+			chr2	175458527	175462536	chr2-1493-0_REHs/REHs		chr1	45477849	45478416
chr1	53521950	53522050	.	0	+		chr1	164545400	164546400	+			chr2	175462643	175463287	chr2-1493-0_REHs/REHs		chr1	45671583	45672050
chr1	53662430	53662600	.	0	+		chr1	164555900	164556050	+			chr20	35724110	35725354	chr20-383-0_REHs/REHs		chr1	45767384	45768092
chr1	53792059	53792250	.	0	+		chr1	164558700	164558750	+			chr19	58366844	58369644	chr19-1365-0_REHs/REHs		chr1	45769483	45769803
chr1	53794000	53794100	.	0	+		chr1	164575600	164577200	+			chr3	71178891	71181776	chr3-672-0_REHs/REHs		chr1	45769987	45772095
chr1	53803950	53804200	.	0	+		chr1	164621150	164621250	+			chr6	31707756	31708371	chr6-539-0_REHs/REHs		chr1	45785962	45787272
chr1	54411722	54411800	.	0	+		chr1	164656650	164656750	+			chr1	150207193	150208405	chr1-1519-0_REHs/REHs		chr1	45787712	45791831
chr1	54412300	54413000	.	0	+		chr1	164660600	164660650	+			chr2	27545985	27550035	chr2-279-0_REHs/REHs		chr1	45792539	45797337
chr1	54433650	54433750	.	0	+		chr1	164661450	164661500	+			chr20	30160977	30161127	chr20-260-0_REHs/REHs		chr1	45806531	45814630
chr1	54519239	54520500	.	0	+		chr1	164665650	164665750	+			chr20	30159063	30161086	chr20-260-0_REHs/REHs		chr1	45957297	45959027
chr1	54665820	54666050	.	0	+		chr1	164677000	164677100	+			chr16	23907410	23909496	chr16-373-0_REHs/REHs		chr1	45972500	45975156
chr1	54683850	54684000	.	0	+		chr1	164709900	164710000	+			chr16	23925290	23926715	chr16-373-0_REHs/REHs		chr1	45975836	45980676
chr1	55181493	55181700	.	0	+		chr1	164755600	164755700	+			chr16	24015472	24017126	chr16-373-0_REHs/REHs		chr1	46079686	46088750
chr1	55209700	55209800	.	0	+		chr1	164806200	164806300	+			chr16	24011364	24014658	chr16-373-0_REHs/REHs		chr1	46157834	46160826
chr1	55353050	55353300	.	0	+		chr1	164821450	164823000	+			chr16	24022633	24025611	chr16-373-0_REHs/REHs		chr1	46490204	46498062
chr1	55681050	55681200	.	0	+		chr1	165599744	165600250	+			chr19	58815894	58830379	chr19-1380-0_REHs/REHs		chr1	46632194	46632889
chr1	62902693	62902900	.	0	+		chr1	165600950	165601600	+			chr14	93815635	93817417	chr14-790-0_REHs/REHs		chr1	46669018	46669944
chr1	62910400	62911000	.	0	+		chr1	165630800	165630900	+			chr14	93834971	93836222	chr14-790-0_REHs/REHs		chr1	46686681	46687622
chr1	62916050	62917350	.	0	+		chr1	165738198	165738700	+			chr14	93941603	93942742	chr14-790-0_REHs/REHs		chr1	46739655	46768875
chr1	62923200	62923300	.	0	+		chr1	165796750	165798450	+			chr14	93997922	94016044	chr14-790-0_REHs/REHs		chr1	46797523	46799266
chr1	63249774	63250600	.	0	+		chr1	165826400	165826900	+			chr14	93814423	93815542	chr14-790-0_REHs/REHs		chr1	46859974	46860427
chr1	63266600	63267000	.	0	+		chr1	165879300	165882450	+			chr11	128481515	128483615	chr11-1230-0_REHs/REHs		chr1	46866213	46867884
chr1	63309450	63309700	.	0	+		chr1	166824150	166824250	+			chr7	76256638	76260124	chr7-742-0_REHs/REHs		chr1	46871743	46872822
chr1	63833318	63833800	.	0	+		chr1	166824750	166825500	+			chr3	121554084	121555543	chr3-954-0_REHs/REHs		chr1	47070312	47076654
chr1	63890700	63892100	.	0	+		chr1	167189524	167189600	+			chr12	112460253	112467370	chr12-1093-0_REHs/REHs		chr1	47078884	47079312
chr1	63902750	63902800	.	0	+		chr1	167189700	167190200	+			chr4	124327	124737	chr4-5-0_REHs/REHs		chr1	47080223	47081865
chr1	63908750	63909600	.	0	+		chr1	167190900	167191500	+			chr11	128434412	128436049	chr11-1227-0_REHs/REHs		chr1	47082207	47082910
chr1	63989020	63989800	.	0	+		chr1	167203400	167203650	+			chr16	5130931	5147815	chr16-167-0_REHs/REHs		chr1	47131958	47133559
chr1	63994000	63994400	.	0	+		chr1	167212500	167212600	+			chr17	73851716	73852066	chr17-1236-0_REHs/REHs		chr1	47133673	47134002
chr1	64006050	64006150	.	0	+		chr1	167219050	167219200	+			chr20	40322183	40323408	chr20-420-0_REHs/REHs		chr1	47134495	47135833
chr1	64006500	64006750	.	0	+		chr1	167224900	167225000	+			chr21	40685820	40686318	chr21-298-0_REHs/REHs		chr1	47141402	47142708
chr1	64014600	64015200	.	0	+		chr1	167239800	167239900	+			chr6	53224872	53226625	chr6-877-0_REHs/REHs		chr1	47489253	47489650
chr1	64016050	64016250	.	0	+		chr1	167253500	167253600	+			chr22	42059763	42064221	chr22-491-0_REHs/REHs		chr1	47573695	47573900
chr1	64058928	64062550	.	0	+		chr1	167255000	167255100	+			chr3	23932025	23948111	chr3-192-0_REHs/REHs		chr1	47696525	47697615
chr1	64074250	64074350	.	0	+		chr1	167262950	167263250	+			chr1	158979831	158982469	chr1-1694-0_REHs/REHs		chr1	47799501	47800482
chr1	64125000	64125200	.	0	+		chr1	167280050	167280350	+			chr1	158978761	158979644	chr1-1694-0_REHs/REHs		chr1	47881979	47882528
chr1	64125800	64125900	.	0	+		chr1	167283850	167284350	+			chr19	48254683	48257827	chr19-1068-0_REHs/REHs		chr1	47902964	47904546
chr1	64127600	64128150	.	0	+		chr1	168009598	168009900	+			chr19	48250266	48252820	chr19-1068-0_REHs/REHs		chr1	47998885	47999260
chr1	64132600	64132700	.	0	+		chr1	168011300	168011700	+			chr3	4345269	4346605	chr3-19-0_REHs/REHs		chr1	48174966	48176150
chr1	65210450	65210750	.	0	+		chr1	168013700	168013800	+			chr6	135435751	135439503	chr6-1402-0_REHs/REHs		chr1	48190192	48190826
chr1	65255050	65255150	.	0	+		chr1	168026500	168026550	+			chr10	82308191	82309375	chr10-741-0_REHs/REHs		chr1	48449471	48450409
chr1	65256600	65256750	.	0	+		chr1	168148206	168148650	+			chr10	82303085	82304143	chr10-741-0_REHs/REHs		chr1	48461790	48463437
chr1	65271400	65272100	.	0	+		chr1	168149450	168149500	+			chr10	82295855	82301069	chr10-741-0_REHs/REHs		chr1	48965839	48966429
chr1	65274650	65275450	.	0	+		chr1	168195209	168195500	+			chr16	28887760	28891262	chr16-449-0_REHs/REHs		chr1	49242132	49242564
chr1	65285850	65285950	.	0	+		chr1	169764132	169764750	+			chr16	28874788	28875118	chr16-449-0_REHs/REHs		chr1	49723051	49723742
chr1	65287000	65287050	.	0	+		chr1	170501304	170501800	+			chr16	28891821	28892572	chr16-449-0_REHs/REHs		chr1	50513708	50514279
chr1	65288050	65288200	.	0	+		chr1	171306150	171306500	+			chr7	82588043	82595792	chr7-777-0_REHs/REHs		chr1	50798898	50799282
chr1	65296650	65297500	.	0	+		chr1	171308800	171308900	+			chr7	82565427	82587521	chr7-777-0_REHs/REHs		chr1	51434111	51434217
chr1	65298500	65298900	.	0	+		chr1	171454670	171455150	+			chr10	102820992	102827754	chr10-970-0_REHs/REHs		chr1	51797029	51798300
chr1	65613300	65613350	.	0	+		chr1	171501500	171501700	+			chr6	131689744	131691903	chr6-1355-0_REHs/REHs		chr1	51889044	51889427
chr1	65613800	65613900	.	0	+		chr1	171529800	171529950	+			chr11	63525671	63531143	chr11-584-0_REHs/REHs		chr1	51983944	51984987
chr1	65614700	65614850	.	0	+		chr1	171531400	171531900	+			chr17	43225838	43230631	chr17-795-0_REHs/REHs		chr1	52193513	52195226
chr1	65619500	65619950	.	0	+		chr1	171553000	171553100	+			chr1	38325395	38327795	chr1-612-0_REHs/REHs		chr1	52246789	52266845
chr1	65631400	65631550	.	0	+		chr1	171561600	171561700	+			chr3	566282	567331	chr3-10-0_REHs/REHs		chr1	52471317	52472093
chr1	65695650	65696000	.	0	+		chr1	171564350	171564550	+			chr3	31574582	31575661	chr3-265-0_REHs/REHs		chr1	52498584	52499505
chr1	65699500	65699850	.	0	+		chr1	171565450	171565950	+			chr3	31573558	31573893	chr3-265-0_REHs/REHs		chr1	52520886	52522629
chr1	65720141	65720350	.	0	+		chr1	171566750	171566900	+			chr6	26172611	26173831	chr6-318-0_REHs/REHs		chr1	52607660	52608665
chr1	65885450	65885550	.	0	+		chr1	171568500	171568600	+			chr3	122135037	122135337	chr3-962-0_REHs/REHs		chr1	52831036	52831831
chr1	65886350	65886450	.	0	+		chr1	171767850	171768100	+			chr3	122135199	122149547	chr3-962-0_REHs/REHs		chr1	52832239	52833444
chr1	66797913	66798300	.	0	+		chr1	171769950	171770100	+			chr21	33036558	33044990	chr21-159-0_REHs/REHs		chr1	52834231	52836013
chr1	66799700	66799800	.	0	+		chr1	172507065	172507400	+			chr14	61943779	61945893	chr14-405-0_REHs/REHs		chr1	52869568	52870090
chr1	66801900	66803250	.	0	+		chr1	172532300	172532650	+			chr4	26839824	26840233	chr4-317-0_REHs/REHs		chr1	52873461	52874794
chr1	66805800	66806850	.	0	+		chr1	172534850	172534950	+			chr4	142142031	142142677	chr4-1021-0_REHs/REHs		chr1	53019620	53020665
chr1	66837200	66837300	.	0	+		chr1	172535350	172535450	+			chr5	34008861	34009820	chr5-200-0_REHs/REHs		chr1	53068111	53068231
chr1	66840850	66841150	.	0	+		chr1	172540150	172540250	+			chr6	30613578	30623237	chr6-500-0_REHs/REHs		chr1	53098841	53099119
chr1	67390619	67391450	.	0	+		chr1	173446447	173446600	+			chr12	124154277	124155580	chr12-1278-0_REHs/REHs		chr1	53124508	53125347
chr1	67395950	67396600	.	0	+		chr1	173458000	173458500	+			chrX	48432828	48433280	chrX-332-0_REHs/REHs		chr1	53125679	53125787
chr1	67397900	67398000	.	0	+		chr1	173459000	173459450	+			chr2	170440847	170441304	chr2-1442-0_REHs/REHs		chr1	53127659	53128038
chr1	67423700	67423850	.	0	+		chr1	173837450	173838650	+			chr3	195717284	195719527	chr3-1679-0_REHs/REHs		chr1	53192100	53192459
chr1	67450250	67450450	.	0	+		chr1	173839900	173840300	+			chr6	31430960	31448350	chr6-524-0_REHs/REHs		chr1	53208283	53208921
chr1	67454750	67455050	.	0	+		chr1	173846350	173846450	+			chr1	198985278	198987884	chr1-2098-0_REHs/REHs		chr1	53308451	53309343
chr1	67455400	67458250	.	0	+		chr1	173866750	173866850	+			chr11	61196930	61197500	chr11-520-0_REHs/REHs		chr1	53386488	53387446
chr1	67662850	67663150	.	0	+		chr1	174843521	174845000	+			chr16	74330688	74339142	chr16-848-0_REHs/REHs		chr1	53586070	53586473
chr1	67680600	67680800	.	0	+		chr1	174850050	174850200	+			chr6	24795200	24797917	chr6-273-0_REHs/REHs		chr1	53662470	53663280
chr1	67685600	67685700	.	0	+		chr1	174852650	174853450	+			chr1	46152816	46153788	chr1-751-0_REHs/REHs		chr1	53704301	53705734
chr1	67690900	67692750	.	0	+		chr1	174863750	174863950	+			chr1	201798245	201798722	chr1-2150-0_REHs/REHs		chr1	53792093	53793079
chr1	67725800	67725900	.	0	+		chr1	174869550	174869750	+			chr6	13272894	13301514	chr6-185-0_REHs/REHs		chr1	53862901	53864052
chr1	67727950	67729750	.	0	+		chr1	174870800	174871850	+			chr12	49525983	49527120	chr12-461-0_REHs/REHs		chr1	53892670	53896217
chr1	67731300	67731400	.	0	+		chr1	174879250	174879650	+			chr12	49550380	49552536	chr12-461-0_REHs/REHs		chr1	53897032	53900588
chr1	67743800	67743950	.	0	+		chr1	174894550	174894650	+			chr22	24172337	24181194	chr22-172-0_REHs/REHs		chr1	53914407	53915119
chr1	68150848	68151250	.	0	+		chr1	174963700	174963750	+			chrX	70503461	70503893	chrX-559-0_REHs/REHs		chr1	53936042	53936456
chr1	68154400	68154650	.	0	+		chr1	178310600	178310950	+			chr1	113214702	113218338	chr1-1338-0_REHs/REHs		chr1	53968703	53969976
chr1	70671352	70671550	.	0	+		chr1	178366600	178366700	+			chr1	113238734	113248989	chr1-1338-0_REHs/REHs		chr1	54170262	54170973
chr1	70687000	70687500	.	0	+		chr1	178379350	178379450	+			chr6	32811811	32813267	chr6-582-0_REHs/REHs		chr1	54302880	54303927
chr1	70710350	70710450	.	0	+		chr1	178380450	178381250	+			chr6	32813199	32821627	chr6-582-0_REHs/REHs		chr1	54356050	54356719
chr1	70716000	70716150	.	0	+		chr1	178382850	178383050	+			chr6	110796650	110797228	chr6-1194-0_REHs/REHs		chr1	54359822	54360279
chr1	70716250	70717650	.	0	+		chr1	178414350	178414450	+			chr19	5690275	5700119	chr19-209-0_REHs/REHs		chr1	54379556	54380388
chr1	70820463	70821150	.	0	+		chr1	178416800	178417200	+			chr11	118394480	118401869	chr11-1125-0_REHs/REHs		chr1	54601290	54603201
chr1	70876874	70877100	.	0	+		chr1	178511350	178512550	+			chr2	73511612	73512490	chr2-743-0_REHs/REHs		chr1	54681603	54692842
chr1	74663899	74664500	.	0	+		chr1	180079550	180079600	+			chr5	151151461	151152276	chr5-1193-0_REHs/REHs		chr1	54775707	54778679
chr1	75198800	75199500	.	0	+		chr1	180084550	180085550	+			chr6	132452205	132456564	chr6-1366-0_REHs/REHs		chr1	54808246	54809232
chr1	75229550	75234050	.	0	+		chr1	180086200	180086550	+			chr7	27170611	27174492	chr7-295-0_REHs/REHs		chr1	54844432	54845573
chr1	76190368	76190900	.	0	+		chr1	180123974	180124250	+			chr2	198378599	198380624	chr2-1692-0_REHs/REHs		chr1	54869245	54871749
chr1	76205650	76205750	.	0	+		chr1	180161600	180162250	+			chr9	41954462	41955105	chr9-274-0_REHs/REHs		chr1	54872212	54873309
chr1	76229000	76229100	.	0	+		chr1	180168550	180169300	+			chr13	46957835	46961222	chr13-328-0_REHs/REHs		chr1	54940742	54941601
chr1	76251900	76252100	.	0	+		chr1	180171000	180171400	+			chr16	4502764	4514941	chr16-152-0_REHs/REHs		chr1	54953198	54955140
chr1	76253500	76253600	.	0	+		chr1	181057830	181057900	+			chr16	22308729	22309350	chr16-351-0_REHs/REHs		chr1	54955991	54956677
chr1	76261650	76263200	.	0	+		chr1	182584450	182584600	+			chr16	22341695	22351159	chr16-351-0_REHs/REHs		chr1	54965193	54965880
chr1	76540383	76540500	.	0	+		chr1	182808411	182809400	+			chr7	44925532	44925682	chr7-458-0_REHs/REHs		chr1	55008215	55008879
chr1	76540900	76541000	.	0	+		chr1	182858300	182860300	+			chr11	58894176	58903954	chr11-479-0_REHs/REHs		chr1	55229711	55230216
chr1	76543100	76543700	.	0	+		chr1	183440350	183440450	+			chr5	67540027	67541352	chr5-451-0_REHs/REHs		chr1	55246899	55247084
chr1	76546100	76546250	.	0	+		chr1	183441700	183442650	+			chr5	67531744	67537611	chr5-451-0_REHs/REHs		chr1	55351847	55352909
chr1	76558700	76558850	.	0	+		chr1	183522550	183522650	+			chr5	67583244	67584386	chr5-451-0_REHs/REHs		chr1	55364621	55368578
chr1	76559750	76560850	.	0	+		chr1	183526450	183526700	+			chr14	24740357	24740741	chr14-129-0_REHs/REHs		chr1	55416126	55416495
chr1	76563650	76563800	.	0	+		chr1	183528000	183528350	+			chr14	24754005	24768581	chr14-129-0_REHs/REHs		chr1	55428621	55429556
chr1	76567800	76568600	.	0	+		chr1	183529600	183529700	+			chr3	12619552	12634076	chr3-83-0_REHs/REHs		chr1	55446291	55446854
chr1	76576400	76576700	.	0	+		chr1	183529900	183530000	+			chr4	44689617	44714632	chr4-404-0_REHs/REHs		chr1	55581103	55581885
chr1	76581700	76581850	.	0	+		chr1	186345015	186345250	+			chr4	6675145	6675653	chr4-105-0_REHs/REHs		chr1	55680538	55682045
chr1	76585000	76585350	.	0	+		chr1	193028719	193029300	+			chr7	5632440	5635825	chr7-102-0_REHs/REHs		chr1	56924206	56926341
chr1	76589100	76589250	.	0	+		chr1	200379305	200379550	+			chr7	5641929	5645376	chr7-102-0_REHs/REHs		chr1	56943261	56943436
chr1	76616850	76617300	.	0	+		chr1	200381150	200381650	+			chr14	20898965	20900372	chr14-20-0_REHs/REHs		chr1	57000163	57003167
chr1	76618950	76620900	.	0	+		chr1	200713237	200714300	+			chr14	20896123	20898055	chr14-20-0_REHs/REHs		chr1	57010151	57011843
chr1	76625700	76626000	.	0	+		chr1	200715400	200715700	+			chr19	56152874	56154880	chr19-1320-0_REHs/REHs		chr1	57015988	57017836
chr1	76630300	76630600	.	0	+		chr1	200719250	200719350	+			chr19	56157677	56160870	chr19-1320-0_REHs/REHs		chr1	57030725	57032026
chr1	76656800	76657550	.	0	+		chr1	200720800	200721100	+			chr22	26956921	26957665	chr22-238-0_REHs/REHs		chr1	57042957	57045166
chr1	76721400	76721650	.	0	+		chr1	200725100	200725250	+			chr9	135911662	135913429	chr9-1000-0_REHs/REHs		chr1	57888180	57889872
chr1	76788800	76788900	.	0	+		chr1	200739050	200739300	+			chr9	135906084	135907578	chr9-1000-0_REHs/REHs		chr1	58469220	58470953
chr1	78245300	78245950	.	0	+		chr1	200744200	200744500	+			chr12	92540518	92541595	chr12-827-0_REHs/REHs		chr1	58496966	58497351
chr1	78249450	78249550	.	0	+		chr1	200761850	200761950	+			chr12	92552293	92553107	chr12-827-0_REHs/REHs		chr1	58497938	58498985
chr1	78251350	78251500	.	0	+		chr1	200762650	200762750	+			chr20	1306042	1306531	chr20-19-0_REHs/REHs		chr1	58624113	58624411
chr1	78256700	78258300	.	0	+		chr1	200861300	200861500	+			chr20	1330659	1350669	chr20-19-0_REHs/REHs		chr1	58635132	58636835
chr1	78276300	78276400	.	0	+		chr1	200885600	200886350	+			chr20	1350586	1351453	chr20-19-0_REHs/REHs		chr1	58715150	58716180
chr1	78282500	78282600	.	0	+		chr1	200993000	200993200	+			chr3	58853766	58855829	chr3-591-0_REHs/REHs		chr1	58740270	58740560
chr1	78312950	78314500	.	0	+		chr1	201706959	201707200	+			chr3	58856092	58856230	chr3-591-0_REHs/REHs		chr1	59011836	59012446
chr1	78352150	78352250	.	0	+		chr1	201708950	201709950	+			chr3	58847435	58853611	chr3-591-0_REHs/REHs		chr1	59042625	59043139
chr1	78392459	78392700	.	0	+		chr1	201715750	201715800	+			chr6	96969676	96970180	chr6-1092-0_REHs/REHs		chr1	59085365	59086077
chr1	78394950	78395150	.	0	+		chr1	201798300	201798800	+			chr15	44063437	44069719	chr15-251-0_REHs/REHs		chr1	59248194	59249765
chr1	78399000	78399100	.	0	+		chr1	201924623	201924950	+			chr16	2270934	2272426	chr16-72-0_REHs/REHs		chr1	59250185	59251639
chr1	78403600	78403700	.	0	+		chr1	201929100	201929200	+			chr17	74722914	74733419	chr17-1273-0_REHs/REHs		chr1	59280080	59282464
chr1	78407700	78407850	.	0	+		chr1	201940250	201940350	+			chr2	76617002	76618767	chr2-788-0_REHs/REHs		chr1	59318568	59319405
chr1	78443991	78445450	.	0	+		chr1	201951748	201951950	+			chr2	76621387	76622642	chr2-788-0_REHs/REHs		chr1	59369444	59369809
chr1	78470432	78471050	.	0	+		chr1	201979700	201979950	+			chr2	76562325	76564272	chr2-788-0_REHs/REHs		chr1	59479224	59479444
chr1	79083431	79083600	.	0	+		chr1	202154102	202154400	+			chr2	76543985	76546113	chr2-788-0_REHs/REHs		chr1	59528487	59528637
chr1	79098900	79100100	.	0	+		chr1	202780079	202780350	+			chr2	76545965	76549765	chr2-788-0_REHs/REHs		chr1	59529081	59530936
chr1	79100400	79100500	.	0	+		chr1	202830152	202831200	+			chr1	16971635	16973220	chr1-244-0_REHs/REHs		chr1	59542756	59543840
chr1	84543800	84543950	.	0	+		chr1	202976635	202977000	+			chr6	24522885	24524012	chr6-269-0_REHs/REHs		chr1	59544102	59545228
chr1	84549850	84550550	.	0	+		chr1	202994150	202995800	+			chr8	125985536	125986074	chr8-856-0_REHs/REHs		chr1	59927090	59930392
chr1	84551750	84551950	.	0	+		chr1	203274624	203274750	+			chr11	63448938	63450282	chr11-583-0_REHs/REHs		chr1	60135471	60135635
chr1	84609888	84611400	.	0	+		chr1	203689300	203689350	+			chr11	63520274	63525215	chr11-583-0_REHs/REHs		chr1	60392129	60392474
chr1	84612000	84612200	.	0	+		chr1	203698850	203699000	+			chr13	28713473	28713758	chr13-116-0_REHs/REHs		chr1	60955832	60956221
chr1	84613750	84613850	.	0	+		chr1	203700600	203700700	+			chr13	28694998	28713416	chr13-116-0_REHs/REHs		chr1	61352607	61352912
chr1	84633700	84634000	.	0	+		chr1	203705700	203705800	+			chr20	57226287	57227433	chr20-601-0_REHs/REHs		chr1	61509177	61509674
chr1	84636800	84636950	.	0	+		chr1	203706800	203707100	+			chr3	186285620	186286807	chr3-1579-0_REHs/REHs		chr1	61515929	61516616
chr1	84673050	84673150	.	0	+		chr1	203764800	203764900	+			chr11	57405823	57406931	chr11-460-0_REHs/REHs		chr1	61542827	61543120
chr1	84678650	84678950	.	0	+		chr1	203765500	203765700	+			chr11	57423555	57425009	chr11-460-0_REHs/REHs		chr1	61548097	61549135
chr1	84700850	84704150	.	0	+		chr1	203767550	203767750	+			chr3	897032	898161	chr3-12-0_REHs/REHs		chr1	62417040	62418037
chr1	84708300	84709400	.	0	+		chr1	203784700	203785050	+			chr13	22178019	22178311	chr13-54-0_REHs/REHs		chr1	62625504	62642775
chr1	84709900	84710500	.	0	+		chr1	203785400	203785450	+			chr14	53235096	53258273	chr14-316-0_REHs/REHs		chr1	62647709	62649274
chr1	84944930	84945550	.	0	+		chr1	203825150	203825550	+			chr14	92492765	92493934	chr14-768-0_REHs/REHs		chr1	62660507	62664090
chr1	84972000	84972850	.	0	+		chr1	203828150	203828300	+			chr16	81067907	81069968	chr16-904-0_REHs/REHs		chr1	62784097	62784998
chr1	85741550	85741800	.	0	+		chr1	203830726	203831150	+			chr7	66687124	66707987	chr7-615-0_REHs/REHs		chr1	62792391	62793457
chr1	85742500	85742650	.	0	+		chr1	204042228	204042400	+			chr6	86389362	86390302	chr6-1001-0_REHs/REHs		chr1	62803505	62803789
chr1	87170250	87170650	.	0	+		chr1	204094100	204094250	+			chr16	8937439	8949062	chr16-177-0_REHs/REHs		chr1	62917441	62924953
chr1	87206500	87206700	.	0	+		chr1	204100400	204100900	+			chr16	8949268	8962158	chr16-177-0_REHs/REHs		chr1	63153494	63153955
chr1	87214500	87216050	.	0	+		chr1	204485799	204486000	+			chr17	4617071	4618544	chr17-91-0_REHs/REHs		chr1	63165320	63167366
chr1	87216900	87217000	.	0	+		chr1	204949352	204949600	+			chr17	4608613	4615012	chr17-91-0_REHs/REHs		chr1	63539554	63540243
chr1	87379243	87379350	.	0	+		chr1	204957200	204957300	+			chr17	4607464	4608459	chr17-91-0_REHs/REHs		chr1	63760658	63761187
chr1	87380350	87381800	.	0	+		chr1	204987750	204987850	+			chr12	133340703	133349108	chr12-1369-0_REHs/REHs		chr1	63783241	63789623
chr1	87397650	87398000	.	0	+		chr1	204989600	204989700	+			chr14	50100760	50101108	chr14-260-0_REHs/REHs		chr1	63790847	63791639
chr1	87416050	87416400	.	0	+		chr1	204990950	204991100	+			chr14	50101195	50124872	chr14-260-0_REHs/REHs		chr1	63791687	63793477
chr1	87424300	87424500	.	0	+		chr1	205425650	205425700	+			chr11	17102584	17112457	chr11-217-0_REHs/REHs		chr1	63793637	63796412
chr1	87425800	87426450	.	0	+		chr1	205473868	205474150	+			chr16	25027198	25032050	chr16-380-0_REHs/REHs		chr1	63833329	63833602
chr1	87463350	87463450	.	0	+		chr1	205482050	205482150	+			chr17	68100979	68103742	chr17-1170-0_REHs/REHs		chr1	63898204	63902990
chr1	87512000	87512300	.	0	+		chr1	205503350	205503600	+			chr7	22893788	22894619	chr7-226-0_REHs/REHs		chr1	63904408	63906649
chr1	87523500	87523950	.	0	+		chr1	205504600	205505700	+			chr16	31885077	31885769	chr16-539-0_REHs/REHs		chr1	63906666	63908596
chr1	87538600	87538750	.	0	+		chr1	205512800	205512900	+			chr11	2418075	2421555	chr11-53-0_REHs/REHs		chr1	63908930	63912844
chr1	87547200	87547350	.	0	+		chr1	206643850	206643950	+			chr16	23703115	23705042	chr16-367-0_REHs/REHs		chr1	64039216	64040182
chr1	87569050	87569200	.	0	+		chr1	206644450	206644550	+			chr19	16306369	16308558	chr19-516-0_REHs/REHs		chr1	64059086	64059442
chr1	87571750	87573200	.	0	+		chr1	207494993	207495500	+			chr22	42503232	42504482	chr22-511-0_REHs/REHs		chr1	64239627	64240870
chr1	87581150	87581300	.	0	+		chr1	209606150	209606250	+			chr22	42486124	42486787	chr22-511-0_REHs/REHs		chr1	64241586	64242837
chr1	87597600	87597650	.	0	+		chr1	209848758	209848850	+			chr22	42515799	42518131	chr22-511-0_REHs/REHs		chr1	64245001	64246543
chr1	87794531	87794700	.	0	+		chr1	210013900	210014000	+			chr15	42565783	42567658	chr15-224-0_REHs/REHs		chr1	64247400	64248816
chr1	87797600	87797650	.	0	+		chr1	210016400	210016500	+			chr12	6960600	6961106	chr12-108-0_REHs/REHs		chr1	64807130	64808201
chr1	87810700	87811200	.	0	+		chr1	210029950	210030150	+			chr12	6974814	6982531	chr12-108-0_REHs/REHs		chr1	64816289	64820857
chr1	89149950	89150100	.	0	+		chr1	210406000	210406100	+			chr1	10010029	10011147	chr1-142-0_REHs/REHs		chr1	64935811	64937245
chr1	89204150	89204250	.	0	+		chr1	210407850	210407950	+			chr6	41755315	41765517	chr6-753-0_REHs/REHs		chr1	64958671	64959721
chr1	89206700	89206900	.	0	+		chr1	211430861	211431050	+			chr12	93861269	93861550	chr12-852-0_REHs/REHs		chr1	64961615	64963288
chr1	89210750	89212950	.	0	+		chr1	211431900	211432000	+			chr12	93891489	93893110	chr12-852-0_REHs/REHs		chr1	64970324	64971090
chr1	89260100	89260250	.	0	+		chr1	211432650	211432750	+			chr19	19633686	19635019	chr19-603-0_REHs/REHs		chr1	65210595	65211725
chr1	89264150	89264850	.	0	+		chr1	211434350	211434450	+			chr1	46732724	46768775	chr1-768-0_REHs/REHs		chr1	65432677	65433507
chr1	89286300	89286400	.	0	+		chr1	211443150	211443250	+			chr16	46723529	46724150	chr16-569-0_REHs/REHs		chr1	65468398	65468611
chr1	89308750	89308950	.	0	+		chr1	211454650	211454700	+			chr6	31633225	31633660	chr6-534-0_REHs/REHs		chr1	65469133	65469448
chr1	89989652	89989950	.	0	+		chr1	211481350	211481450	+			chr10	71932927	71933068	chr10-623-0_REHs/REHs		chr1	65531674	65534029
chr1	89990400	89991100	.	0	+		chr1	211489700	211489900	+			chr1	27019062	27021476	chr1-413-0_REHs/REHs		chr1	65613260	65615168
chr1	89996850	89997000	.	0	+		chr1	211490500	211490850	+			chr17	61819341	61821139	chr17-1059-0_REHs/REHs		chr1	65720180	65721514
chr1	90002100	90002250	.	0	+		chr1	211519250	211519350	+			chr19	18133220	18134724	chr19-561-0_REHs/REHs		chr1	65730502	65731895
chr1	90011700	90011800	.	0	+		chr1	212209110	212209750	+			chr19	18140868	18143375	chr19-561-0_REHs/REHs		chr1	65885748	65885887
chr1	90098610	90100100	.	0	+		chr1	212782098	212782400	+			chr22	31821459	31843439	chr22-313-0_REHs/REHs		chr1	65889714	65891515
chr1	90102900	90103150	.	0	+		chr1	212782850	212783300	+			chr3	81810406	81810860	chr3-753-0_REHs/REHs		chr1	65919847	65921807
chr1	90106300	90106700	.	0	+		chr1	213031663	213032150	+			chr2	130738047	130739456	chr2-1213-0_REHs/REHs		chr1	66109585	66113244
chr1	90109850	90111800	.	0	+		chr1	213066250	213066350	+			chr1	245674099	245676449	chr1-2576-0_REHs/REHs		chr1	66797421	66799477
chr1	90117550	90117650	.	0	+		chr1	213070700	213070800	+			chr1	245735397	245745176	chr1-2576-0_REHs/REHs		chr1	66800450	66801912
chr1	90136750	90136900	.	0	+		chr1	213071200	213071400	+			chr18	39519022	39521196	chr18-258-0_REHs/REHs		chr1	66946517	66947226
chr1	90154950	90155050	.	0	+		chr1	213072100	213072300	+			chr18	39517372	39518653	chr18-258-0_REHs/REHs		chr1	67218066	67218198
chr1	90155850	90155950	.	0	+		chr1	213073450	213073700	+			chr16	67261009	67281434	chr16-750-0_REHs/REHs		chr1	67390575	67390907
chr1	90164450	90164550	.	0	+		chr1	213141400	213141800	+			chr20	44563312	44563734	chr20-458-0_REHs/REHs		chr1	67396034	67396721
chr1	90185600	90185750	.	0	+		chr1	213145950	213146350	+			chr20	44571841	44582840	chr20-458-0_REHs/REHs		chr1	67519442	67520115
chr1	90188500	90188600	.	0	+		chr1	213156950	213157250	+			chr21	44395405	44395732	chr21-360-0_REHs/REHs		chr1	67773421	67774043
chr1	90193200	90193300	.	0	+		chr1	213161650	213161900	+			chr21	44464473	44465777	chr21-360-0_REHs/REHs		chr1	68151045	68152281
chr1	90286500	90286600	.	0	+		chr1	213226860	213227100	+			chr4	26812032	26814198	chr4-315-0_REHs/REHs		chr1	68626994	68628304
chr1	90286950	90287900	.	0	+		chr1	214776512	214776950	+			chr4	26814298	26815621	chr4-315-0_REHs/REHs		chr1	68962346	68962751
chr1	90296900	90297350	.	0	+		chr1	214793100	214793200	+			chr4	26821843	26824393	chr4-315-0_REHs/REHs		chr1	69441485	69442738
chr1	90309000	90310800	.	0	+		chr1	214824250	214824850	+			chr4	26818725	26820667	chr4-315-0_REHs/REHs		chr1	69585978	69586195
chr1	90318550	90320050	.	0	+		chr1	215741044	215741500	+			chr12	93771670	93773003	chr12-848-0_REHs/REHs		chr1	70685360	70686416
chr1	90334850	90335000	.	0	+		chr1	215770950	215771100	+			chr12	93789783	93793273	chr12-848-0_REHs/REHs		chr1	70687053	70687584
chr1	90354850	90355100	.	0	+		chr1	215772650	215773050	+			chr7	142985444	142986270	chr7-1253-0_REHs/REHs		chr1	70721588	70722753
chr1	90358600	90358700	.	0	+		chr1	220701525	220702800	+			chr11	65658076	65659432	chr11-684-0_REHs/REHs		chr1	71054258	71058728
chr1	90372400	90372550	.	0	+		chr1	220959600	220959700	+			chr11	65660214	65661634	chr11-684-0_REHs/REHs		chr1	72749260	72750179
chr1	90375700	90375800	.	0	+		chr1	220960300	220960800	+			chr1	194722398	194724617	chr1-2061-0_REHs/REHs		chr1	73447025	73450481
chr1	90401150	90401500	.	0	+		chr1	220971000	220971250	+			chr5	54720677	54720827	chr5-351-0_REHs/REHs		chr1	73451800	73451949
chr1	90406100	90406950	.	0	+		chr1	220992150	220992350	+			chr5	54726986	54728867	chr5-351-0_REHs/REHs		chr1	75198827	75199255
chr1	90460660	90461050	.	0	+		chr1	220995900	220995950	+			chr1	100536925	100556106	chr1-1179-0_REHs/REHs		chr1	75540479	75540907
chr1	90492900	90493750	.	0	+		chr1	222763300	222763450	+			chr2	44396215	44396847	chr2-438-0_REHs/REHs		chr1	75841301	75842063
chr1	91966358	91967550	.	0	+		chr1	222791422	222791700	+			chr2	196521926	196524653	chr2-1648-0_REHs/REHs		chr1	76080907	76082693
chr1	91982750	91982950	.	0	+		chr1	222817630	222818300	+			chr3	129216675	129218681	chr3-1065-0_REHs/REHs		chr1	76138491	76139833
chr1	92764578	92764800	.	0	+		chr1	222886750	222886900	+			chr3	129206221	129207865	chr3-1065-0_REHs/REHs		chr1	76208229	76209714
chr1	92766300	92766600	.	0	+		chr1	224301798	224302050	+			chr3	129213308	129215733	chr3-1065-0_REHs/REHs		chr1	77165423	77166302
chr1	92775000	92775550	.	0	+		chr1	224302350	224302450	+			chr16	84150583	84154246	chr16-927-0_REHs/REHs		chr1	77333114	77334938
chr1	92789100	92789900	.	0	+		chr1	224309100	224309200	+			chr9	34378492	34380812	chr9-186-0_REHs/REHs		chr1	77360190	77365710
chr1	92807900	92808050	.	0	+		chr1	224339100	224339450	+			chr9	34329545	34330322	chr9-186-0_REHs/REHs		chr1	77561332	77562451
chr1	92826000	92826150	.	0	+		chr1	224349850	224350150	+			chr9	34372689	34376958	chr9-186-0_REHs/REHs		chr1	77562785	77563201
chr1	92828750	92828950	.	0	+		chr1	224351500	224351600	+			chr1	153754451	153756257	chr1-1579-0_REHs/REHs		chr1	77686428	77688428
chr1	92857050	92857200	.	0	+		chr1	224370936	224371850	+			chr1	153740272	153748638	chr1-1579-0_REHs/REHs		chr1	77747814	77748917
chr1	93297564	93297900	.	0	+		chr1	224382200	224382300	+			chr19	6772717	6773490	chr19-246-0_REHs/REHs		chr1	77979687	77981382
chr1	93307300	93307450	.	0	+		chr1	224384950	224385050	+			chr19	6800183	6803263	chr19-246-0_REHs/REHs		chr1	78148227	78148594
chr1	93544824	93546100	.	0	+		chr1	224544550	224544750	+			chr19	6862725	6863721	chr19-246-0_REHs/REHs		chr1	78151298	78153334
chr1	93587600	93587700	.	0	+		chr1	224564800	224564900	+			chr6	31583754	31587701	chr6-530-0_REHs/REHs		chr1	78153831	78154600
chr1	93590000	93591400	.	0	+		chr1	225965522	225965600	+			chr15	83680494	83691206	chr15-694-0_REHs/REHs		chr1	78224880	78225510
chr1	93596100	93597700	.	0	+		chr1	225979300	225979500	+			chr18	71815139	71815621	chr18-500-0_REHs/REHs		chr1	78245309	78245917
chr1	93602200	93603350	.	0	+		chr1	225997900	225998050	+			chr7	99937917	99943774	chr7-913-0_REHs/REHs		chr1	78276161	78277585
chr1	93611750	93615100	.	0	+		chr1	226032050	226032150	+			chr6	42737533	42739045	chr6-780-0_REHs/REHs		chr1	78347984	78353240
chr1	93645347	93645850	.	0	+		chr1	226034200	226034300	+			chr6	42743413	42751677	chr6-780-0_REHs/REHs		chr1	78353996	78354657
chr1	93646200	93648350	.	0	+		chr1	226035500	226035700	+			chr7	82537980	82540817	chr7-774-0_REHs/REHs		chr1	78511733	78512395
chr1	93659150	93659250	.	0	+		chr1	226037350	226037900	+			chr2	219123991	219124967	chr2-1848-0_REHs/REHs		chr1	79954512	79959478
chr1	93662600	93663150	.	0	+		chr1	226261550	226261800	+			chr14	65381149	65381509	chr14-433-0_REHs/REHs		chr1	80105413	80109848
chr1	93668650	93669750	.	0	+		chr1	226262300	226262550	+			chr7	75071986	75075509	chr7-704-0_REHs/REHs		chr1	80162438	80167498
chr1	93671000	93671150	.	0	+		chr1	226264350	226264450	+			chr9	126101751	126102821	chr9-804-0_REHs/REHs		chr1	81711383	81716398
chr1	93672600	93672900	.	0	+		chr1	226271600	226271700	+			chr10	75007142	75008881	chr10-671-0_REHs/REHs		chr1	81717178	81718246
chr1	93678350	93678450	.	0	+		chr1	226411600	226411850	+			chr13	20437976	20439054	chr13-19-0_REHs/REHs		chr1	81771784	81771996
chr1	93685000	93686200	.	0	+		chr1	227163746	227164100	+			chr13	20531589	20532617	chr13-21-0_REHs/REHs		chr1	81774757	81777738
chr1	93687150	93687250	.	0	+		chr1	227176700	227176800	+			chr13	20532863	20534404	chr13-21-0_REHs/REHs		chr1	81778375	81778986
chr1	93691850	93691950	.	0	+		chr1	227916307	227916450	+			chr16	22449104	22451261	chr16-354-0_REHs/REHs		chr1	81813380	81815063
chr1	93700750	93701550	.	0	+		chr1	227923462	227924050	+			chr11	113746414	113749519	chr11-1098-0_REHs/REHs		chr1	81879229	81880354
chr1	93701800	93701900	.	0	+		chr1	228270424	228270700	+			chr1	87794887	87797241	chr1-1081-0_REHs/REHs		chr1	81895338	81896769
chr1	93710050	93710250	.	0	+		chr1	228280050	228280650	+			chr1	87797783	87800703	chr1-1081-0_REHs/REHs		chr1	82013536	82014913
chr1	93720000	93720150	.	0	+		chr1	228287600	228288000	+			chr8	142428014	142429530	chr8-978-0_REHs/REHs		chr1	82145922	82148201
chr1	93736500	93736650	.	0	+		chr1	228327979	228328300	+			chr9	86535683	86536471	chr9-439-0_REHs/REHs		chr1	82266059	82266670
chr1	93811442	93812750	.	0	+		chr1	228353558	228354050	+			chr16	67228473	67245160	chr16-748-0_REHs/REHs		chr1	82266944	82269427
chr1	93819400	93819550	.	0	+		chr1	228362200	228362300	+			chr1	94558104	94561113	chr1-1159-0_REHs/REHs		chr1	82534122	82537561
chr1	93826350	93828100	.	0	+		chr1	228370450	228370700	+			chr5	134240401	134241460	chr5-1007-0_REHs/REHs		chr1	82820705	82825101
chr1	93913650	93913850	.	0	+		chr1	228401650	228401800	+			chr1	151225543	151227148	chr1-1549-0_REHs/REHs		chr1	83444217	83444649
chr1	93924700	93925300	.	0	+		chr1	228459500	228460450	+			chr1	151244029	151247538	chr1-1549-0_REHs/REHs		chr1	83600094	83602905
chr1	93944200	93944350	.	0	+		chr1	228463250	228464250	+			chr8	110552325	110552871	chr8-796-0_REHs/REHs		chr1	83674603	83676072
chr1	93963700	93963850	.	0	+		chr1	228479500	228479700	+			chr15	75494206	75495275	chr15-592-0_REHs/REHs		chr1	83681841	83686291
chr1	93978500	93978650	.	0	+		chr1	228480250	228480550	+			chr19	9746530	9772579	chr19-312-0_REHs/REHs		chr1	84764190	84764817
chr1	93993250	93993700	.	0	+		chr1	228480900	228482250	+			chr5	137685066	137689332	chr5-1032-0_REHs/REHs		chr1	84767551	84767885
chr1	93995150	93995250	.	0	+		chr1	228485500	228485950	+			chr12	56616621	56617992	chr12-594-0_REHs/REHs		chr1	84944922	84945258
chr1	94017400	94018200	.	0	+		chr1	228496100	228496300	+			chr14	69907912	69908961	chr14-494-0_REHs/REHs		chr1	84959441	84972437
chr1	94021350	94021850	.	0	+		chr1	228645798	228646000	+			chr6	40670981	40672006	chr6-735-0_REHs/REHs		chr1	85039584	85040144
chr1	94883898	94884800	.	0	+		chr1	228646350	228646450	+			chr6	40672135	40674456	chr6-735-0_REHs/REHs		chr1	85358134	85358825
chr1	94945000	94946150	.	0	+		chr1	228652500	228652650	+			chr1	109756515	109757577	chr1-1274-0_REHs/REHs		chr1	85462266	85462781
chr1	94983900	94984150	.	0	+		chr1	228675070	228675350	+			chr5	179051165	179053201	chr5-1468-0_REHs/REHs		chr1	85513240	85514175
chr1	94989800	94991400	.	0	+		chr1	228676300	228676850	+			chr6	111136792	111137127	chr6-1198-0_REHs/REHs		chr1	85514975	85515794
chr1	95699740	95699900	.	0	+		chr1	228685950	228686050	+			chr16	68117160	68118560	chr16-767-0_REHs/REHs		chr1	85666798	85667389
chr1	95703550	95703600	.	0	+		chr1	228686400	228686500	+			chr1	28972663	28973128	chr1-478-0_REHs/REHs		chr1	85725470	85726018
chr1	97187300	97188350	.	0	+		chr1	229761950	229762600	+			chr1	28969685	28969825	chr1-478-0_REHs/REHs		chr1	85741981	85742091
chr1	97202850	97203250	.	0	+		chr1	229778200	229778400	+			chr5	42951677	42953390	chr5-297-0_REHs/REHs		chr1	85930365	85930739
chr1	97238000	97238100	.	0	+		chr1	229799750	229799900	+			chr16	30418940	30441359	chr16-496-0_REHs/REHs		chr1	86042921	86045069
chr1	97260200	97263000	.	0	+		chr1	229801900	229802400	+			chr19	50861167	50861850	chr19-1152-0_REHs/REHs		chr1	86046458	86047058
chr1	97268850	97269650	.	0	+		chr1	230202950	230203100	+			chr19	50863322	50872612	chr19-1152-0_REHs/REHs		chr1	86861748	86862009
chr1	97280300	97280450	.	0	+		chr1	230218500	230219300	+			chr1	156734617	156736989	chr1-1671-0_REHs/REHs		chr1	86968007	86969628
chr1	97287750	97288000	.	0	+		chr1	231376930	231377550	+			chr7	65968681	65969241	chr7-605-0_REHs/REHs		chr1	87280023	87283137
chr1	97290950	97291200	.	0	+		chr1	231405300	231405400	+			chr20	17949573	17950630	chr20-170-0_REHs/REHs		chr1	87379100	87379901
chr1	97294550	97295100	.	0	+		chr1	231407400	231407500	+			chr11	123134616	123135318	chr11-1175-0_REHs/REHs		chr1	87380353	87381404
chr1	97301550	97301750	.	0	+		chr1	231408850	231408950	+			chr17	19030842	19140531	chr17-362-0_REHs/REHs		chr1	87398302	87399828
chr1	100435475	100436200	.	0	+		chr1	231413850	231414900	+			chr1	150334409	150338117	chr1-1524-0_REHs/REHs		chr1	87597564	87598530
chr1	100474950	100475300	.	0	+		chr1	231474054	231474350	+			chr2	182323019	182326057	chr2-1566-0_REHs/REHs		chr1	87794494	87797266
chr1	100482200	100482400	.	0	+		chr1	231664400	231664550	+			chr2	182322110	182322791	chr2-1566-0_REHs/REHs		chr1	87797760	87800679
chr1	100489400	100489750	.	0	+		chr1	232941150	232941250	+			chr3	194305232	194312262	chr3-1655-0_REHs/REHs		chr1	87893547	87894297
chr1	100598657	100598950	.	0	+		chr1	233753298	233753450	+			chr17	37053973	37055251	chr17-612-0_REHs/REHs		chr1	88150056	88151697
chr1	100731710	100732000	.	0	+		chr1	233758350	233758450	+			chr17	37064964	37065114	chr17-612-0_REHs/REHs		chr1	88928482	88928843
chr1	100758100	100759000	.	0	+		chr1	233764550	233764650	+			chr17	37080607	37081035	chr17-612-0_REHs/REHs		chr1	89149863	89150669
chr1	100764600	100765500	.	0	+		chr1	233771600	233772600	+			chr19	23257972	23258507	chr19-671-0_REHs/REHs		chr1	89238394	89243532
chr1	100766050	100766150	.	0	+		chr1	234509201	234509500	+			chr19	23298658	23299751	chr19-671-0_REHs/REHs		chr1	89357074	89357179
chr1	100816867	100817500	.	0	+		chr1	234523000	234523150	+			chr19	23309312	23310362	chr19-671-0_REHs/REHs		chr1	90098259	90099321
chr1	100818000	100819150	.	0	+		chr1	235491831	235492400	+			chr2	24306778	24307684	chr2-211-0_REHs/REHs		chr1	90218043	90218378
chr1	100827200	100827600	.	0	+		chr1	236228600	236228850	+			chr9	133587283	133588056	chr9-967-0_REHs/REHs		chr1	90228432	90228729
chr1	100866100	100866300	.	0	+		chr1	236965146	236966150	+			chr17	29191029	29230858	chr17-500-0_REHs/REHs		chr1	90286908	90287334
chr1	100986650	100990750	.	0	+		chr1	242011418	242011700	+			chr1	156475382	156477026	chr1-1663-0_REHs/REHs		chr1	90307753	90309524
chr1	101361600	101362700	.	0	+		chr1	242037150	242037350	+			chr1	156470855	156474668	chr1-1663-0_REHs/REHs		chr1	90371198	90372452
chr1	101368150	101368250	.	0	+		chr1	244212800	244212900	+			chr6	42855687	42858603	chr6-781-0_REHs/REHs		chr1	90374960	90377361
chr1	101378100	101378200	.	0	+		chr1	244221150	244221500	+			chr6	42859714	42860152	chr6-781-0_REHs/REHs		chr1	90394018	90395180
chr1	101390550	101393850	.	0	+		chr1	244816400	244816850	+			chr10	105188544	105189729	chr10-1012-0_REHs/REHs		chr1	90528442	90528797
chr1	101405400	101405550	.	0	+		chr1	244817450	244817550	+			chr10	105200754	105212170	chr10-1012-0_REHs/REHs		chr1	90685022	90685420
chr1	101438350	101438450	.	0	+		chr1	244866000	244866150	+			chr15	64455504	64457214	chr15-457-0_REHs/REHs		chr1	91356787	91359378
chr1	101449350	101449450	.	0	+		chr1	244867700	244867950	+			chr1	33826531	33829577	chr1-550-0_REHs/REHs		chr1	91359400	91359520
chr1	101491392	101495000	.	0	+		chr1	244871600	244871700	+			chr1	33829718	33831475	chr1-550-0_REHs/REHs		chr1	91486891	91487686
chr1	101541800	101541900	.	0	+		chr1	244873450	244873650	+			chr21	25322259	25327913	chr21-103-0_REHs/REHs		chr1	91569697	91571573
chr1	101703850	101704000	.	0	+		chr1	244998600	244999150	+			chr21	25336394	25341595	chr21-103-0_REHs/REHs		chr1	91587286	91588843
chr1	101709550	101709800	.	0	+		chr1	246729635	246730200	+			chr21	25327894	25329817	chr21-103-0_REHs/REHs		chr1	91794563	91795491
chr1	104068285	104068950	.	0	+		chr1	249133350	249133550	+			chr1	52520941	52522614	chr1-817-0_REHs/REHs		chr1	91870126	91870299
chr1	104072850	104073350	.	0	+		chr1	249144450	249144550	+			chr6	91085650	91090287	chr6-1062-0_REHs/REHs		chr1	91893730	91893903
chr1	104083950	104084050	.	0	+		chr1	249148250	249148300	+			chr17	34891763	34897884	chr17-567-0_REHs/REHs		chr1	91966390	91966928
chr1	104098550	104098750	.	0	+		chr1	854700	854900	-			chr17	34890806	34891330	chr17-567-0_REHs/REHs		chr1	92495439	92495921
chr1	104099250	104099350	.	0	+		chr1	878300	878600	-			chr2	20550801	20551267	chr2-177-0_REHs/REHs		chr1	93427134	93427998
chr1	104102150	104102300	.	0	+		chr1	894450	894550	-			chr16	68118582	68119097	chr16-768-0_REHs/REHs		chr1	93611571	93615915
chr1	107599305	107599500	.	0	+		chr1	1015000	1015050	-			chr2	61408260	61430414	chr2-588-0_REHs/REHs		chr1	93707955	93709417
chr1	108964111	108964350	.	0	+		chr1	1015500	1016000	-			chr16	3332917	3333345	chr16-116-0_REHs/REHs		chr1	93739248	93743153
chr1	109100000	109100100	.	0	+		chr1	1036850	1037000	-			chr16	3339051	3355195	chr16-116-0_REHs/REHs		chr1	93877295	93877477
chr1	109106500	109106600	.	0	+		chr1	1051100	1051464	-			chr16	21168825	21169887	chr16-335-0_REHs/REHs		chr1	93913621	93914874
chr1	109113250	109114150	.	0	+		chr1	1141700	1141800	-			chr16	21170019	21171318	chr16-335-0_REHs/REHs		chr1	93981716	93981916
chr1	109134350	109134450	.	0	+		chr1	1166750	1167374	-			chr21	39748884	39760685	chr21-271-0_REHs/REHs		chr1	94021254	94025741
chr1	109146400	109148200	.	0	+		chr1	1192950	1193350	-			chr22	41842914	41844417	chr22-485-0_REHs/REHs		chr1	94146439	94147247
chr1	109164100	109164200	.	0	+		chr1	1195850	1195950	-			chr22	41844450	41846405	chr22-485-0_REHs/REHs		chr1	94286167	94286445
chr1	109182500	109182750	.	0	+		chr1	1203300	1203500	-			chr2	160638230	160654671	chr2-1390-0_REHs/REHs		chr1	94296024	94297963
chr1	109184950	109185600	.	0	+		chr1	1206050	1206250	-			chr7	6053185	6064440	chr7-110-0_REHs/REHs		chr1	94297975	94302830
chr1	109234900	109235050	.	0	+		chr1	1250850	1250950	-			chr7	6064577	6067456	chr7-110-0_REHs/REHs		chr1	94311855	94312910
chr1	109241950	109242600	.	0	+		chr1	1259600	1260055	-			chr9	37138621	37141205	chr9-243-0_REHs/REHs		chr1	94345514	94346319
chr1	109289257	109289550	.	0	+		chr1	1265950	1266050	-			chr9	37146855	37148310	chr9-243-0_REHs/REHs		chr1	94374227	94375165
chr1	109351650	109352100	.	0	+		chr1	1267100	1269250	-			chr9	37185787	37188097	chr9-243-0_REHs/REHs		chr1	94992117	94995928
chr1	109419637	109420900	.	0	+		chr1	1307450	1307700	-			chr9	37195142	37199067	chr9-243-0_REHs/REHs		chr1	95034221	95037850
chr1	109431900	109432000	.	0	+		chr1	1310100	1310779	-			chr9	37280984	37284090	chr9-243-0_REHs/REHs		chr1	95125063	95126260
chr1	109438950	109439050	.	0	+		chr1	1342450	1342600	-			chr9	37141524	37146542	chr9-243-0_REHs/REHs		chr1	95285451	95285833
chr1	109460400	109460500	.	0	+		chr1	1358050	1358350	-			chr16	86625631	86627083	chr16-968-0_REHs/REHs		chr1	95350803	95354102
chr1	109467100	109468600	.	0	+		chr1	1362650	1362800	-			chr16	86636516	86637184	chr16-968-0_REHs/REHs		chr1	95391350	95392715
chr1	109472850	109473000	.	0	+		chr1	1486800	1487300	-			chr19	12035699	12035836	chr19-389-0_REHs/REHs		chr1	95433684	95435036
chr1	109476750	109476850	.	0	+		chr1	1492150	1492300	-			chr19	12074595	12075805	chr19-389-0_REHs/REHs		chr1	95582859	95583194
chr1	109633359	109633900	.	0	+		chr1	1493600	1493900	-			chr19	49974767	49977419	chr19-1128-0_REHs/REHs		chr1	95699747	95700332
chr1	109642750	109642850	.	0	+		chr1	1494800	1494950	-			chr19	49972058	49973535	chr19-1128-0_REHs/REHs		chr1	95872765	95873715
chr1	109646800	109648150	.	0	+		chr1	1509750	1509960	-			chr22	29949776	29951507	chr22-273-0_REHs/REHs		chr1	95873761	95874863
chr1	109756511	109756700	.	0	+		chr1	1532650	1532750	-			chr6	157296915	157298066	chr6-1620-0_REHs/REHs		chr1	96469096	96469290
chr1	109773450	109773600	.	0	+		chr1	1622800	1623350	-			chr6	157340270	157343271	chr6-1620-0_REHs/REHs		chr1	96985601	96986651
chr1	109780350	109780700	.	0	+		chr1	1623750	1623965	-			chr6	157098410	157101624	chr6-1620-0_REHs/REHs		chr1	96987803	96989333
chr1	109792226	109792300	.	0	+		chr1	1629750	1630050	-			chr6	138202289	138204303	chr6-1439-0_REHs/REHs		chr1	97026818	97027148
chr1	109796200	109796700	.	0	+		chr1	1636550	1636700	-			chr6	138198082	138202308	chr6-1439-0_REHs/REHs		chr1	97046692	97047640
chr1	110026503	110026700	.	0	+		chr1	1646750	1646850	-			chr6	138188365	138194461	chr6-1439-0_REHs/REHs		chr1	97187297	97187995
chr1	110091200	110091900	.	0	+		chr1	1649200	1650610	-			chr11	62554780	62559566	chr11-569-0_REHs/REHs		chr1	98519122	98519839
chr1	110131650	110132450	.	0	+		chr1	1677000	1677285	-			chr12	105562851	105598553	chr12-993-0_REHs/REHs		chr1	99469892	99471108
chr1	110134600	110136100	.	0	+		chr1	1746900	1747900	-			chr14	68608958	68610451	chr14-463-0_REHs/REHs		chr1	99977151	99980081
chr1	110198688	110199050	.	0	+		chr1	1748300	1748500	-			chr14	68676873	68677958	chr14-463-0_REHs/REHs		chr1	100501233	100503101
chr1	110204100	110204250	.	0	+		chr1	1750300	1750400	-			chr14	68716226	68718616	chr14-463-0_REHs/REHs		chr1	100610097	100611624
chr1	110210650	110210900	.	0	+		chr1	1758550	1758700	-			chr14	68555422	68556375	chr14-463-0_REHs/REHs		chr1	100714768	100715412
chr1	110217700	110217850	.	0	+		chr1	1784100	1784250	-			chr1	194668328	194672632	chr1-2052-0_REHs/REHs		chr1	100816505	100816655
chr1	110230397	110230700	.	0	+		chr1	1792100	1792150	-			chr15	40727056	40728212	chr15-186-0_REHs/REHs		chr1	100816891	100817794
chr1	110235900	110236300	.	0	+		chr1	1802800	1803350	-			chr3	180692189	180707552	chr3-1482-0_REHs/REHs		chr1	100827160	100828529
chr1	110254367	110254600	.	0	+		chr1	1806200	1806700	-			chr2	190627520	190630664	chr2-1604-0_REHs/REHs		chr1	101004827	101005672
chr1	110255000	110255050	.	0	+		chr1	1809850	1810650	-			chr2	242824071	242825266	chr2-2096-0_REHs/REHs		chr1	101360538	101361572
chr1	110255900	110256000	.	0	+		chr1	1812300	1812750	-			chr2	242900311	242903023	chr2-2096-0_REHs/REHs		chr1	101447307	101453874
chr1	110453124	110453450	.	0	+		chr1	1821150	1821890	-			chr2	242825450	242828487	chr2-2096-0_REHs/REHs		chr1	101453951	101454207
chr1	110473900	110474150	.	0	+		chr1	1850200	1850726	-			chr2	242842528	242845298	chr2-2096-0_REHs/REHs		chr1	101464138	101466883
chr1	110527400	110527900	.	0	+		chr1	2119000	2120000	-			chr11	67045090	67055961	chr11-719-0_REHs/REHs		chr1	101775010	101775562
chr1	110528400	110528550	.	0	+		chr1	2120750	2121000	-			chr11	67056809	67058461	chr11-719-0_REHs/REHs		chr1	102312435	102312875
chr1	110546950	110547100	.	0	+		chr1	2311200	2311350	-			chr11	67063279	67072468	chr11-719-0_REHs/REHs		chr1	103572549	103574121
chr1	110565250	110566350	.	0	+		chr1	2319450	2319650	-			chr11	67082179	67085168	chr11-719-0_REHs/REHs		chr1	104068291	104068556
chr1	110567000	110568100	.	0	+		chr1	2322750	2322850	-			chr11	67110887	67121072	chr11-719-0_REHs/REHs		chr1	105141438	105142010
chr1	110569100	110569250	.	0	+		chr1	2341800	2342550	-			chr11	67034109	67044502	chr11-719-0_REHs/REHs		chr1	107599360	107600098
chr1	110573600	110573900	.	0	+		chr1	2343650	2343900	-			chr3	112709807	112710137	chr3-902-0_REHs/REHs		chr1	107682535	107684369
chr1	110577200	110577350	.	0	+		chr1	2345100	2345305	-			chr3	112713216	112730032	chr3-902-0_REHs/REHs		chr1	108507200	108508461
chr1	110586100	110586200	.	0	+		chr1	2457200	2458063	-			chr8	130604687	130605794	chr8-890-0_REHs/REHs		chr1	108742105	108742886
chr1	110597100	110597200	.	0	+		chr1	3565850	3566680	-			chr13	53029566	53030091	chr13-429-0_REHs/REHs		chr1	108790056	108800774
chr1	110605450	110605600	.	0	+		chr1	3649000	3649700	-			chr16	68877436	68877979	chr16-781-0_REHs/REHs		chr1	108804060	108815549
chr1	110753000	110753150	.	0	+		chr1	3663700	3663948	-			chr1	120254503	120255287	chr1-1396-0_REHs/REHs		chr1	109102786	109103755
chr1	110779250	110779350	.	0	+		chr1	3710100	3710300	-			chr4	177241098	177241698	chr4-1217-0_REHs/REHs		chr1	109137958	109138108
chr1	110786400	110786550	.	0	+		chr1	3712800	3712950	-			chr6	33171017	33176236	chr6-602-0_REHs/REHs		chr1	109289283	109290061
chr1	110882000	110882250	.	0	+		chr1	3758050	3758200	-			chr6	33180610	33181372	chr6-602-0_REHs/REHs		chr1	109359118	109359725
chr1	110883500	110883950	.	0	+		chr1	3816400	3816812	-			chr6	33168186	33168496	chr6-602-0_REHs/REHs		chr1	109440101	109441287
chr1	110886900	110887100	.	0	+		chr1	6243700	6244250	-			chr5	49738994	49740737	chr5-322-0_REHs/REHs		chr1	109475648	109486435
chr1	110890000	110890850	.	0	+		chr1	6280100	6280750	-			chr15	86233130	86234016	chr15-734-0_REHs/REHs		chr1	109490692	109492131
chr1	110892800	110893100	.	0	+		chr1	6286400	6286700	-			chr15	86249670	86251196	chr15-734-0_REHs/REHs		chr1	109506019	109506137
chr1	110909800	110910350	.	0	+		chr1	6295750	6295950	-			chr15	86275600	86295373	chr15-734-0_REHs/REHs		chr1	109506602	109507865
chr1	110927650	110928050	.	0	+		chr1	6396850	6396950	-			chr16	4524654	4526296	chr16-153-0_REHs/REHs		chr1	109622544	109622951
chr1	110950388	110950950	.	0	+		chr1	6445050	6445750	-			chr16	4552177	4572380	chr16-153-0_REHs/REHs		chr1	109641600	109643275
chr1	111415750	111415900	.	0	+		chr1	6453200	6453491	-			chr19	4917023	4929928	chr19-201-0_REHs/REHs		chr1	109655845	109657072
chr1	111418150	111418450	.	0	+		chr1	6525450	6526363	-			chr19	4894610	4897365	chr19-201-0_REHs/REHs		chr1	109770880	109772556
chr1	111422750	111423850	.	0	+		chr1	6531400	6531600	-			chr19	4897597	4916703	chr19-201-0_REHs/REHs		chr1	109795735	109798222
chr1	111444950	111448850	.	0	+		chr1	6545250	6545450	-			chr19	4930786	4933141	chr19-201-0_REHs/REHs		chr1	109805239	109806432
chr1	111449950	111450050	.	0	+		chr1	6546200	6546450	-			chr5	43121265	43121581	chr5-304-0_REHs/REHs		chr1	109816148	109821754
chr1	111682800	111683400	.	0	+		chr1	6550300	6550500	-			chr6	30181336	30181929	chr6-481-0_REHs/REHs		chr1	109940746	109942285
chr1	111690250	111690550	.	0	+		chr1	6579550	6580200	-			chr19	5673559	5680600	chr19-208-0_REHs/REHs		chr1	110009166	110009794
chr1	111704400	111706400	.	0	+		chr1	6581750	6581850	-			chr4	140222643	140223661	chr4-989-0_REHs/REHs		chr1	110026547	110027763
chr1	111772324	111772800	.	0	+		chr1	6586500	6586850	-			chr19	49605112	49607377	chr19-1113-0_REHs/REHs		chr1	110035655	110036029
chr1	111775950	111776100	.	0	+		chr1	6606300	6607000	-			chr19	49619187	49622401	chr19-1113-0_REHs/REHs		chr1	110051834	110053166
chr1	111782600	111782700	.	0	+		chr1	6614450	6614633	-			chr19	49607844	49618315	chr19-1113-0_REHs/REHs		chr1	110089509	110091084
chr1	111992050	111992350	.	0	+		chr1	6761700	6761923	-			chr1	63895373	63913380	chr1-911-0_REHs/REHs		chr1	110161090	110161772
chr1	111996050	111996700	.	0	+		chr1	8069150	8069250	-			chr2	58374189	58396309	chr2-543-0_REHs/REHs		chr1	110162441	110163177
chr1	111997700	111997750	.	0	+		chr1	8070050	8070650	-			chr9	123609897	123621144	chr9-750-0_REHs/REHs		chr1	110254334	110254623
chr1	112001100	112001450	.	0	+		chr1	8078900	8079268	-			chr19	12944083	12945002	chr19-420-0_REHs/REHs		chr1	110334692	110334964
chr1	112002100	112002200	.	0	+		chr1	8917100	8917200	-			chr3	126006908	126009878	chr3-1013-0_REHs/REHs		chr1	110453244	110454486
chr1	112003800	112003900	.	0	+		chr1	8928500	8928600	-			chr14	21572190	21572801	chr14-41-0_REHs/REHs		chr1	110577223	110577668
chr1	112007800	112008150	.	0	+		chr1	8932200	8932250	-			chr3	30650662	30653270	chr3-246-0_REHs/REHs		chr1	110673003	110673628
chr1	112162550	112162650	.	0	+		chr1	8938450	8938772	-			chr3	30683125	30686396	chr3-246-0_REHs/REHs		chr1	110753044	110755380
chr1	112170850	112171400	.	0	+		chr1	9189400	9189500	-			chr3	30698449	30700169	chr3-246-0_REHs/REHs		chr1	110880444	110881535
chr1	112173000	112173500	.	0	+		chr1	9204900	9205450	-			chr3	30704946	30706646	chr3-246-0_REHs/REHs		chr1	110881581	110882717
chr1	112195200	112195700	.	0	+		chr1	9206950	9207000	-			chr3	30707515	30708647	chr3-246-0_REHs/REHs		chr1	110932973	110933551
chr1	112196350	112196500	.	0	+		chr1	9208550	9208850	-			chr5	162930287	162932466	chr5-1292-0_REHs/REHs		chr1	111148808	111149409
chr1	112197750	112197850	.	0	+		chr1	9242050	9242300	-			chr12	32832197	32832681	chr12-377-0_REHs/REHs		chr1	111216922	111217789
chr1	112211500	112211800	.	0	+		chr1	9731150	9731250	-			chr12	32872390	32880233	chr12-377-0_REHs/REHs		chr1	111294242	111294868
chr1	112213050	112213350	.	0	+		chr1	9747250	9747550	-			chr12	32884105	32905776	chr12-377-0_REHs/REHs		chr1	111506062	111506642
chr1	112255500	112255700	.	0	+		chr1	9784700	9784800	-			chr16	10479876	10480796	chr16-195-0_REHs/REHs		chr1	111757097	111757444
chr1	112259050	112259150	.	0	+		chr1	9786750	9786850	-			chr6	109416346	109416633	chr6-1176-0_REHs/REHs		chr1	111813802	111814536
chr1	112259700	112264200	.	0	+		chr1	9787400	9787750	-			chr7	1201973	1209656	chr7-23-0_REHs/REHs		chr1	111888853	111889157
chr1	112264400	112264600	.	0	+		chr1	9788450	9788550	-			chr7	72567925	72568976	chr7-652-0_REHs/REHs		chr1	112050496	112050621
chr1	112281211	112281350	.	0	+		chr1	9820850	9820950	-			chr7	72643618	72650791	chr7-652-0_REHs/REHs		chr1	112084751	112085007
chr1	112281450	112281600	.	0	+		chr1	9854300	9854400	-			chr9	26893089	26894733	chr9-137-0_REHs/REHs		chr1	112260956	112265660
chr1	112282150	112282350	.	0	+		chr1	9868050	9868200	-			chr6	111869926	111890283	chr6-1212-0_REHs/REHs		chr1	112278993	112280237
chr1	112298501	112298650	.	0	+		chr1	9883250	9883950	-			chr7	86813573	86838591	chr7-789-0_REHs/REHs		chr1	112635430	112636089
chr1	112312250	112312500	.	0	+		chr1	10510300	10510700	-			chr11	57507476	57508784	chr11-462-0_REHs/REHs		chr1	112702941	112703634
chr1	112314050	112314150	.	0	+		chr1	10512750	10512850	-			chr16	717644	717980	chr16-18-0_REHs/REHs		chr1	112764113	112764524
chr1	112933670	112934150	.	0	+		chr1	10513700	10513850	-			chr16	728655	734538	chr16-18-0_REHs/REHs		chr1	112781138	112782211
chr1	112936900	112937100	.	0	+		chr1	10517750	10517900	-			chr16	734684	739789	chr16-18-0_REHs/REHs		chr1	113007806	113008878
chr1	112938800	112939200	.	0	+		chr1	10532150	10532603	-			chr1	93696878	93706538	chr1-1137-0_REHs/REHs		chr1	113215399	113217988
chr1	113161350	113161450	.	0	+		chr1	10709100	10709550	-			chr1	93736179	93757874	chr1-1137-0_REHs/REHs		chr1	113239320	113243621
chr1	113162400	113163650	.	0	+		chr1	11699100	11699350	-			chr2	242908069	242908379	chr2-2098-0_REHs/REHs		chr1	113243898	113249095
chr1	113194600	113194700	.	0	+		chr1	11705750	11705850	-			chr10	70747104	70748413	chr10-611-0_REHs/REHs		chr1	113249924	113251357
chr1	113197100	113197200	.	0	+		chr1	11706600	11706750	-			chr16	29690770	29691364	chr16-471-0_REHs/REHs		chr1	113265407	113266098
chr1	113212600	113214241	.	0	+		chr1	11714050	11714450	-			chr19	14661042	14662481	chr19-486-0_REHs/REHs		chr1	113286360	113287081
chr1	113498946	113500700	.	0	+		chr1	11724600	11725050	-			chr19	14640395	14640676	chr19-486-0_REHs/REHs		chr1	113347026	113351467
chr1	113545150	113545300	.	0	+		chr1	11728850	11728950	-			chr19	14674513	14681160	chr19-486-0_REHs/REHs		chr1	113352127	113369443
chr1	113552650	113552800	.	0	+		chr1	11740550	11741150	-			chr5	158192703	158195230	chr5-1253-0_REHs/REHs		chr1	113371343	113381986
chr1	113561400	113561750	.	0	+		chr1	11750500	11750750	-			chr6	146056608	146057211	chr6-1530-0_REHs/REHs		chr1	113392664	113396692
chr1	113585450	113585650	.	0	+		chr1	11845500	11845750	-			chr11	62521372	62521678	chr11-567-0_REHs/REHs		chr1	113498004	113498840
chr1	113615750	113616650	.	0	+		chr1	11846300	11847650	-			chr6	28834338	28835028	chr6-441-0_REHs/REHs		chr1	113585345	113586574
chr1	113667450	113667850	.	0	+		chr1	11865350	11866020	-			chr4	15657111	15661129	chr4-207-0_REHs/REHs		chr1	113600139	113601651
chr1	113672700	113673450	.	0	+		chr1	11976800	11977000	-			chr15	40453221	40454350	chr15-182-0_REHs/REHs		chr1	113615802	113616204
chr1	114226100	114226450	.	0	+		chr1	11978200	11978300	-			chr6	68598087	68599073	chr6-909-0_REHs/REHs		chr1	113798055	113798763
chr1	114233450	114233500	.	0	+		chr1	12642650	12643750	-			chr6	68606972	68607887	chr6-909-0_REHs/REHs		chr1	114302187	114302566
chr1	114236650	114237350	.	0	+		chr1	12655150	12655200	-			chr6	68599531	68601056	chr6-909-0_REHs/REHs		chr1	114303538	114304153
chr1	114447900	114448200	.	0	+		chr1	12665050	12665150	-			chr15	65186392	65187957	chr15-467-0_REHs/REHs		chr1	114521931	114522243
chr1	114472250	114472500	.	0	+		chr1	12669650	12669850	-			chr19	17416588	17420210	chr19-538-0_REHs/REHs		chr1	114523365	114525175
chr1	114472850	114473050	.	0	+		chr1	12675900	12676000	-			chr19	17431115	17435296	chr19-538-0_REHs/REHs		chr1	114544257	114546111
chr1	114482000	114482500	.	0	+		chr1	12677800	12678150	-			chr4	17812543	17813921	chr4-251-0_REHs/REHs		chr1	114566857	114569343
chr1	114483000	114484100	.	0	+		chr1	12678850	12679208	-			chr4	17832857	17860767	chr4-251-0_REHs/REHs		chr1	114572385	114574554
chr1	114495750	114495850	.	0	+		chr1	15911050	15911639	-			chr11	67007473	67008250	chr11-716-0_REHs/REHs		chr1	114574998	114582112
chr1	114511850	114511950	.	0	+		chr1	16134000	16134190	-			chr11	67028734	67029039	chr11-716-0_REHs/REHs		chr1	114601064	114601281
chr1	114518400	114520491	.	0	+		chr1	16173600	16174003	-			chr17	37081799	37082100	chr17-613-0_REHs/REHs		chr1	114624581	114626691
chr1	116926600	116926700	.	0	+		chr1	16264100	16264650	-			chr17	36480207	36483000	chr17-595-0_REHs/REHs		chr1	114630713	114631240
chr1	116933500	116933700	.	0	+		chr1	16265200	16266000	-			chr12	56323376	56325746	chr12-582-0_REHs/REHs		chr1	114631416	114632823
chr1	116947000	116947350	.	0	+		chr1	16471000	16471550	-			chr12	56320967	56323289	chr12-582-0_REHs/REHs		chr1	114688636	114689808
chr1	116948450	116949650	.	0	+		chr1	16472350	16472850	-			chr6	160210884	160211383	chr6-1655-0_REHs/REHs		chr1	114695300	114696468
chr1	116950950	116951050	.	0	+		chr1	16482050	16482636	-			chr6	30033004	30034736	chr6-480-0_REHs/REHs		chr1	114888356	114889254
chr1	116951450	116951650	.	0	+		chr1	16522850	16523150	-			chr10	101945829	101962684	chr10-951-0_REHs/REHs		chr1	115126691	115126954
chr1	117602900	117603400	.	0	+		chr1	16532650	16533201	-			chr14	78178043	78191673	chr14-624-0_REHs/REHs		chr1	115258910	115259494
chr1	117604900	117605000	.	0	+		chr1	16563400	16563550	-			chr2	43447174	43450653	chr2-430-0_REHs/REHs		chr1	115260180	115260530
chr1	117608850	117609250	.	0	+		chr1	16568850	16572800	-			chr19	12792137	12792821	chr19-409-0_REHs/REHs		chr1	115444549	115445123
chr1	117617550	117618000	.	0	+		chr1	16825100	16826358	-			chr1	226250454	226252075	chr1-2380-0_REHs/REHs		chr1	115880326	115880863
chr1	117624400	117624500	.	0	+		chr1	16861700	16861853	-			chr1	226269894	226271297	chr1-2380-0_REHs/REHs		chr1	116174535	116175249
chr1	117644200	117644800	.	0	+		chr1	16939850	16939950	-			chr2	62295453	62304565	chr2-600-0_REHs/REHs		chr1	116184657	116185653
chr1	117650800	117651300	.	0	+		chr1	16970500	16971211	-			chr7	92466005	92469729	chr7-845-0_REHs/REHs		chr1	116314309	116314661
chr1	117651950	117652550	.	0	+		chr1	17004750	17004800	-			chr7	92463370	92465468	chr7-845-0_REHs/REHs		chr1	116370857	116371287
chr1	117655150	117655350	.	0	+		chr1	17086300	17086400	-			chr12	112578204	112593157	chr12-1098-0_REHs/REHs		chr1	116380571	116382016
chr1	117664550	117664700	.	0	+		chr1	17215550	17215650	-			chr8	37990980	37992113	chr8-310-0_REHs/REHs		chr1	116467502	116467694
chr1	117910050	117911800	.	0	+		chr1	17314800	17314900	-			chr16	49475519	49476721	chr16-591-0_REHs/REHs		chr1	116518542	116519082
chr1	117944750	117945050	.	0	+		chr1	17318100	17318400	-			chrX	154002182	154007241	chrX-1078-0_REHs/REHs		chr1	116694771	116695273
chr1	117991000	117991250	.	0	+		chr1	17321450	17321700	-			chrX	154007705	154009753	chrX-1078-0_REHs/REHs		chr1	116710305	116711089
chr1	117997450	117998300	.	0	+		chr1	17380250	17380514	-			chr1	54519326	54520304	chr1-851-0_REHs/REHs		chr1	116948338	116956256
chr1	118061800	118062000	.	0	+		chr1	17732700	17732800	-			chr11	111251937	111252583	chr11-1080-0_REHs/REHs		chr1	117113093	117115530
chr1	118472342	118473300	.	0	+		chr1	17752650	17752900	-			chr11	111249878	111250940	chr11-1080-0_REHs/REHs		chr1	117254138	117255621
chr1	118501900	118502650	.	0	+		chr1	19398000	19398650	-			chr16	11902376	11903980	chr16-234-0_REHs/REHs		chr1	117421083	117421975
chr1	119682994	119684000	.	0	+		chr1	19437500	19437850	-			chr16	17463655	17466073	chr16-303-0_REHs/REHs		chr1	117452490	117454267
chr1	120254501	120254750	.	0	+		chr1	19508800	19509100	-			chr5	64872807	64892701	chr5-428-0_REHs/REHs		chr1	117648817	117664251
chr1	120256500	120256700	.	0	+		chr1	19516750	19517300	-			chr8	96281055	96281881	chr8-684-0_REHs/REHs		chr1	117811197	117811838
chr1	120258250	120258800	.	0	+		chr1	19522050	19522400	-			chr11	28131772	28132175	chr11-291-0_REHs/REHs		chr1	117813322	117813491
chr1	120286650	120289050	.	0	+		chr1	19535950	19536794	-			chr19	42902217	42927775	chr19-939-0_REHs/REHs		chr1	117897197	117900846
chr1	120837750	120837850	.	0	+		chr1	19577800	19578053	-			chr12	104850749	104856873	chr12-989-0_REHs/REHs		chr1	118319351	118321494
chr1	120838950	120840350	.	0	+		chr1	19592400	19592600	-			chr12	104870156	104872330	chr12-989-0_REHs/REHs		chr1	118727939	118728226
chr1	143119300	143119400	.	0	+		chr1	19627850	19627900	-			chr12	104865329	104867207	chr12-989-0_REHs/REHs		chr1	119787236	119789434
chr1	143119550	143119700	.	0	+		chr1	19638200	19638540	-			chr12	104860446	104861496	chr12-989-0_REHs/REHs		chr1	119870018	119870409
chr1	143136950	143137100	.	0	+		chr1	19660450	19660750	-			chr12	104878042	104879570	chr12-989-0_REHs/REHs		chr1	120154547	120155802
chr1	143138100	143138150	.	0	+		chr1	19661350	19661450	-			chr12	104872486	104876059	chr12-989-0_REHs/REHs		chr1	120229222	120230361
chr1	143141150	143141200	.	0	+		chr1	19662000	19664250	-			chr21	16724380	16727335	chr21-40-0_REHs/REHs		chr1	120254483	120256431
chr1	143180850	143181150	.	0	+		chr1	19693600	19693650	-			chr12	14518612	14520138	chr12-231-0_REHs/REHs		chr1	120601967	120603155
chr1	144593340	144599000	.	0	+		chr1	19696400	19696550	-			chr12	14520564	14521901	chr12-231-0_REHs/REHs		chr1	120611149	120612215
chr1	144825500	144825550	.	0	+		chr1	19697050	19697300	-			chr12	14546207	14547486	chr12-231-0_REHs/REHs		chr1	120836423	120839564
chr1	144826300	144826400	.	0	+		chr1	19744050	19744200	-			chr12	14536327	14538223	chr12-231-0_REHs/REHs		chr1	120904598	120908193
chr1	144944600	144944700	.	0	+		chr1	19766050	19766150	-			chr20	44509842	44519925	chr20-456-0_REHs/REHs		chr1	120925598	120925956
chr1	145096394	145096550	.	0	+		chr1	19795350	19795450	-			chr15	51057658	51057982	chr15-314-0_REHs/REHs		chr1	121101959	121103519
chr1	145122650	145124250	.	0	+		chr1	20512300	20512532	-			chr16	89572070	89574699	chr16-1042-0_REHs/REHs		chr1	121328516	121329313
chr1	145209068	145210700	.	0	+		chr1	20813050	20813262	-			chr4	146048668	146058756	chr4-1045-0_REHs/REHs		chr1	143646241	143647061
chr1	145268850	145269450	.	0	+		chr1	20834100	20834640	-			chr6	31603784	31609105	chr6-531-0_REHs/REHs		chr1	143662701	143673079
chr1	145281650	145282450	.	0	+		chr1	20987600	20987900	-			chr14	92588307	92589065	chr14-771-0_REHs/REHs		chr1	143673560	143688586
chr1	145286550	145286750	.	0	+		chr1	21044000	21044150	-			chr1	11334067	11334217	chr1-156-0_REHs/REHs		chr1	143912623	143915569
chr1	145289200	145292800	.	0	+		chr1	21062450	21062550	-			chr1	11333285	11333823	chr1-156-0_REHs/REHs		chr1	144009339	144010833
chr1	145438450	145438550	.	0	+		chr1	21063900	21064850	-			chr6	16129405	16131307	chr6-224-0_REHs/REHs		chr1	144036003	144043943
chr1	145470459	145470900	.	0	+		chr1	21112100	21113100	-			chr13	32966674	32972509	chr13-179-0_REHs/REHs		chr1	144300163	144301258
chr1	145474600	145474900	.	0	+		chr1	21355300	21355400	-			chr2	174829573	174830608	chr2-1483-0_REHs/REHs		chr1	144301460	144311387
chr1	145507603	145507850	.	0	+		chr1	21492350	21492500	-			chr19	3471030	3471989	chr19-141-0_REHs/REHs		chr1	144312100	144312938
chr1	145575208	145576700	.	0	+		chr1	21498800	21498900	-			chr19	48970656	48971889	chr19-1084-0_REHs/REHs		chr1	144339680	144340167
chr1	145586350	145586500	.	0	+		chr1	21501450	21501550	-			chr1	51434412	51435785	chr1-801-0_REHs/REHs		chr1	144481813	144491614
chr1	145588600	145589350	.	0	+		chr1	21503200	21503394	-			chr1	51439309	51444209	chr1-801-0_REHs/REHs		chr1	144492327	144493173
chr1	145611010	145611850	.	0	+		chr1	22108950	22109598	-			chr9	4694839	4711938	chr9-44-0_REHs/REHs		chr1	144519928	144521228
chr1	145660150	145663250	.	0	+		chr1	22145050	22145250	-			chr14	52460973	52488933	chr14-302-0_REHs/REHs		chr1	144534035	144535371
chr1	145666800	145666900	.	0	+		chr1	22147600	22148150	-			chr11	95523120	95523578	chr11-1010-0_REHs/REHs		chr1	144567579	144568025
chr1	145688350	145688750	.	0	+		chr1	22235850	22236900	-			chr11	95551960	95584295	chr11-1010-0_REHs/REHs		chr1	144572096	144572840
chr1	145690400	145690600	.	0	+		chr1	22238750	22238850	-			chr19	2622784	2625217	chr19-108-0_REHs/REHs		chr1	144572890	144573313
chr1	145695700	145695800	.	0	+		chr1	22241250	22241350	-			chr2	135676352	135677109	chr2-1267-0_REHs/REHs		chr1	144585889	144587716
chr1	145700650	145701450	.	0	+		chr1	22251250	22251350	-			chr7	1687154	1688096	chr7-31-0_REHs/REHs		chr1	144674333	144692161
chr1	145705150	145705500	.	0	+		chr1	22253800	22254350	-			chr17	7233012	7233634	chr17-141-0_REHs/REHs		chr1	144692780	144709537
chr1	145891700	145891950	.	0	+		chr1	22256150	22256750	-			chr2	37423633	37451052	chr2-369-0_REHs/REHs		chr1	144932204	144932498
chr1	145897050	145898550	.	0	+		chr1	22260100	22260250	-			chr9	127703415	127711064	chr9-830-0_REHs/REHs		chr1	144936062	144937802
chr1	145923350	145923800	.	0	+		chr1	22263200	22263588	-			chr1	231664389	231666021	chr1-2448-0_REHs/REHs		chr1	144950395	144952715
chr1	145935850	145936800	.	0	+		chr1	22351750	22351929	-			chr4	57319895	57325567	chr4-481-0_REHs/REHs		chr1	144959291	144982815
chr1	145939750	145939800	.	0	+		chr1	23406950	23407050	-			chr19	3188518	3189047	chr19-134-0_REHs/REHs		chr1	144994037	144994482
chr1	145963350	145963600	.	0	+		chr1	23494050	23495195	-			chr19	3178766	3180920	chr19-134-0_REHs/REHs		chr1	144994543	144995123
chr1	145969700	145969900	.	0	+		chr1	23605250	23605950	-			chr2	32236152	32238304	chr2-333-0_REHs/REHs		chr1	145038535	145040016
chr1	146009650	146009750	.	0	+		chr1	23620050	23620150	-			chr2	202121427	202123559	chr2-1725-0_REHs/REHs		chr1	145075354	145076094
chr1	146082750	146083050	.	0	+		chr1	23627550	23627650	-			chr2	202123437	202125199	chr2-1725-0_REHs/REHs		chr1	145136164	145139955
chr1	146087750	146087850	.	0	+		chr1	23645550	23645750	-			chr2	202098177	202099151	chr2-1725-0_REHs/REHs		chr1	145209143	145210274
chr1	146373520	146374200	.	0	+		chr1	23649550	23649650	-			chr5	140705773	140706328	chr5-1083-0_REHs/REHs		chr1	145395529	145397699
chr1	146714303	146715100	.	0	+		chr1	23655850	23656100	-			chr6	13614943	13629931	chr6-194-0_REHs/REHs		chr1	145399332	145399541
chr1	146734250	146734350	.	0	+		chr1	23657200	23657300	-			chr10	99894405	99894891	chr10-931-0_REHs/REHs		chr1	145472267	145473534
chr1	146748550	146748800	.	0	+		chr1	23661700	23662000	-			chr10	99926508	99927838	chr10-931-0_REHs/REHs		chr1	145474261	145474508
chr1	146757000	146757100	.	0	+		chr1	23669950	23670100	-			chr11	62341627	62347221	chr11-554-0_REHs/REHs		chr1	145502303	145505051
chr1	146765250	146765350	.	0	+		chr1	23796550	23796650	-			chr17	78710670	78712277	chr17-1358-0_REHs/REHs		chr1	145505568	145506796
chr1	146767300	146767400	.	0	+		chr1	23809850	23810600	-			chr17	78733668	78735574	chr17-1358-0_REHs/REHs		chr1	145515010	145516114
chr1	146772200	146772300	.	0	+		chr1	23810900	23811050	-			chr17	78731028	78732658	chr17-1358-0_REHs/REHs		chr1	145562260	145562956
chr1	147400486	147400700	.	0	+		chr1	23883450	23883550	-			chr17	78817654	78820118	chr17-1358-0_REHs/REHs		chr1	145573899	145574558
chr1	147511450	147511600	.	0	+		chr1	23885850	23885950	-			chr17	78898280	78899447	chr17-1358-0_REHs/REHs		chr1	145575255	145575902
chr1	147624600	147624850	.	0	+		chr1	24126550	24126650	-			chr17	78913592	78915824	chr17-1358-0_REHs/REHs		chr1	145587349	145590760
chr1	147751318	147751450	.	0	+		chr1	24126800	24127263	-			chr17	78805966	78807135	chr17-1358-0_REHs/REHs		chr1	145598347	145600902
chr1	147753150	147753400	.	0	+		chr1	24285400	24285500	-			chr5	72143927	72144399	chr5-495-0_REHs/REHs		chr1	145967731	145969324
chr1	147775300	147775450	.	0	+		chr1	24285850	24286100	-			chr10	70714190	70715882	chr10-609-0_REHs/REHs		chr1	145969735	146150810
chr1	147790400	147791400	.	0	+		chr1	24300150	24300250	-			chr4	170639755	170652499	chr4-1186-0_REHs/REHs		chr1	146373535	146374017
chr1	148555660	148556900	.	0	+		chr1	24306450	24306863	-			chr5	76362586	76372682	chr5-524-0_REHs/REHs		chr1	146696920	146697043
chr1	148557500	148557750	.	0	+		chr1	24829050	24829250	-			chr11	126122619	126138850	chr11-1208-0_REHs/REHs		chr1	146712159	146713378
chr1	148598300	148598500	.	0	+		chr1	25546200	25546300	-			chr11	126151152	126164593	chr11-1208-0_REHs/REHs		chr1	146714343	146715248
chr1	148605450	148605550	.	0	+		chr1	25558700	25558950	-			chr17	45987502	46013686	chr17-850-0_REHs/REHs		chr1	146976119	146976940
chr1	148871750	148871850	.	0	+		chr1	25573800	25573993	-			chr19	36226242	36234487	chr19-771-0_REHs/REHs		chr1	146988051	146988514
chr1	148882100	148882300	.	0	+		chr1	26146100	26146300	-			chr2	53994939	53995392	chr2-497-0_REHs/REHs		chr1	147012191	147013245
chr1	148885450	148885550	.	0	+		chr1	26185350	26185864	-			chr2	53995310	54006628	chr2-497-0_REHs/REHs		chr1	147013410	147013650
chr1	148889650	148889750	.	0	+		chr1	26201350	26202381	-			chr2	178086676	178101334	chr2-1522-0_REHs/REHs		chr1	147015760	147017011
chr1	148893550	148893800	.	0	+		chr1	26224300	26224400	-			chr11	74698319	74699853	chr11-848-0_REHs/REHs		chr1	147038549	147039809
chr1	148897200	148897450	.	0	+		chr1	26224750	26225000	-			chr17	62525037	62543872	chr17-1084-0_REHs/REHs		chr1	147070845	147071445
chr1	148928235	148928400	.	0	+		chr1	26798950	26799316	-			chr19	17525222	17530692	chr19-546-0_REHs/REHs		chr1	147071594	147072710
chr1	148936850	148937450	.	0	+		chr1	27216150	27216750	-			chr19	17516816	17518218	chr19-546-0_REHs/REHs		chr1	147089599	147096603
chr1	148944600	148944950	.	0	+		chr1	27286550	27286851	-			chr19	17542195	17548894	chr19-546-0_REHs/REHs		chr1	147305338	147306048
chr1	148948000	148948100	.	0	+		chr1	27334500	27334750	-			chr19	21688377	21688975	chr19-650-0_REHs/REHs		chr1	147327285	147327634
chr1	149577450	149577550	.	0	+		chr1	27338650	27339391	-			chr19	21715455	21729225	chr19-650-0_REHs/REHs		chr1	147509342	147510919
chr1	149583100	149583200	.	0	+		chr1	27481250	27481622	-			chr7	158818383	158820599	chr7-1419-0_REHs/REHs		chr1	147519996	147521102
chr1	149605650	149606500	.	0	+		chr1	27873450	27873650	-			chr7	158808593	158811924	chr7-1419-0_REHs/REHs		chr1	147735749	147737231
chr1	149684150	149684250	.	0	+		chr1	27894850	27894950	-			chr17	7461544	7465157	chr17-157-0_REHs/REHs		chr1	147773951	147774284
chr1	149804216	149805550	.	0	+		chr1	27898850	27899100	-			chr17	7472471	7475607	chr17-157-0_REHs/REHs		chr1	147775182	147776055
chr1	149858400	149859050	.	0	+		chr1	27901350	27901650	-			chr1	151371989	151377769	chr1-1556-0_REHs/REHs		chr1	147781091	147782604
chr1	149871118	149871600	.	0	+		chr1	27902000	27902100	-			chr3	196363405	196366464	chr3-1701-0_REHs/REHs		chr1	147789472	147790998
chr1	150039228	150040350	.	0	+		chr1	27923000	27923350	-			chr6	111283555	111294278	chr6-1204-0_REHs/REHs		chr1	147833729	147834549
chr1	150056050	150056500	.	0	+		chr1	28240600	28240994	-			chr17	65822723	65823965	chr17-1131-0_REHs/REHs		chr1	147842800	147860952
chr1	150072200	150073450	.	0	+		chr1	28559200	28559517	-			chr17	65822137	65822557	chr17-1131-0_REHs/REHs		chr1	147861071	147876206
chr1	150078000	150078650	.	0	+		chr1	28908250	28908387	-			chr21	47706226	47706388	chr21-411-0_REHs/REHs		chr1	147931051	147931367
chr1	150108800	150108900	.	0	+		chr1	29447800	29447900	-			chr21	47714180	47721483	chr21-411-0_REHs/REHs		chr1	148176204	148176549
chr1	150117200	150117505	.	0	+		chr1	29472500	29472900	-			chr19	50180487	50181271	chr19-1136-0_REHs/REHs		chr1	148526858	148527250
chr1	150241556	150242150	.	0	+		chr1	29504650	29504750	-			chr12	64843115	64845854	chr12-665-0_REHs/REHs		chr1	148555967	148556872
chr1	150253850	150255100	.	0	+		chr1	29507800	29508322	-			chr12	64852824	64853575	chr12-665-0_REHs/REHs		chr1	148598807	148604581
chr1	150266260	150266500	.	0	+		chr1	31341450	31341800	-			chr20	3823150	3824084	chr20-55-0_REHs/REHs		chr1	148765448	148767103
chr1	150280550	150280750	.	0	+		chr1	31343950	31344050	-			chr20	3818892	3820176	chr20-55-0_REHs/REHs		chr1	148851081	148854847
chr1	150282000	150282600	.	0	+		chr1	31360500	31360600	-			chr1	23400721	23418478	chr1-323-0_REHs/REHs		chr1	148899176	148902270
chr1	150293951	150294400	.	0	+		chr1	31402000	31404050	-			chr1	23346203	23347749	chr1-323-0_REHs/REHs		chr1	149058393	149058810
chr1	150297350	150297500	.	0	+		chr1	31405850	31408350	-			chr10	15001643	15002480	chr10-170-0_REHs/REHs		chr1	149230699	149230907
chr1	150300400	150300850	.	0	+		chr1	31528150	31528950	-			chr20	37677852	37677998	chr20-404-0_REHs/REHs		chr1	149332856	149333974
chr1	150315750	150315850	.	0	+		chr1	31537950	31538588	-			chr16	2009548	2014196	chr16-55-0_REHs/REHs		chr1	149362677	149362946
chr1	150320050	150320150	.	0	+		chr1	31757650	31757750	-			chr7	6617056	6617208	chr7-133-0_REHs/REHs		chr1	149379332	149379682
chr1	150459844	150460500	.	0	+		chr1	31758300	31758400	-			chr7	6627886	6629508	chr7-133-0_REHs/REHs		chr1	149397064	149399367
chr1	150898850	150899300	.	0	+		chr1	31759250	31759400	-			chr1	147786454	147791005	chr1-1480-0_REHs/REHs		chr1	149399459	149400068
chr1	150932950	150933700	.	0	+		chr1	31769000	31769641	-			chr1	147760699	147777920	chr1-1480-0_REHs/REHs		chr1	149602385	149605630
chr1	150937050	150937150	.	0	+		chr1	31845750	31846126	-			chr1	147794417	147798045	chr1-1480-0_REHs/REHs		chr1	149615246	149615600
chr1	150942150	150942250	.	0	+		chr1	32083650	32083750	-			chr1	147753178	147759015	chr1-1480-0_REHs/REHs		chr1	149615647	149615854
chr1	150980900	150981300	.	0	+		chr1	32092050	32092150	-			chr1	161014873	161018806	chr1-1734-0_REHs/REHs		chr1	149663176	149664454
chr1	151007950	151008189	.	0	+		chr1	32093000	32093100	-			chr1	161019064	161024965	chr1-1734-0_REHs/REHs		chr1	149669544	149673195
chr1	151030456	151030850	.	0	+		chr1	32098350	32098500	-			chr2	64107996	64133356	chr2-619-0_REHs/REHs		chr1	149673461	149685664
chr1	151032150	151032300	.	0	+		chr1	32214200	32214550	-			chr12	11323762	11324247	chr12-188-0_REHs/REHs		chr1	149718403	149719436
chr1	151032850	151033100	.	0	+		chr1	32225850	32226450	-			chr12	120972130	120972819	chr12-1189-0_REHs/REHs		chr1	149764236	149764615
chr1	151040800	151040973	.	0	+		chr1	32253500	32254100	-			chr12	121008209	121019209	chr12-1189-0_REHs/REHs		chr1	149782871	149785252
chr1	151129096	151129300	.	0	+		chr1	32369000	32369100	-			chr19	39887646	39896818	chr19-859-0_REHs/REHs		chr1	149802526	149803672
chr1	151138450	151138850	.	0	+		chr1	32370750	32371450	-			chr3	150126078	150126399	chr3-1224-0_REHs/REHs		chr1	149804216	149814327
chr1	151143650	151143750	.	0	+		chr1	32403000	32403988	-			chr5	140041527	140044375	chr5-1072-0_REHs/REHs		chr1	149822619	149832328
chr1	151171012	151173050	.	0	+		chr1	32705400	32705750	-			chr5	140026860	140027344	chr5-1072-0_REHs/REHs		chr1	149833355	149834454
chr1	151196400	151196550	.	0	+		chr1	32800700	32800800	-			chr5	140044903	140057004	chr5-1072-0_REHs/REHs		chr1	149857116	149858335
chr1	151221750	151222007	.	0	+		chr1	32827000	32828050	-			chr12	56364977	56367447	chr12-584-0_REHs/REHs		chr1	149858462	149859527
chr1	151254700	151255200	.	0	+		chr1	32853400	32853500	-			chr12	56373667	56374826	chr12-584-0_REHs/REHs		chr1	149871149	149876268
chr1	151264200	151264350	.	0	+		chr1	32859800	32860000	-			chr12	56388415	56391023	chr12-584-0_REHs/REHs		chr1	149889454	149890562
chr1	151266000	151266150	.	0	+		chr1	33238500	33238600	-			chr12	56403542	56404821	chr12-584-0_REHs/REHs		chr1	149908619	149911923
chr1	151371989	151372200	.	0	+		chr1	33240650	33240800	-			chr12	56391621	56401113	chr12-584-0_REHs/REHs		chr1	150039028	150039780
chr1	151374250	151374350	.	0	+		chr1	33272550	33272850	-			chr19	41881507	41894983	chr19-904-0_REHs/REHs		chr1	150121515	150121995
chr1	151584462	151584900	.	0	+		chr1	33279550	33279900	-			chr19	41869788	41870098	chr19-904-0_REHs/REHs		chr1	150133543	150135472
chr1	151592350	151592650	.	0	+		chr1	33282400	33282900	-			chr1	154531464	154532102	chr1-1597-0_REHs/REHs		chr1	150186036	150187623
chr1	151598100	151598200	.	0	+		chr1	33283450	33283791	-			chr5	1800046	1801433	chr5-41-0_REHs/REHs		chr1	150207242	150208553
chr1	151620300	151620400	.	0	+		chr1	33358300	33358550	-			chr5	79552013	79553593	chr5-570-0_REHs/REHs		chr1	150227932	150241246
chr1	151630650	151630850	.	0	+		chr1	33359300	33359650	-			chr16	30200198	30218060	chr16-488-0_REHs/REHs		chr1	150242812	150243122
chr1	151665850	151665950	.	0	+		chr1	33366550	33366965	-			chr17	29645376	29648706	chr17-506-0_REHs/REHs		chr1	150252391	150253266
chr1	151666950	151667100	.	0	+		chr1	33430150	33430529	-			chr2	61402774	61403105	chr2-587-0_REHs/REHs		chr1	150253826	150254627
chr1	151671400	151671500	.	0	+		chr1	33465800	33466300	-			chr5	100239080	100241125	chr5-739-0_REHs/REHs		chr1	150273586	150274939
chr1	151672800	151672900	.	0	+		chr1	33471900	33472000	-			chr5	100236553	100238971	chr5-739-0_REHs/REHs		chr1	150333746	150338117
chr1	151673500	151673650	.	0	+		chr1	33480850	33480950	-			chr13	48611831	48612153	chr13-354-0_REHs/REHs		chr1	150487621	150488095
chr1	151675150	151675550	.	0	+		chr1	33501950	33502513	-			chr13	48612384	48624051	chr13-354-0_REHs/REHs		chr1	150521064	150526268
chr1	151812400	151812700	.	0	+		chr1	33630750	33630900	-			chr14	50583627	50584785	chr14-277-0_REHs/REHs		chr1	150533982	150534711
chr1	152758680	152758900	.	0	+		chr1	33646000	33646300	-			chr17	56596077	56597101	chr17-990-0_REHs/REHs		chr1	150540353	150542215
chr1	152881000	152881100	.	0	+		chr1	33647450	33647706	-			chr1	101543562	101545032	chr1-1186-0_REHs/REHs		chr1	150577255	150578902
chr1	153233128	153233250	.	0	+		chr1	33804450	33804550	-			chr1	153606536	153606842	chr1-1573-0_REHs/REHs		chr1	150602729	150605856
chr1	153234350	153234550	.	0	+		chr1	33807900	33808000	-			chr7	99102599	99102749	chr7-891-0_REHs/REHs		chr1	150607891	150608322
chr1	153606500	153607100	.	0	+		chr1	35324850	35325325	-			chr7	99137377	99138068	chr7-891-0_REHs/REHs		chr1	150609085	150632308
chr1	153619350	153620950	.	0	+		chr1	35450750	35450939	-			chr15	23810798	23811369	chr15-35-0_REHs/REHs		chr1	150848297	150849063
chr1	153631110	153631650	.	0	+		chr1	35657250	35657500	-			chr17	45401677	45402360	chr17-835-0_REHs/REHs		chr1	150898911	150899115
chr1	153663300	153663350	.	0	+		chr1	35658450	35658748	-			chr17	45422424	45453155	chr17-835-0_REHs/REHs		chr1	150922262	150923556
chr1	153666300	153666500	.	0	+		chr1	35984900	35985600	-			chrX	100671696	100673318	chrX-702-0_REHs/REHs		chr1	150929929	150946883
chr1	153669500	153669650	.	0	+		chr1	35991650	35991750	-			chr3	18022611	18024689	chr3-150-0_REHs/REHs		chr1	150947176	150948598
chr1	153670200	153670650	.	0	+		chr1	36019900	36023200	-			chr3	18024791	18028061	chr3-150-0_REHs/REHs		chr1	150950833	150952914
chr1	153700522	153701200	.	0	+		chr1	36061500	36063050	-			chr3	18126443	18127760	chr3-150-0_REHs/REHs		chr1	150964415	150967206
chr1	153701550	153701700	.	0	+		chr1	36063400	36063700	-			chr3	18165667	18168984	chr3-150-0_REHs/REHs		chr1	150972294	150973889
chr1	153719700	153719850	.	0	+		chr1	36106750	36107128	-			chr3	18265669	18266924	chr3-150-0_REHs/REHs		chr1	150975068	150978891
chr1	153745250	153746555	.	0	+		chr1	36173200	36173300	-			chr3	18293492	18294301	chr3-150-0_REHs/REHs		chr1	150979402	150980879
chr1	153762400	153762500	.	0	+		chr1	36176300	36176400	-			chr3	18020969	18022748	chr3-150-0_REHs/REHs		chr1	150980962	150981601
chr1	153763300	153763900	.	0	+		chr1	36234750	36235606	-			chr3	18152063	18153622	chr3-150-0_REHs/REHs		chr1	151020225	151026207
chr1	153936143	153936900	.	0	+		chr1	36614300	36615050	-			chr3	18239834	18265105	chr3-150-0_REHs/REHs		chr1	151030303	151032089
chr1	153940300	153940500	.	0	+		chr1	36616350	36616450	-			chr3	18383457	18384615	chr3-150-0_REHs/REHs		chr1	151035111	151043063
chr1	153946700	153946800	.	0	+		chr1	36621300	36621400	-			chr3	27674665	27674850	chr3-222-0_REHs/REHs		chr1	151103915	151104188
chr1	153950200	153950350	.	0	+		chr1	36786550	36786900	-			chr10	104534692	104536977	chr10-999-0_REHs/REHs		chr1	151104585	151105065
chr1	153963230	153963300	.	0	+		chr1	36825300	36825400	-			chr10	104554656	104556280	chr10-999-0_REHs/REHs		chr1	151118208	151119145
chr1	154193350	154194600	.	0	+		chr1	36827150	36827510	-			chr17	5389825	5390141	chr17-115-0_REHs/REHs		chr1	151119628	151121023
chr1	154207000	154207200	.	0	+		chr1	36851100	36852100	-			chr19	13873806	13875308	chr19-440-0_REHs/REHs		chr1	151141902	151145234
chr1	154207250	154207700	.	0	+		chr1	36863250	36863450	-			chr19	13884375	13885626	chr19-440-0_REHs/REHs		chr1	151162236	151162688
chr1	154214400	154214550	.	0	+		chr1	36919400	36919950	-			chr12	12870512	12878234	chr12-215-0_REHs/REHs		chr1	151225751	151227031
chr1	154218400	154218500	.	0	+		chr1	36929400	36929940	-			chr1	21113947	21115739	chr1-298-0_REHs/REHs		chr1	151253995	151254451
chr1	154232150	154232300	.	0	+		chr1	37999500	37999650	-			chr1	161134847	161136104	chr1-1740-0_REHs/REHs		chr1	151258236	151269749
chr1	154234150	154234500	.	0	+		chr1	38002550	38002700	-			chr1	161128019	161129224	chr1-1740-0_REHs/REHs		chr1	151300286	151300757
chr1	154236350	154236900	.	0	+		chr1	38010100	38010450	-			chr1	161138177	161147302	chr1-1740-0_REHs/REHs		chr1	151345039	151345188
chr1	154239250	154239300	.	0	+		chr1	38027300	38027450	-			chr1	161154179	161155352	chr1-1740-0_REHs/REHs		chr1	151372020	151377456
chr1	154242350	154242450	.	0	+		chr1	38061200	38061559	-			chr1	183774246	183776757	chr1-1980-0_REHs/REHs		chr1	151431183	151431698
chr1	154243700	154243986	.	0	+		chr1	38155950	38156150	-			chr1	183785069	183786989	chr1-1980-0_REHs/REHs		chr1	151482585	151483711
chr1	154297274	154297350	.	0	+		chr1	38268850	38268950	-			chr1	183840310	183842961	chr1-1980-0_REHs/REHs		chr1	151484044	151485797
chr1	154298200	154298400	.	0	+		chr1	38273700	38273800	-			chr1	183845142	183846762	chr1-1980-0_REHs/REHs		chr1	151511472	151511993
chr1	154300200	154300300	.	0	+		chr1	38325050	38325878	-			chr1	183855339	183858318	chr1-1980-0_REHs/REHs		chr1	151566351	151566810
chr1	154314300	154314700	.	0	+		chr1	38412100	38412769	-			chr1	183859204	183860415	chr1-1980-0_REHs/REHs		chr1	151584619	151585497
chr1	154321700	154324300	.	0	+		chr1	38454950	38455732	-			chr1	183878673	183880599	chr1-1980-0_REHs/REHs		chr1	151736631	151737377
chr1	154947122	154947850	.	0	+		chr1	38467000	38467150	-			chr1	183810702	183813072	chr1-1980-0_REHs/REHs		chr1	151802515	151802797
chr1	154971576	154971850	.	0	+		chr1	38506600	38506700	-			chr5	41924158	41925315	chr5-293-0_REHs/REHs		chr1	151811231	151812385
chr1	154977250	154977900	.	0	+		chr1	38508100	38508200	-			chr16	2801992	2802272	chr16-87-0_REHs/REHs		chr1	151965166	151966798
chr1	154979450	154979550	.	0	+		chr1	38512150	38512250	-			chr16	2818017	2825935	chr16-87-0_REHs/REHs		chr1	152007765	152009497
chr1	154989500	154991150	.	0	+		chr1	39325000	39325300	-			chr2	122407194	122407674	chr2-1159-0_REHs/REHs		chr1	152020489	152021060
chr1	155023601	155024000	.	0	+		chr1	39338750	39339046	-			chr3	123304146	123305206	chr3-975-0_REHs/REHs		chr1	152079904	152081585
chr1	155035100	155035252	.	0	+		chr1	39988700	39988950	-			chr3	123318139	123359684	chr3-975-0_REHs/REHs		chr1	152082220	152084341
chr1	155108300	155108550	.	0	+		chr1	40024000	40024150	-			chr12	104680750	104682581	chr12-985-0_REHs/REHs		chr1	153095568	153097200
chr1	155145800	155146000	.	0	+		chr1	40024850	40025250	-			chr17	79829278	79833380	chr17-1386-0_REHs/REHs		chr1	153233526	153234661
chr1	155153700	155153850	.	0	+		chr1	40041050	40041400	-			chr22	19842489	19843559	chr22-61-0_REHs/REHs		chr1	153505412	153505792
chr1	155247220	155247350	.	0	+		chr1	40236500	40236900	-			chr22	24951371	24951896	chr22-192-0_REHs/REHs		chr1	153509767	153510447
chr1	155254550	155254650	.	0	+		chr1	40295750	40296000	-			chr1	9647867	9648605	chr1-133-0_REHs/REHs		chr1	153513592	153517501
chr1	155258450	155258600	.	0	+		chr1	40298050	40298400	-			chr1	28740409	28741993	chr1-473-0_REHs/REHs		chr1	153517721	153518293
chr1	155259450	155259550	.	0	+		chr1	40298950	40299100	-			chr1	28830587	28830822	chr1-473-0_REHs/REHs		chr1	153539270	153541142
chr1	155259850	155260400	.	0	+		chr1	40302900	40303150	-			chr16	3695046	3724710	chr16-125-0_REHs/REHs		chr1	153584714	153585701
chr1	155278619	155278900	.	0	+		chr1	40348800	40349178	-			chr16	3685742	3687988	chr16-125-0_REHs/REHs		chr1	153599504	153599983
chr1	155281900	155282450	.	0	+		chr1	40367000	40367523	-			chr1	230778203	230778576	chr1-2431-0_REHs/REHs		chr1	153606544	153606935
chr1	155290250	155290457	.	0	+		chr1	40535250	40535350	-			chr2	233925030	233925933	chr2-1997-0_REHs/REHs		chr1	153631151	153634006
chr1	155580000	155580150	.	0	+		chr1	40535850	40536250	-			chr2	233925796	233928149	chr2-1997-0_REHs/REHs		chr1	153634238	153637918
chr1	155584400	155586400	.	0	+		chr1	40543400	40543500	-			chr2	233939513	233940885	chr2-1997-0_REHs/REHs		chr1	153644258	153645742
chr1	155658850	155659200	.	0	+		chr1	40780850	40781000	-			chr2	233946429	233949366	chr2-1997-0_REHs/REHs		chr1	153651058	153652676
chr1	155696300	155697450	.	0	+		chr1	41156900	41157345	-			chr3	134204551	134204835	chr3-1123-0_REHs/REHs		chr1	153669143	153669721
chr1	155703450	155703700	.	0	+		chr1	41327850	41328039	-			chr10	70360224	70360447	chr10-605-0_REHs/REHs		chr1	153669900	153670748
chr1	155706450	155706600	.	0	+		chr1	42734950	42735250	-			chr10	70391779	70392591	chr10-605-0_REHs/REHs		chr1	153700522	153701136
chr1	155708000	155708300	.	0	+		chr1	42800200	42800920	-			chr16	87800205	87803375	chr16-984-0_REHs/REHs		chr1	153716685	153718232
chr1	155829340	155830550	.	0	+		chr1	43197200	43197800	-			chr19	42363867	42364221	chr19-916-0_REHs/REHs		chr1	153742337	153747120
chr1	155838550	155838700	.	0	+		chr1	43199000	43199150	-			chr19	42378774	42381236	chr19-916-0_REHs/REHs		chr1	153747411	153748579
chr1	155871750	155872100	.	0	+		chr1	43205750	43205850	-			chr19	42372598	42375596	chr19-916-0_REHs/REHs		chr1	153754562	153756256
chr1	156024550	156024700	.	0	+		chr1	43210850	43211200	-			chr4	83822539	83850743	chr4-656-0_REHs/REHs		chr1	153766380	153771067
chr1	156024850	156025000	.	0	+		chr1	43219950	43220050	-			chr10	76994057	76995769	chr10-704-0_REHs/REHs		chr1	153827865	153828514
chr1	156124311	156126250	.	0	+		chr1	43282750	43283052	-			chr10	76990778	76993990	chr10-704-0_REHs/REHs		chr1	153894331	153895443
chr1	156130000	156130350	.	0	+		chr1	43389800	43390500	-			chr12	56223534	56224608	chr12-580-0_REHs/REHs		chr1	153918435	153922703
chr1	156163865	156164150	.	0	+		chr1	43424300	43424552	-			chr20	37587917	37590811	chr20-403-0_REHs/REHs		chr1	153930304	153932110
chr1	156182400	156182587	.	0	+		chr1	43628650	43628750	-			chr21	43299577	43300103	chr21-329-0_REHs/REHs		chr1	153936507	153940675
chr1	156252300	156252450	.	0	+		chr1	43637700	43637998	-			chr14	106285773	106287876	chr14-1012-0_REHs/REHs		chr1	153943664	153946095
chr1	156252650	156252850	.	0	+		chr1	43750900	43751289	-			chr14	106284622	106285217	chr14-1012-0_REHs/REHs		chr1	153948182	153950982
chr1	156261800	156263750	.	0	+		chr1	43854850	43855470	-			chr14	106313644	106329412	chr14-1012-0_REHs/REHs		chr1	153957982	153958825
chr1	156308300	156308700	.	0	+		chr1	43919950	43920315	-			chr18	665276	683019	chr18-11-0_REHs/REHs		chr1	154152904	154154685
chr1	156551700	156552050	.	0	+		chr1	44456850	44457350	-			chr18	657669	658353	chr18-11-0_REHs/REHs		chr1	154192558	154193097
chr1	156698295	156700200	.	0	+		chr1	44461700	44461800	-			chr3	150481381	150481937	chr3-1231-0_REHs/REHs		chr1	154243079	154243599
chr1	156700500	156700650	.	0	+		chr1	44472350	44472750	-			chr5	180237200	180237542	chr5-1494-0_REHs/REHs		chr1	154244064	154244927
chr1	156830649	156830800	.	0	+		chr1	44494950	44495500	-			chr7	56163142	56170450	chr7-539-0_REHs/REHs		chr1	154297295	154298888
chr1	156851500	156851600	.	0	+		chr1	44496700	44497091	-			chr7	56128634	56132977	chr7-539-0_REHs/REHs		chr1	154324300	154325872
chr1	157963400	157963900	.	0	+		chr1	44678800	44679050	-			chr13	37573563	37588131	chr13-218-0_REHs/REHs		chr1	154377699	154377923
chr1	157964500	157964700	.	0	+		chr1	44680500	44681550	-			chr22	38902504	38902922	chr22-411-0_REHs/REHs		chr1	154531306	154532287
chr1	157988900	157989000	.	0	+		chr1	44684100	44684450	-			chr22	38903218	38904654	chr22-411-0_REHs/REHs		chr1	154544105	154546057
chr1	157995250	157995400	.	0	+		chr1	44686600	44686750	-			chr4	25240647	25242522	chr4-301-0_REHs/REHs		chr1	154580312	154581989
chr1	158014500	158014900	.	0	+		chr1	44689450	44690000	-			chr4	25235672	25236543	chr4-301-0_REHs/REHs		chr1	154733148	154733298
chr1	158149600	158149850	.	0	+		chr1	44819650	44821008	-			chr7	148787973	148788691	chr7-1289-0_REHs/REHs		chr1	154841561	154842814
chr1	158150700	158151050	.	0	+		chr1	45125050	45125150	-			chr9	93564047	93566699	chr9-519-0_REHs/REHs		chr1	154910405	154911784
chr1	158259550	158259750	.	0	+		chr1	45128400	45128500	-			chr9	93576194	93577748	chr9-519-0_REHs/REHs		chr1	154928325	154930299
chr1	158260550	158260650	.	0	+		chr1	45129950	45130300	-			chr9	93592470	93593500	chr9-519-0_REHs/REHs		chr1	154934524	154941148
chr1	158801101	158801450	.	0	+		chr1	45130450	45130600	-			chr9	93588626	93590016	chr9-519-0_REHs/REHs		chr1	154943520	154946510
chr1	158817350	158817450	.	0	+		chr1	45792200	45792850	-			chr9	93568127	93569709	chr9-519-0_REHs/REHs		chr1	154953798	154955564
chr1	158900450	158901550	.	0	+		chr1	45805350	45805691	-			chr14	24775452	24780325	chr14-131-0_REHs/REHs		chr1	154956101	154958263
chr1	158922000	158922100	.	0	+		chr1	45956600	45956750	-			chr1	53687982	53688388	chr1-837-0_REHs/REHs		chr1	154961716	154968270
chr1	158922400	158922550	.	0	+		chr1	45987400	45987559	-			chr6	13574814	13575479	chr6-193-0_REHs/REHs		chr1	154971578	154976383
chr1	158937700	158937900	.	0	+		chr1	46099050	46099150	-			chr6	13605910	13615091	chr6-193-0_REHs/REHs		chr1	154987047	154990122
chr1	158941600	158941800	.	0	+		chr1	46102900	46103000	-			chr12	2921782	2922121	chr12-38-0_REHs/REHs		chr1	154995307	154997809
chr1	159750757	159750900	.	0	+		chr1	46115700	46116500	-			chr12	2964383	2971805	chr12-38-0_REHs/REHs		chr1	155023102	155023577
chr1	159753900	159754050	.	0	+		chr1	46151700	46152235	-			chr3	107941446	107943020	chr3-860-0_REHs/REHs		chr1	155024403	155026064
chr1	160147200	160147450	.	0	+		chr1	46767250	46768875	-			chr11	124502822	124506101	chr11-1189-0_REHs/REHs		chr1	155036189	155036487
chr1	160175200	160175450	.	0	+		chr1	47069500	47069800	-			chr17	29298009	29299198	chr17-503-0_REHs/REHs		chr1	155051452	155053449
chr1	160176150	160176600	.	0	+		chr1	47078750	47079312	-			chr19	12902292	12912702	chr19-419-0_REHs/REHs		chr1	155057419	155057965
chr1	160176950	160177050	.	0	+		chr1	47132750	47134300	-			chr5	88196548	88214922	chr5-630-0_REHs/REHs		chr1	155098694	155099949
chr1	160182100	160182250	.	0	+		chr1	47174650	47174750	-			chr8	81398417	81399255	chr8-602-0_REHs/REHs		chr1	155100388	155107301
chr1	160184850	160185100	.	0	+		chr1	47184200	47184741	-			chr11	94964726	94965637	chr11-1001-0_REHs/REHs		chr1	155108282	155113023
chr1	160287082	160287150	.	0	+		chr1	47713950	47714500	-			chr15	67813516	67814029	chr15-509-0_REHs/REHs		chr1	155138904	155140678
chr1	160313089	160313500	.	0	+		chr1	47716550	47716650	-			chr16	81478840	81482329	chr16-911-0_REHs/REHs		chr1	155145213	155146389
chr1	160328150	160328700	.	0	+		chr1	47732000	47732600	-			chr16	81502534	81503755	chr16-911-0_REHs/REHs		chr1	155163547	155164529
chr1	160709058	160709200	.	0	+		chr1	47733450	47733550	-			chr16	81515756	81517134	chr16-911-0_REHs/REHs		chr1	155164900	155166090
chr1	160711100	160711250	.	0	+		chr1	47742900	47743000	-			chr16	81514126	81515107	chr16-911-0_REHs/REHs		chr1	155172218	155184561
chr1	160716800	160716900	.	0	+		chr1	47745450	47746222	-			chr16	81528131	81535081	chr16-911-0_REHs/REHs		chr1	155196905	155197347
chr1	160723750	160723900	.	0	+		chr1	47765600	47765750	-			chr16	81545386	81547786	chr16-911-0_REHs/REHs		chr1	155201295	155206449
chr1	160724400	160724500	.	0	+		chr1	47778950	47779784	-			chr17	42280283	42284271	chr17-762-0_REHs/REHs		chr1	155210964	155211756
chr1	160725850	160727050	.	0	+		chr1	47902700	47902800	-			chr18	31451651	31453269	chr18-219-0_REHs/REHs		chr1	155231794	155232286
chr1	160765864	160766100	.	0	+		chr1	52343900	52344368	-			chr20	3834604	3836164	chr20-56-0_REHs/REHs		chr1	155232689	155233105
chr1	160772350	160772500	.	0	+		chr1	52414100	52414200	-			chr20	3842641	3861232	chr20-56-0_REHs/REHs		chr1	155252873	155258942
chr1	160798500	160798600	.	0	+		chr1	52443300	52444150	-			chr1	19229410	19231825	chr1-269-0_REHs/REHs		chr1	155263761	155263976
chr1	160798750	160798800	.	0	+		chr1	52454950	52455906	-			chr6	30312908	30313389	chr6-485-0_REHs/REHs		chr1	155264517	155265268
chr1	160799450	160799550	.	0	+		chr1	52499150	52499350	-			chr11	34073370	34075021	chr11-325-0_REHs/REHs		chr1	155285617	155290438
chr1	160807600	160807900	.	0	+		chr1	52520550	52520800	-			chr11	34125699	34127067	chr11-325-0_REHs/REHs		chr1	155290710	155292247
chr1	161066050	161066150	.	0	+		chr1	52521550	52521700	-			chr17	4843617	4851836	chr17-99-0_REHs/REHs		chr1	155294213	155303800
chr1	161068150	161068400	.	0	+		chr1	52831500	52831750	-			chr22	20147355	20148506	chr22-71-0_REHs/REHs		chr1	155306272	155308354
chr1	161087846	161088000	.	0	+		chr1	52833850	52834000	-			chr6	33386211	33387854	chr6-616-0_REHs/REHs		chr1	155309114	155314845
chr1	161123713	161124150	.	0	+		chr1	52865500	52865600	-			chr6	33388953	33392954	chr6-616-0_REHs/REHs		chr1	155559670	155560979
chr1	161128400	161128600	.	0	+		chr1	52869700	52870090	-			chr19	47634100	47634828	chr19-1052-0_REHs/REHs		chr1	155567862	155569934
chr1	161170159	161172500	.	0	+		chr1	53018200	53018772	-			chr19	50093553	50096666	chr19-1134-0_REHs/REHs		chr1	155576808	155578813
chr1	161195821	161196100	.	0	+		chr1	53150100	53150550	-			chr19	50141864	50143293	chr19-1134-0_REHs/REHs		chr1	155580041	155586522
chr1	161284167	161284350	.	0	+		chr1	53163450	53164028	-			chr19	50136289	50138716	chr19-1134-0_REHs/REHs		chr1	155706901	155713553
chr1	161332150	161332800	.	0	+		chr1	53678900	53679000	-			chr2	170660107	170675592	chr2-1446-0_REHs/REHs		chr1	155715620	155723337
chr1	161480800	161480900	.	0	+		chr1	53685750	53686314	-			chr6	146136012	146136787	chr6-1532-0_REHs/REHs		chr1	155727399	155728092
chr1	161481850	161482150	.	0	+		chr1	53719400	53719500	-			chr12	49412684	49413961	chr12-456-0_REHs/REHs		chr1	155827329	155828025
chr1	161482750	161482900	.	0	+		chr1	53730850	53730950	-			chr14	23563895	23564352	chr14-100-0_REHs/REHs		chr1	155829348	155830449
chr1	161551128	161551350	.	0	+		chr1	53746200	53746600	-			chr14	74349468	74352520	chr14-542-0_REHs/REHs		chr1	155947190	155948523
chr1	161591448	161591500	.	0	+		chr1	53790300	53790750	-			chr14	74318542	74319469	chr14-542-0_REHs/REHs		chr1	155950757	155953802
chr1	161632931	161633100	.	0	+		chr1	53791500	53792600	-			chr19	1383971	1384749	chr19-39-0_REHs/REHs		chr1	156023710	156024453
chr1	161676978	161677100	.	0	+		chr1	53792800	53793079	-			chr19	1390810	1397642	chr19-39-0_REHs/REHs		chr1	156027516	156030975
chr1	161684800	161684950	.	0	+		chr1	54411000	54412009	-			chr22	37257015	37258546	chr22-373-0_REHs/REHs		chr1	156036932	156039001
chr1	161695950	161696300	.	0	+		chr1	54494000	54494450	-			chr4	6779272	6779823	chr4-110-0_REHs/REHs		chr1	156050328	156052272
chr1	161696950	161697300	.	0	+		chr1	54665300	54665708	-			chr4	6780467	6782691	chr4-110-0_REHs/REHs		chr1	156063536	156065023
chr1	162467602	162468450	.	0	+		chr1	54688700	54690500	-			chr4	17600896	17612849	chr4-248-0_REHs/REHs		chr1	156072254	156076439
chr1	162493500	162493800	.	0	+		chr1	54696700	54696850	-			chr4	17579304	17580393	chr4-248-0_REHs/REHs		chr1	156082845	156084584
chr1	162497950	162498050	.	0	+		chr1	54715500	54715600	-			chr9	116173023	116173699	chr9-707-0_REHs/REHs		chr1	156084596	156085150
chr1	162531297	162532050	.	0	+		chr1	54844150	54844300	-			chr20	61369760	61371703	chr20-634-0_REHs/REHs		chr1	156092426	156095170
chr1	162748450	162748550	.	0	+		chr1	54847000	54847200	-			chr20	61366793	61368179	chr20-634-0_REHs/REHs		chr1	156098006	156100096
chr1	162753050	162753300	.	0	+		chr1	54855700	54855800	-			chr10	120890276	120899594	chr10-1124-0_REHs/REHs		chr1	156117624	156118411
chr1	163291701	163292600	.	0	+		chr1	54856950	54857000	-			chr12	51452466	51461865	chr12-495-0_REHs/REHs		chr1	156129108	156130854
chr1	163308550	163308900	.	0	+		chr1	54867600	54867700	-			chr15	75315946	75316644	chr15-589-0_REHs/REHs		chr1	156150079	156152494
chr1	163313500	163313600	.	0	+		chr1	54869350	54869450	-			chr2	86363158	86378727	chr2-852-0_REHs/REHs		chr1	156161418	156163010
chr1	163317550	163317700	.	0	+		chr1	55229950	55230216	-			chr8	67974693	67976509	chr8-539-0_REHs/REHs		chr1	156180800	156182236
chr1	163325350	163325500	.	0	+		chr1	55311200	55313000	-			chr8	68087904	68114801	chr8-539-0_REHs/REHs		chr1	156210671	156216241
chr1	165600371	165601550	.	0	+		chr1	55314250	55314350	-			chr19	36545384	36546238	chr19-782-0_REHs/REHs		chr1	156253591	156255603
chr1	165608250	165608350	.	0	+		chr1	55326950	55327250	-			chr19	36593339	36600809	chr19-782-0_REHs/REHs		chr1	156261190	156261378
chr1	165609250	165609950	.	0	+		chr1	55352600	55352909	-			chr1	76207299	76208003	chr1-1003-0_REHs/REHs		chr1	156261695	156265481
chr1	165615100	165615200	.	0	+		chr1	56967450	56967650	-			chr1	76208052	76210398	chr1-1003-0_REHs/REHs		chr1	156326802	156326907
chr1	165624700	165624800	.	0	+		chr1	56985250	56985350	-			chr1	114355495	114357421	chr1-1354-0_REHs/REHs		chr1	156338983	156339621
chr1	165631450	165631550	.	0	+		chr1	56997100	56997150	-			chr12	49246138	49247185	chr12-444-0_REHs/REHs		chr1	156356161	156358711
chr1	165738157	165738700	.	0	+		chr1	57017250	57017300	-			chr16	11955852	11980900	chr16-235-0_REHs/REHs		chr1	156390527	156392079
chr1	165796668	165798500	.	0	+		chr1	57040650	57040900	-			chr2	136920643	136922077	chr2-1289-0_REHs/REHs		chr1	156426581	156427145
chr1	165877150	165877300	.	0	+		chr1	57044850	57045050	-			chr11	71937019	71937169	chr11-805-0_REHs/REHs		chr1	156427863	156428643
chr1	165883600	165883700	.	0	+		chr1	59119800	59120000	-			chr11	71934903	71937041	chr11-805-0_REHs/REHs		chr1	156460308	156461823
chr1	166819100	166819200	.	0	+		chr1	59165400	59165765	-			chr3	112280857	112281206	chr3-899-0_REHs/REHs		chr1	156468623	156470259
chr1	166820650	166820750	.	0	+		chr1	59249250	59249700	-			chr12	124101088	124111905	chr12-1276-0_REHs/REHs		chr1	156470822	156473187
chr1	166824700	166824850	.	0	+		chr1	63784950	63785250	-			chr22	41697536	41699820	chr22-481-0_REHs/REHs		chr1	156473325	156474565
chr1	167189350	167189550	.	0	+		chr1	63787100	63787300	-			chr14	21924688	21925966	chr14-52-0_REHs/REHs		chr1	156541896	156542363
chr1	167190100	167190200	.	0	+		chr1	67866850	67867950	-			chr15	75182372	75182527	chr15-582-0_REHs/REHs		chr1	156553891	156554737
chr1	167191300	167191500	.	0	+		chr1	67874800	67874950	-			chr15	75182751	75195756	chr15-582-0_REHs/REHs		chr1	156561548	156568876
chr1	167200850	167201400	.	0	+		chr1	67881400	67881500	-			chr16	1695962	1698093	chr16-50-0_REHs/REHs		chr1	156570712	156571273
chr1	167238650	167238800	.	0	+		chr1	67886300	67886400	-			chr16	1726956	1729279	chr16-50-0_REHs/REHs		chr1	156571551	156572670
chr1	167245950	167246100	.	0	+		chr1	68961550	68962751	-			chr16	1753503	1756095	chr16-50-0_REHs/REHs		chr1	156593755	156594447
chr1	167297750	167297850	.	0	+		chr1	70724400	70724800	-			chr16	1759462	1764340	chr16-50-0_REHs/REHs		chr1	156633704	156634642
chr1	167298200	167299750	.	0	+		chr1	70820200	70820421	-			chr16	1756905	1758793	chr16-50-0_REHs/REHs		chr1	156638043	156639624
chr1	167302700	167302850	.	0	+		chr1	71520000	71522350	-			chr16	1823514	1832575	chr16-50-0_REHs/REHs		chr1	156643899	156645303
chr1	167311050	167311100	.	0	+		chr1	71546550	71546650	-			chr16	1689550	1690654	chr16-50-0_REHs/REHs		chr1	156645697	156647205
chr1	167312950	167313150	.	0	+		chr1	78054550	78054650	-			chr16	1814994	1823163	chr16-50-0_REHs/REHs		chr1	156659483	156667544
chr1	167317900	167318000	.	0	+		chr1	78082850	78082950	-			chr16	1844371	1866429	chr16-50-0_REHs/REHs		chr1	156669683	156686616
chr1	167367700	167367800	.	0	+		chr1	78097800	78098550	-			chr16	29460783	29465682	chr16-462-0_REHs/REHs		chr1	156701431	156709574
chr1	167371950	167372050	.	0	+		chr1	78188700	78188800	-			chr5	141384606	141386327	chr5-1096-0_REHs/REHs		chr1	156716546	156718562
chr1	167375050	167375250	.	0	+		chr1	78196900	78196950	-			chr5	149778106	149781491	chr5-1161-0_REHs/REHs		chr1	156720230	156721623
chr1	167385050	167401150	.	0	+		chr1	78198200	78198400	-			chr5	149782109	149782352	chr5-1161-0_REHs/REHs		chr1	156721767	156722300
chr1	167689005	167689400	.	0	+		chr1	78225000	78225510	-			chr9	131479749	131486424	chr9-923-0_REHs/REHs		chr1	156735423	156736492
chr1	167691200	167691450	.	0	+		chr1	78354250	78354657	-			chr9	131487134	131489525	chr9-923-0_REHs/REHs		chr1	156768961	156774592
chr1	167693850	167694100	.	0	+		chr1	78405650	78405800	-			chr9	131455629	131466162	chr9-923-0_REHs/REHs		chr1	156783506	156783950
chr1	167715350	167715550	.	0	+		chr1	78406300	78406400	-			chr18	32847822	32849931	chr18-233-0_REHs/REHs		chr1	157015056	157015548
chr1	167722100	167722750	.	0	+		chr1	78422850	78422950	-			chr18	32827898	32847462	chr18-233-0_REHs/REHs		chr1	157081640	157082978
chr1	167731150	167731300	.	0	+		chr1	78425200	78425300	-			chr4	77439792	77440318	chr4-582-0_REHs/REHs		chr1	157125513	157125714
chr1	167749250	167749500	.	0	+		chr1	78428050	78428150	-			chr4	77442331	77442485	chr4-582-0_REHs/REHs		chr1	157132273	157133581
chr1	167757050	167760050	.	0	+		chr1	78444600	78444765	-			chr5	36188075	36202893	chr5-237-0_REHs/REHs		chr1	157210707	157211109
chr1	167762250	167762450	.	0	+		chr1	84962300	84962400	-			chr11	64781151	64781529	chr11-638-0_REHs/REHs		chr1	157509872	157510143
chr1	167769950	167770350	.	0	+		chr1	85638850	85638950	-			chr19	54899961	54902415	chr19-1271-0_REHs/REHs		chr1	157947721	157949060
chr1	167905827	167906900	.	0	+		chr1	85642850	85643050	-			chr4	39770474	39772111	chr4-364-0_REHs/REHs		chr1	157961799	157962585
chr1	167913850	167913900	.	0	+		chr1	85660900	85661050	-			chr6	31510284	31513734	chr6-527-0_REHs/REHs		chr1	157963242	157964047
chr1	167970000	167970150	.	0	+		chr1	85661300	85661950	-			chr16	70473284	70473904	chr16-813-0_REHs/REHs		chr1	157983812	157984640
chr1	167976200	167977950	.	0	+		chr1	85741550	85742091	-			chr18	20513294	20513796	chr18-153-0_REHs/REHs		chr1	158082852	158083364
chr1	167981150	167981550	.	0	+		chr1	90460350	90460557	-			chr19	17638453	17641675	chr19-549-0_REHs/REHs		chr1	158150675	158151389
chr1	167995750	167996500	.	0	+		chr1	91439900	91440750	-			chr19	17646781	17650569	chr19-549-0_REHs/REHs		chr1	158969567	158969689
chr1	167999350	168000800	.	0	+		chr1	91458700	91458900	-			chr19	17665750	17667322	chr19-549-0_REHs/REHs		chr1	158975438	158976258
chr1	168009450	168009650	.	0	+		chr1	91472150	91472250	-			chr22	42477681	42486089	chr22-510-0_REHs/REHs		chr1	159141724	159143031
chr1	168044700	168045050	.	0	+		chr1	91486550	91486950	-			chr1	11072699	11073151	chr1-150-0_REHs/REHs		chr1	159158280	159158415
chr1	168047300	168047600	.	0	+		chr1	91487350	91487686	-			chr3	12594741	12595959	chr3-82-0_REHs/REHs		chr1	159750759	159751162
chr1	168048200	168048600	.	0	+		chr1	93614800	93616150	-			chr10	32799452	32800565	chr10-353-0_REHs/REHs		chr1	159824058	159824655
chr1	168049450	168050050	.	0	+		chr1	93640700	93640800	-			chr10	112679366	112680490	chr10-1069-0_REHs/REHs		chr1	159884026	159885255
chr1	168050800	168051750	.	0	+		chr1	93645300	93645400	-			chr10	112678436	112678935	chr10-1069-0_REHs/REHs		chr1	159886320	159887563
chr1	168148194	168149900	.	0	+		chr1	93645700	93646048	-			chr16	28565210	28565543	chr16-436-0_REHs/REHs		chr1	159893237	159894362
chr1	168169250	168169400	.	0	+		chr1	94344550	94344770	-			chr16	28606501	28608940	chr16-436-0_REHs/REHs		chr1	159895394	159896278
chr1	168195200	168195500	.	0	+		chr1	94349250	94349900	-			chr1	153897887	153899753	chr1-1582-0_REHs/REHs		chr1	159900104	159900506
chr1	168204050	168204150	.	0	+		chr1	94374200	94375165	-			chr2	242903127	242904787	chr2-2097-0_REHs/REHs		chr1	160000828	160001742
chr1	168204850	168204950	.	0	+		chr1	94994050	94994250	-			chr2	242907209	242908001	chr2-2097-0_REHs/REHs		chr1	160016848	160019398
chr1	168206400	168206950	.	0	+		chr1	95006700	95006800	-			chr15	26327581	26328210	chr15-60-0_REHs/REHs		chr1	160031599	160033189
chr1	168211800	168214650	.	0	+		chr1	95007050	95007378	-			chr16	57220192	57221331	chr16-663-0_REHs/REHs		chr1	160065870	160068415
chr1	168222100	168222200	.	0	+		chr1	95391050	95392715	-			chr16	57277707	57278909	chr16-663-0_REHs/REHs		chr1	160078556	160079526
chr1	168545900	168546000	.	0	+		chr1	100715050	100715412	-			chr5	74063625	74080979	chr5-505-0_REHs/REHs		chr1	160138799	160141625
chr1	168550000	168550100	.	0	+		chr1	100731450	100731698	-			chr5	124312029	124316430	chr5-890-0_REHs/REHs		chr1	160175212	160191247
chr1	169075514	169076150	.	0	+		chr1	101702050	101702150	-			chr5	124255610	124258765	chr5-890-0_REHs/REHs		chr1	160231695	160232303
chr1	169337385	169338000	.	0	+		chr1	109490850	109490950	-			chr5	138627104	138630165	chr5-1044-0_REHs/REHs		chr1	160254324	160255004
chr1	169350250	169350450	.	0	+		chr1	109505550	109506050	-			chr5	138676215	138678059	chr5-1044-0_REHs/REHs		chr1	160255054	160256870
chr1	169359150	169359750	.	0	+		chr1	109618300	109618638	-			chr5	138707246	138717092	chr5-1044-0_REHs/REHs		chr1	160287082	160288362
chr1	169764147	169765100	.	0	+		chr1	109819850	109819950	-			chr12	66563084	66563417	chr12-680-0_REHs/REHs		chr1	160330763	160332987
chr1	169767050	169767150	.	0	+		chr1	109825400	109825786	-			chr16	30075468	30076919	chr16-483-0_REHs/REHs		chr1	160343372	160344354
chr1	169804050	169804200	.	0	+		chr1	109907500	109907600	-			chr16	30085599	30087264	chr16-483-0_REHs/REHs		chr1	160344652	160345813
chr1	169827800	169831550	.	0	+		chr1	109919450	109919700	-			chr16	30366731	30372936	chr16-491-0_REHs/REHs		chr1	160368761	160370202
chr1	170501251	170504250	.	0	+		chr1	109932000	109932250	-			chr17	73223853	73238855	chr17-1215-0_REHs/REHs		chr1	160378081	160380546
chr1	171454643	171455750	.	0	+		chr1	109968700	109969073	-			chr4	84377781	84396558	chr4-671-0_REHs/REHs		chr1	160642457	160643242
chr1	171459650	171459850	.	0	+		chr1	110752400	110752500	-			chr6	144665300	144665770	chr6-1523-0_REHs/REHs		chr1	160696433	160696750
chr1	171461500	171461600	.	0	+		chr1	111217000	111217100	-			chr6	144669666	144672682	chr6-1523-0_REHs/REHs		chr1	160924233	160924654
chr1	171501500	171502000	.	0	+		chr1	111484300	111484400	-			chr16	30195062	30200198	chr16-487-0_REHs/REHs		chr1	160951511	160953545
chr1	171509100	171511300	.	0	+		chr1	111487500	111487550	-			chr22	38082347	38082576	chr22-391-0_REHs/REHs		chr1	160956945	160957717
chr1	171526350	171527200	.	0	+		chr1	111505600	111506642	-			chr4	15800007	15801562	chr4-215-0_REHs/REHs		chr1	160983674	160985254
chr1	171529150	171529450	.	0	+		chr1	111674150	111676650	-			chr4	15779927	15780770	chr4-215-0_REHs/REHs		chr1	160987204	160988262
chr1	171529800	171529950	.	0	+		chr1	111682450	111682745	-			chr7	131194416	131194900	chr7-1151-0_REHs/REHs		chr1	161008115	161008822
chr1	171531350	171532250	.	0	+		chr1	111978650	111978800	-			chr1	32479448	32481448	chr1-510-0_REHs/REHs		chr1	161009106	161010593
chr1	171560750	171561150	.	0	+		chr1	111979250	111979350	-			chr1	32536644	32536927	chr1-510-0_REHs/REHs		chr1	161068178	161069903
chr1	171564450	171565950	.	0	+		chr1	111991700	111991934	-			chr17	38704436	38706210	chr17-657-0_REHs/REHs		chr1	161087856	161096889
chr1	171566750	171566900	.	0	+		chr1	112265250	112265650	-			chr20	62285239	62289640	chr20-667-0_REHs/REHs		chr1	161123762	161123944
chr1	171568500	171568600	.	0	+		chr1	112281450	112282051	-			chr20	62316314	62331108	chr20-667-0_REHs/REHs		chr1	161128951	161129299
chr1	171569700	171569850	.	0	+		chr1	113257600	113257919	-			chr1	27217321	27218187	chr1-417-0_REHs/REHs		chr1	161134843	161135395
chr1	171570300	171570600	.	0	+		chr1	113375050	113375150	-			chr6	135819066	135819586	chr6-1408-0_REHs/REHs		chr1	161136033	161138002
chr1	171750771	171751100	.	0	+		chr1	113376700	113376800	-			chr12	56709879	56714268	chr12-600-0_REHs/REHs		chr1	161140198	161146947
chr1	172502224	172503250	.	0	+		chr1	113391850	113392950	-			chr19	14256404	14261043	chr19-469-0_REHs/REHs		chr1	161162485	161163312
chr1	172507200	172507350	.	0	+		chr1	113396550	113396692	-			chr21	40138995	40143269	chr21-284-0_REHs/REHs		chr1	161166845	161168094
chr1	172513650	172514300	.	0	+		chr1	113448800	113449400	-			chr7	87505829	87506438	chr7-794-0_REHs/REHs		chr1	161168297	161168724
chr1	172524200	172524500	.	0	+		chr1	113452500	113452600	-			chr17	55333930	55336030	chr17-966-0_REHs/REHs		chr1	161168860	161171783
chr1	172538100	172538250	.	0	+		chr1	113498500	113498840	-			chr17	55432724	55435336	chr17-966-0_REHs/REHs		chr1	161195824	161196892
chr1	172579150	172579550	.	0	+		chr1	114629750	114631150	-			chr17	55516402	55525251	chr17-966-0_REHs/REHs		chr1	161275212	161276066
chr1	172580800	172580950	.	0	+		chr1	114659200	114659350	-			chr17	55513759	55515515	chr17-966-0_REHs/REHs		chr1	161369716	161370278
chr1	173446450	173446700	.	0	+		chr1	114661500	114661600	-			chr17	55529911	55532556	chr17-966-0_REHs/REHs		chr1	161397746	161398099
chr1	173684073	173684500	.	0	+		chr1	114671600	114671950	-			chr17	55541922	55543716	chr17-966-0_REHs/REHs		chr1	161409519	161427726
chr1	173689300	173690200	.	0	+		chr1	114686900	114687050	-			chr17	55547223	55549242	chr17-966-0_REHs/REHs		chr1	161435353	161439531
chr1	173730900	173731150	.	0	+		chr1	114694050	114695500	-			chr17	55597895	55602278	chr17-966-0_REHs/REHs		chr1	161441432	161443433
chr1	173738300	173739500	.	0	+		chr1	115044800	115044900	-			chr17	55595047	55596794	chr17-966-0_REHs/REHs		chr1	161548984	161559514
chr1	173760500	173761750	.	0	+		chr1	115050850	115051150	-			chr17	55602766	55604257	chr17-966-0_REHs/REHs		chr1	161582250	161583109
chr1	173793747	173794500	.	0	+		chr1	115051750	115053860	-			chr17	55624423	55628476	chr17-966-0_REHs/REHs		chr1	161591257	161591360
chr1	173837359	173838600	.	0	+		chr1	115108800	115108900	-			chr17	55633051	55635580	chr17-966-0_REHs/REHs		chr1	161628411	161641421
chr1	173839600	173840750	.	0	+		chr1	115123850	115124213	-			chr17	55629415	55631892	chr17-966-0_REHs/REHs		chr1	161719556	161720055
chr1	173872350	173872650	.	0	+		chr1	115299850	115300637	-			chr17	55637294	55638544	chr17-966-0_REHs/REHs		chr1	162039476	162040427
chr1	174128628	174129600	.	0	+		chr1	115322900	115323316	-			chr17	55681361	55683006	chr17-966-0_REHs/REHs		chr1	162467023	162467663
chr1	174232050	174232450	.	0	+		chr1	116381700	116382016	-			chr2	242637398	242641349	chr2-2092-0_REHs/REHs		chr1	162601404	162603243
chr1	174233850	174233950	.	0	+		chr1	116961000	116961230	-			chr2	242655933	242659382	chr2-2092-0_REHs/REHs		chr1	162666335	162666768
chr1	174244200	174244300	.	0	+		chr1	117113200	117113650	-			chr2	242664149	242672624	chr2-2092-0_REHs/REHs		chr1	162791628	162792815
chr1	174247700	174247900	.	0	+		chr1	117114300	117114400	-			chr18	3258612	3262008	chr18-37-0_REHs/REHs		chr1	163102864	163103646
chr1	178511304	178511500	.	0	+		chr1	117209650	117210380	-			chr19	44258858	44259148	chr19-957-0_REHs/REHs		chr1	163172802	163172923
chr1	178694350	178694500	.	0	+		chr1	117663450	117664251	-			chr19	44265063	44268462	chr19-957-0_REHs/REHs		chr1	163561488	163564280
chr1	178695450	178695850	.	0	+		chr1	120189300	120190784	-			chr1	52875875	52882267	chr1-821-0_REHs/REHs		chr1	164428480	164428835
chr1	178701050	178701350	.	0	+		chr1	143672650	143673250	-			chr2	191885194	191885779	chr2-1621-0_REHs/REHs		chr1	164543548	164546124
chr1	178702200	178704450	.	0	+		chr1	143743050	143743531	-			chr7	100464403	100465423	chr7-934-0_REHs/REHs		chr1	164547044	164548149
chr1	178709550	178709750	.	0	+		chr1	143911700	143913050	-			chr7	100470520	100472581	chr7-934-0_REHs/REHs		chr1	164569855	164571914
chr1	178709800	178709900	.	0	+		chr1	144334400	144334450	-			chr7	100480478	100487342	chr7-934-0_REHs/REHs		chr1	165345498	165345857
chr1	178710700	178710900	.	0	+		chr1	144339800	144339900	-			chr10	6244881	6245983	chr10-76-0_REHs/REHs		chr1	165599744	165600413
chr1	178745800	178745900	.	0	+		chr1	144519850	144519950	-			chr16	9185858	9187096	chr16-185-0_REHs/REHs		chr1	165622079	165634499
chr1	178765200	178765450	.	0	+		chr1	144520050	144520400	-			chr6	89798116	89802177	chr6-1029-0_REHs/REHs		chr1	165796735	165798930
chr1	178809800	178809900	.	0	+		chr1	144839400	144839550	-			chr10	32635584	32636087	chr10-348-0_REHs/REHs		chr1	166134986	166136371
chr1	178814100	178814200	.	0	+		chr1	144881700	144882100	-			chr10	32636533	32638813	chr10-348-0_REHs/REHs		chr1	166821811	166825041
chr1	178820650	178820850	.	0	+		chr1	144882850	144882950	-			chr3	3178852	3203902	chr3-15-0_REHs/REHs		chr1	166825656	166829899
chr1	178842000	178842600	.	0	+		chr1	144887200	144887300	-			chr16	4673233	4674409	chr16-157-0_REHs/REHs		chr1	166844954	166845615
chr1	178866600	178866700	.	0	+		chr1	144887750	144887850	-			chrX	48595743	48596054	chrX-337-0_REHs/REHs		chr1	166889890	166890109
chr1	178886000	178889200	.	0	+		chr1	144896850	144896950	-			chr2	74181225	74191806	chr2-749-0_REHs/REHs		chr1	167090556	167091229
chr1	178894500	178896450	.	0	+		chr1	144897350	144897737	-			chr2	97968727	98000277	chr2-941-0_REHs/REHs		chr1	167106843	167107114
chr1	178995347	178996950	.	0	+		chr1	144931250	144932498	-			chr5	172122865	172124614	chr5-1369-0_REHs/REHs		chr1	167135203	167135693
chr1	179005850	179006100	.	0	+		chr1	145382150	145382468	-			chr5	172114813	172115861	chr5-1369-0_REHs/REHs		chr1	167189524	167190413
chr1	179027850	179028150	.	0	+		chr1	145399200	145399300	-			chr9	36210606	36232027	chr9-226-0_REHs/REHs		chr1	167423903	167424758
chr1	179041650	179041900	.	0	+		chr1	145515800	145516000	-			chr7	104653961	104655570	chr7-978-0_REHs/REHs		chr1	167522528	167523020
chr1	179045550	179045702	.	0	+		chr1	145610550	145610906	-			chr7	104657089	104658347	chr7-978-0_REHs/REHs		chr1	167599462	167599885
chr1	179262864	179263500	.	0	+		chr1	145826850	145827101	-			chr7	104653630	104654053	chr7-978-0_REHs/REHs		chr1	167675653	167676304
chr1	179322650	179327750	.	0	+		chr1	146624800	146626400	-			chr7	104732203	104761172	chr7-978-0_REHs/REHs		chr1	167684261	167685560
chr1	179334800	179335250	.	0	+		chr1	146643950	146644050	-			chr1	25565277	25573613	chr1-374-0_REHs/REHs		chr1	167687769	167688021
chr1	179851911	179853200	.	0	+		chr1	147520750	147520800	-			chr1	25559083	25559771	chr1-374-0_REHs/REHs		chr1	167688420	167691229
chr1	179891950	179892600	.	0	+		chr1	147860150	147860850	-			chr1	52882250	52894153	chr1-822-0_REHs/REHs		chr1	167788068	167789541
chr1	179923850	179924050	.	0	+		chr1	148000200	148000300	-			chr2	232485144	232486746	chr2-1971-0_REHs/REHs		chr1	167905820	167906850
chr1	179941400	179941600	.	0	+		chr1	148000600	148000950	-			chr2	232480033	232482488	chr2-1971-0_REHs/REHs		chr1	168024600	168025725
chr1	179965650	179966250	.	0	+		chr1	149155750	149155931	-			chr2	232478617	232480118	chr2-1971-0_REHs/REHs		chr1	168105429	168106799
chr1	179971550	179972850	.	0	+		chr1	149326200	149326300	-			chr10	5882451	5883109	chr10-64-0_REHs/REHs		chr1	168148206	168148537
chr1	179975550	179975650	.	0	+		chr1	149764300	149764500	-			chr13	31191214	31191727	chr13-165-0_REHs/REHs		chr1	168355810	168357138
chr1	179981000	179981150	.	0	+		chr1	149783800	149783900	-			chr14	39601986	39611361	chr14-201-0_REHs/REHs		chr1	168646789	168647294
chr1	179983000	179983600	.	0	+		chr1	149832100	149832328	-			chr4	57253677	57263353	chr4-480-0_REHs/REHs		chr1	169257579	169258455
chr1	179989050	179990100	.	0	+		chr1	149858100	149858150	-			chr7	106505720	106507418	chr7-1002-0_REHs/REHs		chr1	169294438	169294572
chr1	180044150	180044300	.	0	+		chr1	149892050	149893700	-			chr16	67958950	67970885	chr16-763-0_REHs/REHs		chr1	169429800	169430251
chr1	180053100	180053250	.	0	+		chr1	149899450	149899737	-			chr16	67971397	67989466	chr16-763-0_REHs/REHs		chr1	169863548	169865006
chr1	180061850	180063700	.	0	+		chr1	149908250	149909500	-			chr17	4870830	4871262	chr17-102-0_REHs/REHs		chr1	170063934	170064289
chr1	180084550	180086600	.	0	+		chr1	149910900	149911350	-			chr17	4871727	4882217	chr17-102-0_REHs/REHs		chr1	171001976	171002685
chr1	180123933	180124200	.	0	+		chr1	149981400	149982722	-			chr17	16188465	16191208	chr17-288-0_REHs/REHs		chr1	171189866	171189983
chr1	180161400	180161800	.	0	+		chr1	150206750	150206900	-			chr17	16118915	16120421	chr17-288-0_REHs/REHs		chr1	171267211	171267904
chr1	180170700	180170800	.	0	+		chr1	150208050	150208553	-			chr17	16170722	16171777	chr17-288-0_REHs/REHs		chr1	171274567	171275887
chr1	180601146	180601400	.	0	+		chr1	150229100	150229200	-			chr17	16242521	16256798	chr17-288-0_REHs/REHs		chr1	171342636	171343071
chr1	180727800	180727900	.	0	+		chr1	150551400	150551600	-			chr19	12098414	12099385	chr19-390-0_REHs/REHs		chr1	171400527	171401241
chr1	181002950	181003300	.	0	+		chr1	150551900	150552145	-			chr19	12132073	12163819	chr19-390-0_REHs/REHs		chr1	171454670	171455351
chr1	181005000	181005100	.	0	+		chr1	150587850	150589700	-			chr2	74692503	74698663	chr2-767-0_REHs/REHs		chr1	171610613	171611006
chr1	181025750	181025900	.	0	+		chr1	150591900	150592200	-			chr3	101443563	101444650	chr3-814-0_REHs/REHs		chr1	171614249	171614554
chr1	181031300	181031650	.	0	+		chr1	150593150	150593200	-			chr3	101497051	101497973	chr3-814-0_REHs/REHs		chr1	171810867	171811767
chr1	181057830	181057900	.	0	+		chr1	150601300	150601781	-			chr3	143690258	143690589	chr3-1199-0_REHs/REHs		chr1	172401136	172402881
chr1	182585650	182585800	.	0	+		chr1	150616950	150617050	-			chr3	143690891	143692202	chr3-1199-0_REHs/REHs		chr1	172502308	172503164
chr1	182758883	182759250	.	0	+		chr1	150637600	150637650	-			chr6	160178623	160182881	chr6-1653-0_REHs/REHs		chr1	173092478	173093438
chr1	182808429	182809400	.	0	+		chr1	150640700	150640800	-			chr6	160195586	160199793	chr6-1653-0_REHs/REHs		chr1	173417969	173418257
chr1	182856200	182856850	.	0	+		chr1	150647250	150647400	-			chr4	71565987	71571412	chr4-533-0_REHs/REHs		chr1	173637442	173638982
chr1	182858100	182859750	.	0	+		chr1	150648700	150648800	-			chr4	71599586	71601068	chr4-533-0_REHs/REHs		chr1	173650510	173652495
chr1	182992319	182994200	.	0	+		chr1	150663000	150663309	-			chr4	71670765	71678413	chr4-533-0_REHs/REHs		chr1	173684103	173684380
chr1	183000650	183001150	.	0	+		chr1	150936350	150936450	-			chr16	71929990	71930140	chr16-832-0_REHs/REHs		chr1	173756281	173767204
chr1	183009600	183010000	.	0	+		chr1	150944200	150944400	-			chr1	45231767	45237183	chr1-729-0_REHs/REHs		chr1	173828417	173833642
chr1	183097700	183097800	.	0	+		chr1	150946300	150946450	-			chr2	183989083	183989650	chr2-1583-0_REHs/REHs		chr1	173836521	173837133
chr1	183103750	183103900	.	0	+		chr1	150946650	150946750	-			chr3	179280705	179280998	chr3-1476-0_REHs/REHs		chr1	174839010	174839609
chr1	183106800	183106900	.	0	+		chr1	150978950	150979300	-			chr3	179297723	179310078	chr3-1476-0_REHs/REHs		chr1	174840714	174842819
chr1	183111650	183116700	.	0	+		chr1	151020000	151020100	-			chr7	66768046	66769429	chr7-617-0_REHs/REHs		chr1	174843521	174844569
chr1	183439430	183439550	.	0	+		chr1	151031850	151032089	-			chr7	66784941	66803962	chr7-617-0_REHs/REHs		chr1	174966351	174968509
chr1	183441600	183442600	.	0	+		chr1	151137500	151138380	-			chr6	31620754	31623318	chr6-532-0_REHs/REHs		chr1	174969396	174971109
chr1	183446050	183446200	.	0	+		chr1	151146150	151146200	-			chr11	126187241	126189118	chr11-1209-0_REHs/REHs		chr1	174972979	174985841
chr1	183493950	183494000	.	0	+		chr1	151148200	151148543	-			chr5	64920566	64920837	chr5-429-0_REHs/REHs		chr1	175041715	175042750
chr1	183494700	183494800	.	0	+		chr1	151162000	151162688	-			chr5	64953262	64968971	chr5-429-0_REHs/REHs		chr1	175098402	175099058
chr1	183511250	183511600	.	0	+		chr1	151254200	151254300	-			chr6	5742048	5744326	chr6-87-0_REHs/REHs		chr1	175116012	175116352
chr1	183515100	183515250	.	0	+		chr1	151261500	151261950	-			chr6	5724311	5741266	chr6-87-0_REHs/REHs		chr1	175161470	175162292
chr1	183521650	183523250	.	0	+		chr1	151299700	151300100	-			chr8	28047086	28049349	chr8-236-0_REHs/REHs		chr1	175834838	175836133
chr1	183526600	183526700	.	0	+		chr1	151300500	151300757	-			chr10	22620219	22622268	chr10-237-0_REHs/REHs		chr1	176176446	176176724
chr1	183528050	183528200	.	0	+		chr1	151308800	151309250	-			chr10	22606091	22610697	chr10-237-0_REHs/REHs		chr1	176521382	176522082
chr1	183532900	183533000	.	0	+		chr1	151319500	151319769	-			chr10	62538209	62539096	chr10-555-0_REHs/REHs		chr1	177133168	177133844
chr1	183536900	183537100	.	0	+		chr1	151345000	151345188	-			chr1	32696684	32705799	chr1-517-0_REHs/REHs		chr1	178030188	178030579
chr1	183774220	183779750	.	0	+		chr1	151371700	151371900	-			chr4	3076385	3077266	chr4-55-0_REHs/REHs		chr1	178233835	178235881
chr1	183801250	183801750	.	0	+		chr1	151373550	151375050	-			chr6	30685327	30687917	chr6-505-0_REHs/REHs		chr1	178296528	178298172
chr1	183858400	183858850	.	0	+		chr1	151377450	151377800	-			chr6	119255741	119256293	chr6-1264-0_REHs/REHs		chr1	178299890	178300971
chr1	183864450	183864800	.	0	+		chr1	151383050	151383750	-			chr10	98346865	98349415	chr10-900-0_REHs/REHs		chr1	178511345	178512192
chr1	183886950	183887450	.	0	+		chr1	151430850	151430950	-			chr11	118955549	118955843	chr11-1140-0_REHs/REHs		chr1	178544836	178545231
chr1	183895650	183895800	.	0	+		chr1	151735700	151736001	-			chr11	118960682	118966162	chr11-1140-0_REHs/REHs		chr1	178694406	178695135
chr1	183899900	183903100	.	0	+		chr1	151812150	151812385	-			chr2	71637950	71645135	chr2-730-0_REHs/REHs		chr1	178995315	178995978
chr1	184020822	184023050	.	0	+		chr1	151881500	151881941	-			chr16	14725299	14725766	chr16-265-0_REHs/REHs		chr1	179049752	179051073
chr1	184043050	184043250	.	0	+		chr1	151952800	151953600	-			chr1	84609914	84611098	chr1-1060-0_REHs/REHs		chr1	179198180	179198779
chr1	185014471	185015050	.	0	+		chr1	151964750	151965050	-			chr1	161719556	161720088	chr1-1761-0_REHs/REHs		chr1	179555473	179556041
chr1	185069300	185070850	.	0	+		chr1	152008300	152008400	-			chr1	161732343	161733492	chr1-1761-0_REHs/REHs		chr1	179561018	179561120
chr1	185074100	185075950	.	0	+		chr1	153517900	153518293	-			chr6	32821957	32822803	chr6-583-0_REHs/REHs		chr1	179784128	179784594
chr1	185076250	185079450	.	0	+		chr1	153581600	153581852	-			chr7	23217315	23220595	chr7-231-0_REHs/REHs		chr1	179923829	179924621
chr1	185080900	185082100	.	0	+		chr1	153599700	153599983	-			chr7	128115057	128116761	chr7-1103-0_REHs/REHs		chr1	180199508	180200886
chr1	186344528	186345250	.	0	+		chr1	153633500	153633900	-			chr1	43838185	43846592	chr1-708-0_REHs/REHs		chr1	180201089	180203334
chr1	186374150	186374400	.	0	+		chr1	153643200	153643469	-			chr1	206809270	206811136	chr1-2237-0_REHs/REHs		chr1	180203947	180205258
chr1	186389800	186390550	.	0	+		chr1	153770300	153770850	-			chr1	206835132	206838221	chr1-2237-0_REHs/REHs		chr1	180207723	180209042
chr1	186391000	186392450	.	0	+		chr1	153772650	153773800	-			chr1	206829405	206833308	chr1-2237-0_REHs/REHs		chr1	180601155	180601629
chr1	186649844	186650100	.	0	+		chr1	153775200	153776100	-			chr2	136347089	136348543	chr2-1274-0_REHs/REHs		chr1	180881059	180882333
chr1	192127550	192128650	.	0	+		chr1	153776950	153777000	-			chr2	136289026	136289545	chr2-1274-0_REHs/REHs		chr1	180884761	180886519
chr1	192544865	192545250	.	0	+		chr1	153798250	153798500	-			chr5	88180636	88185195	chr5-629-0_REHs/REHs		chr1	180991218	180992041
chr1	192778157	192778300	.	0	+		chr1	153800400	153801050	-			chr7	75931936	75933006	chr7-731-0_REHs/REHs		chr1	181017461	181018237
chr1	193027706	193027900	.	0	+		chr1	153813700	153813800	-			chr18	9119902	9136589	chr18-83-0_REHs/REHs		chr1	181057830	181059005
chr1	193028700	193029400	.	0	+		chr1	153820150	153820250	-			chr18	9109044	9111434	chr18-83-0_REHs/REHs		chr1	181073605	181074355
chr1	193053800	193053950	.	0	+		chr1	153825350	153825600	-			chr22	36903191	36904971	chr22-369-0_REHs/REHs		chr1	181104315	181104784
chr1	193091124	193091750	.	0	+		chr1	153861350	153861400	-			chr15	44060039	44063193	chr15-250-0_REHs/REHs		chr1	181149341	181149893
chr1	193096650	193096800	.	0	+		chr1	153894350	153894900	-			chr21	30423376	30435875	chr21-147-0_REHs/REHs		chr1	181451715	181451938
chr1	193110950	193111150	.	0	+		chr1	153930400	153931250	-			chr1	171711259	171711580	chr1-1842-0_REHs/REHs		chr1	181454556	181455246
chr1	193126150	193126300	.	0	+		chr1	153935500	153935950	-			chr2	86422778	86426056	chr2-853-0_REHs/REHs		chr1	182002890	182003506
chr1	193187250	193189000	.	0	+		chr1	153958450	153958825	-			chr11	64892079	64898904	chr11-645-0_REHs/REHs		chr1	182004448	182004690
chr1	193198350	193198450	.	0	+		chr1	154126950	154127550	-			chr14	35752669	35754480	chr14-178-0_REHs/REHs		chr1	182026016	182027154
chr1	193202100	193202200	.	0	+		chr1	154155200	154155518	-			chr14	35591037	35591743	chr14-178-0_REHs/REHs		chr1	182038196	182038362
chr1	193211050	193211500	.	0	+		chr1	154181750	154181850	-			chr17	10602202	10603369	chr17-232-0_REHs/REHs		chr1	182053304	182054220
chr1	193219800	193223150	.	0	+		chr1	154182350	154182450	-			chr17	10612123	10621235	chr17-232-0_REHs/REHs		chr1	182558223	182558389
chr1	193226250	193226700	.	0	+		chr1	154188550	154188650	-			chr1	227751221	227751534	chr1-2399-0_REHs/REHs		chr1	182584393	182585396
chr1	193228400	193229800	.	0	+		chr1	154189250	154189300	-			chr3	16330466	16358722	chr3-123-0_REHs/REHs		chr1	182668787	182669316
chr1	193254350	193255400	.	0	+		chr1	154192650	154193097	-			chr3	16383205	16394000	chr3-123-0_REHs/REHs		chr1	182774725	182775450
chr1	193256350	193256650	.	0	+		chr1	154525650	154525800	-			chr17	48453841	48460217	chr17-908-0_REHs/REHs		chr1	183155155	183155491
chr1	198126117	198128950	.	0	+		chr1	154576250	154576350	-			chr17	48460408	48464007	chr17-908-0_REHs/REHs		chr1	183202939	183204086
chr1	198145500	198147450	.	0	+		chr1	154577250	154577350	-			chr17	65985700	65989703	chr17-1132-0_REHs/REHs		chr1	183214616	183216940
chr1	198161950	198162600	.	0	+		chr1	154580000	154580350	-			chr1	32671226	32676428	chr1-513-0_REHs/REHs		chr1	183217617	183222130
chr1	198187500	198187850	.	0	+		chr1	154581050	154581150	-			chr1	115053891	115054857	chr1-1360-0_REHs/REHs		chr1	183227658	183230813
chr1	198288500	198291500	.	0	+		chr1	154908850	154909183	-			chr3	31268165	31268799	chr3-259-0_REHs/REHs		chr1	183440219	183441487
chr1	198293800	198295700	.	0	+		chr1	154928350	154929800	-			chr3	31269566	31272765	chr3-259-0_REHs/REHs		chr1	183604215	183604958
chr1	198608142	198609850	.	0	+		chr1	154934050	154934300	-			chr6	41606150	41611231	chr6-745-0_REHs/REHs		chr1	183774280	183774670
chr1	198612450	198612550	.	0	+		chr1	154943050	154943150	-			chr6	41611641	41613365	chr6-745-0_REHs/REHs		chr1	184005692	184006870
chr1	198612600	198613000	.	0	+		chr1	154944950	154945050	-			chr16	89793542	89812788	chr16-1050-0_REHs/REHs		chr1	184020797	184021298
chr1	198619100	198620050	.	0	+		chr1	155140250	155140350	-			chr16	89778246	89789295	chr16-1050-0_REHs/REHs		chr1	184353389	184354858
chr1	198621350	198621500	.	0	+		chr1	155145550	155145650	-			chr1	97187311	97187994	chr1-1172-0_REHs/REHs		chr1	184355200	184356029
chr1	198621950	198622050	.	0	+		chr1	155178150	155178350	-			chr11	67381468	67384215	chr11-732-0_REHs/REHs		chr1	184356208	184357407
chr1	198624750	198624900	.	0	+		chr1	155214200	155214462	-			chr1	28902376	28908394	chr1-475-0_REHs/REHs		chr1	184633298	184635377
chr1	198625950	198626050	.	0	+		chr1	155231900	155232200	-			chr5	139925750	139939009	chr5-1068-0_REHs/REHs		chr1	184637489	184638565
chr1	198627400	198627750	.	0	+		chr1	155432850	155433000	-			chr8	82060221	82066144	chr8-613-0_REHs/REHs		chr1	184638982	184642576
chr1	198632550	198632700	.	0	+		chr1	155496950	155498100	-			chr13	103498166	103498933	chr13-681-0_REHs/REHs		chr1	184724827	184725669
chr1	198633550	198633850	.	0	+		chr1	155531800	155531900	-			chr16	56506683	56517886	chr16-651-0_REHs/REHs		chr1	184942646	184943712
chr1	198638350	198638450	.	0	+		chr1	155532250	155532629	-			chr17	2283528	2287804	chr17-47-0_REHs/REHs		chr1	185014611	185015435
chr1	198644950	198645100	.	0	+		chr1	155627350	155627450	-			chr19	49124585	49127345	chr19-1091-0_REHs/REHs		chr1	185080964	185087648
chr1	198648650	198649000	.	0	+		chr1	155658100	155658510	-			chr19	49138887	49141476	chr19-1091-0_REHs/REHs		chr1	185285475	185286479
chr1	198649850	198649950	.	0	+		chr1	155715000	155718400	-			chr19	49129659	49138787	chr19-1091-0_REHs/REHs		chr1	185614634	185615572
chr1	198651150	198652650	.	0	+		chr1	155880950	155881900	-			chr6	32936339	32939394	chr6-588-0_REHs/REHs		chr1	185615825	185617630
chr1	198671500	198671600	.	0	+		chr1	155903750	155904126	-			chr7	82555318	82562998	chr7-776-0_REHs/REHs		chr1	185703433	185703840
chr1	198678800	198678900	.	0	+		chr1	155911300	155911450	-			chr5	10440158	10441921	chr5-109-0_REHs/REHs		chr1	185907388	185908181
chr1	198683600	198683700	.	0	+		chr1	155911750	155911850	-			chr16	70509384	70514971	chr16-814-0_REHs/REHs		chr1	185915343	185915742
chr1	198725000	198725700	.	0	+		chr1	155913350	155913450	-			chr6	30525670	30536351	chr6-497-0_REHs/REHs		chr1	185918327	185922958
chr1	198728950	198729250	.	0	+		chr1	155914250	155914550	-			chr6	30524452	30525022	chr6-497-0_REHs/REHs		chr1	186606508	186606908
chr1	198730450	198730850	.	0	+		chr1	155914900	155915350	-			chr16	53102879	53106058	chr16-631-0_REHs/REHs		chr1	186649388	186650057
chr1	198731650	198731800	.	0	+		chr1	155920350	155920450	-			chr16	53126393	53128111	chr16-631-0_REHs/REHs		chr1	187377837	187378544
chr1	198987800	198991150	.	0	+		chr1	155948050	155948523	-			chr16	53118205	53120296	chr16-631-0_REHs/REHs		chr1	187594621	187595350
chr1	199010900	199012100	.	0	+		chr1	155976450	155977050	-			chr16	53162310	53164389	chr16-631-0_REHs/REHs		chr1	187734805	187738950
chr1	199014300	199014400	.	0	+		chr1	155990300	155990689	-			chr16	53129627	53133604	chr16-631-0_REHs/REHs		chr1	190447350	190447867
chr1	199042100	199042250	.	0	+		chr1	156023250	156023400	-			chr16	53088367	53089795	chr16-631-0_REHs/REHs		chr1	192762623	192763350
chr1	200638633	200639850	.	0	+		chr1	156023950	156024453	-			chr4	144257873	144259035	chr4-1029-0_REHs/REHs		chr1	193063889	193064844
chr1	200708046	200708600	.	0	+		chr1	156041900	156042000	-			chr4	144279309	144280239	chr4-1029-0_REHs/REHs		chr1	193066719	193067068
chr1	200708850	200709050	.	0	+		chr1	156043050	156043650	-			chr4	144297482	144299001	chr4-1029-0_REHs/REHs		chr1	195817122	195817408
chr1	200713400	200713550	.	0	+		chr1	156251650	156252276	-			chr4	144301498	144306154	chr4-1029-0_REHs/REHs		chr1	196577612	196577961
chr1	200715250	200715600	.	0	+		chr1	156261000	156261300	-			chr4	144310348	144312624	chr4-1029-0_REHs/REHs		chr1	197115466	197115819
chr1	200734100	200734250	.	0	+		chr1	156265050	156265481	-			chr4	144322462	144325821	chr4-1029-0_REHs/REHs		chr1	197782222	197782540
chr1	200748450	200748650	.	0	+		chr1	156272950	156273050	-			chr4	144312537	144316219	chr4-1029-0_REHs/REHs		chr1	197782967	197783194
chr1	200796300	200796400	.	0	+		chr1	156307650	156308149	-			chr4	144328761	144332252	chr4-1029-0_REHs/REHs		chr1	197871759	197872064
chr1	200819100	200819300	.	0	+		chr1	156433550	156433650	-			chr4	144332457	144339244	chr4-1029-0_REHs/REHs		chr1	198126866	198128260
chr1	200822350	200822550	.	0	+		chr1	156453850	156453950	-			chr4	144339221	144341303	chr4-1029-0_REHs/REHs		chr1	200010267	200011024
chr1	200833100	200833200	.	0	+		chr1	156469900	156470350	-			chr4	144325942	144328748	chr4-1029-0_REHs/REHs		chr1	200343299	200345236
chr1	200835900	200837150	.	0	+		chr1	156472850	156473100	-			chr6	33267250	33274033	chr6-608-0_REHs/REHs		chr1	200361182	200363280
chr1	200862050	200862150	.	0	+		chr1	156494250	156494300	-			chr9	19127669	19128421	chr9-112-0_REHs/REHs		chr1	200379473	200381370
chr1	200876950	200877100	.	0	+		chr1	156514400	156515100	-			chr10	6243721	6244723	chr10-75-0_REHs/REHs		chr1	200638641	200639034
chr1	200877350	200877800	.	0	+		chr1	156521850	156522350	-			chr10	6241697	6243764	chr10-75-0_REHs/REHs		chr1	200708079	200709247
chr1	200884600	200890568	.	0	+		chr1	156561250	156561400	-			chr12	76742361	76743854	chr12-765-0_REHs/REHs		chr1	200860685	200861855
chr1	200988804	200988950	.	0	+		chr1	156562550	156562650	-			chr20	5984930	5986544	chr20-90-0_REHs/REHs		chr1	200983418	200983809
chr1	200992950	200993250	.	0	+		chr1	156570900	156571200	-			chr2	105672678	105674075	chr2-1031-0_REHs/REHs		chr1	200990352	200992827
chr1	201924604	201924750	.	0	+		chr1	156637300	156638050	-			chr2	105702600	105703931	chr2-1031-0_REHs/REHs		chr1	201083409	201083846
chr1	201951734	201951900	.	0	+		chr1	156643350	156643550	-			chr5	34925857	34929416	chr5-208-0_REHs/REHs		chr1	201228814	201229488
chr1	201962600	201962700	.	0	+		chr1	156688450	156688550	-			chr9	96928534	96928959	chr9-570-0_REHs/REHs		chr1	201346068	201351243
chr1	201975150	201975250	.	0	+		chr1	156697950	156698258	-			chr1	1680541	1681772	chr1-41-0_REHs/REHs		chr1	201417453	201417949
chr1	202202700	202204000	.	0	+		chr1	156716850	156716950	-			chr1	29508901	29510056	chr1-485-0_REHs/REHs		chr1	201437342	201438381
chr1	202217750	202221600	.	0	+		chr1	156719900	156720050	-			chr2	74699841	74701112	chr2-768-0_REHs/REHs		chr1	201449981	201451409
chr1	202317794	202318000	.	0	+		chr1	156783750	156783950	-			chr5	172410771	172411543	chr5-1384-0_REHs/REHs		chr1	201469529	201470562
chr1	202426800	202427000	.	0	+		chr1	156900300	156902650	-			chr3	75461856	75484317	chr3-716-0_REHs/REHs		chr1	201472763	201474333
chr1	202433950	202434100	.	0	+		chr1	156903550	156903650	-			chr14	60606104	60611792	chr14-388-0_REHs/REHs		chr1	201474782	201476328
chr1	202448950	202449250	.	0	+		chr1	156983550	156983700	-			chr14	60612319	60629601	chr14-388-0_REHs/REHs		chr1	201508329	201509583
chr1	202469250	202469350	.	0	+		chr1	157015000	157015548	-			chr19	24268698	24269730	chr19-685-0_REHs/REHs		chr1	201617297	201619575
chr1	202469650	202469750	.	0	+		chr1	157089750	157090500	-			chr19	24216217	24217124	chr19-685-0_REHs/REHs		chr1	201654512	201655991
chr1	202471700	202471950	.	0	+		chr1	157095800	157095900	-			chr1	167189360	167189854	chr1-1792-0_REHs/REHs		chr1	201706959	201710130
chr1	202490450	202492600	.	0	+		chr1	157107600	157108100	-			chr1	167189967	167191596	chr1-1792-0_REHs/REHs		chr1	201763124	201764853
chr1	202494350	202494450	.	0	+		chr1	159111350	159111450	-			chr7	92384708	92389119	chr7-841-0_REHs/REHs		chr1	201790815	201797963
chr1	202495250	202496200	.	0	+		chr1	159895050	159895200	-			chr12	46384667	46385923	chr12-404-0_REHs/REHs		chr1	201798348	201798740
chr1	202514750	202515100	.	0	+		chr1	159895950	159896278	-			chr18	21166492	21166944	chr18-162-0_REHs/REHs		chr1	201857783	201858075
chr1	202524350	202524550	.	0	+		chr1	159914800	159915414	-			chr19	30206422	30207613	chr19-697-0_REHs/REHs		chr1	201862089	201866975
chr1	202550650	202551150	.	0	+		chr1	160001300	160001742	-			chr1	155279224	155293466	chr1-1628-0_REHs/REHs		chr1	201910700	201911215
chr1	202780044	202780400	.	0	+		chr1	160050300	160050350	-			chr3	26146711	26147789	chr3-211-0_REHs/REHs		chr1	201951748	201952276
chr1	202976100	202976950	.	0	+		chr1	160053850	160053950	-			chr3	26158220	26159502	chr3-211-0_REHs/REHs		chr1	201960842	201975349
chr1	202984550	202984900	.	0	+		chr1	160174900	160175000	-			chr16	21655277	21656977	chr16-340-0_REHs/REHs		chr1	201976364	201977441
chr1	202992200	202995900	.	0	+		chr1	160231400	160231500	-			chr16	21649777	21652847	chr16-340-0_REHs/REHs		chr1	201977626	201979406
chr1	203256750	203256950	.	0	+		chr1	160231950	160232200	-			chr20	48729763	48731596	chr20-521-0_REHs/REHs		chr1	202054976	202055856
chr1	203258750	203259350	.	0	+		chr1	160912700	160912850	-			chr1	33600054	33620603	chr1-546-0_REHs/REHs		chr1	202107242	202107392
chr1	203274600	203274750	.	0	+		chr1	160918800	160918950	-			chr1	150469620	150471300	chr1-1525-0_REHs/REHs		chr1	202113096	202113834
chr1	203279250	203279600	.	0	+		chr1	160962750	160963450	-			chr4	46981890	46983656	chr4-412-0_REHs/REHs		chr1	202183126	202183474
chr1	203595700	203596350	.	0	+		chr1	160989600	160990998	-			chr6	119215236	119241079	chr6-1263-0_REHs/REHs		chr1	202204057	202204248
chr1	203598150	203598300	.	0	+		chr1	161015500	161015765	-			chr11	129765564	129766695	chr11-1249-0_REHs/REHs		chr1	202317837	202318363
chr1	203602900	203603000	.	0	+		chr1	161101550	161102281	-			chr19	36118151	36119768	chr19-764-0_REHs/REHs		chr1	202329146	202330994
chr1	203619850	203619950	.	0	+		chr1	161146900	161147279	-			chr19	36120006	36131969	chr19-764-0_REHs/REHs		chr1	202678654	202679593
chr1	203627450	203627550	.	0	+		chr1	161167900	161168100	-			chr1	41707987	41708668	chr1-669-0_REHs/REHs		chr1	202680311	202682105
chr1	203651950	203652350	.	0	+		chr1	161168400	161168600	-			chr1	236030413	236031061	chr1-2508-0_REHs/REHs		chr1	202775062	202777610
chr1	203656300	203656350	.	0	+		chr1	161370100	161370278	-			chr6	111927155	111929281	chr6-1214-0_REHs/REHs		chr1	202778592	202779294
chr1	203668550	203668750	.	0	+		chr1	161500100	161500200	-			chr11	72525429	72526907	chr11-811-0_REHs/REHs		chr1	202830152	202830767
chr1	203669900	203670000	.	0	+		chr1	163150700	163151000	-			chr11	72529196	72550395	chr11-811-0_REHs/REHs		chr1	202833470	202834706
chr1	203698650	203698750	.	0	+		chr1	163154700	163154800	-			chr21	17566780	17568080	chr21-47-0_REHs/REHs		chr1	202838162	202847639
chr1	203708650	203713150	.	0	+		chr1	163157050	163157150	-			chr21	17568445	17569582	chr21-47-0_REHs/REHs		chr1	202855961	202857177
chr1	203713250	203713350	.	0	+		chr1	163172350	163172923	-			chr2	61698500	61707347	chr2-590-0_REHs/REHs		chr1	202857974	202858421
chr1	203734222	203734650	.	0	+		chr1	165667250	165667841	-			chr2	210909692	210927649	chr2-1785-0_REHs/REHs		chr1	202858422	202859676
chr1	203764750	203764950	.	0	+		chr1	166828350	166828450	-			chr12	54891487	54892542	chr12-566-0_REHs/REHs		chr1	202927572	202929127
chr1	203766700	203766850	.	0	+		chr1	166831350	166831500	-			chr19	58329393	58330625	chr19-1363-0_REHs/REHs		chr1	202936520	202937298
chr1	203767550	203768300	.	0	+		chr1	172409650	172409700	-			chr19	58298538	58326290	chr19-1363-0_REHs/REHs		chr1	202990957	202991554
chr1	203769100	203769200	.	0	+		chr1	172409950	172410100	-			chr22	38967800	38976153	chr22-414-0_REHs/REHs		chr1	202991863	202992301
chr1	203771750	203772000	.	0	+		chr1	173760550	173760850	-			chr22	38966450	38967067	chr22-414-0_REHs/REHs		chr1	202994454	202994987
chr1	203784850	203785050	.	0	+		chr1	173766600	173766850	-			chr5	43007921	43010992	chr5-300-0_REHs/REHs		chr1	202995109	202996316
chr1	203816450	203816750	.	0	+		chr1	173792350	173793592	-			chr6	7139516	7140789	chr6-112-0_REHs/REHs		chr1	203095893	203096769
chr1	203818800	203819100	.	0	+		chr1	173830850	173831050	-			chr6	52534286	52535872	chr6-867-0_REHs/REHs		chr1	203096963	203097525
chr1	203823050	203823256	.	0	+		chr1	173836800	173837133	-			chr15	40886220	40886333	chr15-192-0_REHs/REHs		chr1	203155636	203156355
chr1	204485474	204486050	.	0	+		chr1	174992000	174992588	-			chr1	84956461	84971965	chr1-1063-0_REHs/REHs		chr1	203242399	203243050
chr1	204486800	204487750	.	0	+		chr1	178062100	178062700	-			chr2	143886312	143886637	chr2-1313-0_REHs/REHs		chr1	203247665	203248024
chr1	204490500	204490650	.	0	+		chr1	180910900	180911050	-			chr2	143934303	143935069	chr2-1313-0_REHs/REHs		chr1	203259841	203260156
chr1	204501350	204501450	.	0	+		chr1	180918300	180918400	-			chr2	144018440	144019714	chr2-1313-0_REHs/REHs		chr1	203295056	203296452
chr1	204518200	204521050	.	0	+		chr1	180991550	180992041	-			chr12	66525043	66531885	chr12-679-0_REHs/REHs		chr1	203456555	203456993
chr1	204521650	204523250	.	0	+		chr1	182030750	182031083	-			chr12	66533595	66541002	chr12-679-0_REHs/REHs		chr1	203482335	203483419
chr1	204526850	204527200	.	0	+		chr1	182360800	182360936	-			chr15	40213935	40214909	chr15-172-0_REHs/REHs		chr1	203524498	203525713
chr1	204529700	204529850	.	0	+		chr1	182573350	182573527	-			chr16	853596	856035	chr16-24-0_REHs/REHs		chr1	203595817	203596149
chr1	205473800	205474150	.	0	+		chr1	183604600	183604958	-			chr19	2819442	2820494	chr19-118-0_REHs/REHs		chr1	203596777	203597655
chr1	205479350	205479400	.	0	+		chr1	185263150	185263300	-			chrX	13103834	13106402	chrX-58-0_REHs/REHs		chr1	203597858	203598758
chr1	205509650	205513682	.	0	+		chr1	185273000	185273200	-			chrX	13106430	13110897	chrX-58-0_REHs/REHs		chr1	203722328	203723407
chr1	205827100	205827600	.	0	+		chr1	185286200	185286479	-			chr2	39348254	39350216	chr2-385-0_REHs/REHs		chr1	203764715	203765551
chr1	205835300	205835900	.	0	+		chr1	186276900	186278650	-			chr2	68961891	68962487	chr2-686-0_REHs/REHs		chr1	203828847	203829250
chr1	205856000	205856400	.	0	+		chr1	186284400	186284750	-			chr2	68962634	68965050	chr2-686-0_REHs/REHs		chr1	203830726	203831341
chr1	205856800	205856900	.	0	+		chr1	186318050	186318150	-			chr2	68999934	69002802	chr2-686-0_REHs/REHs		chr1	204042228	204044398
chr1	206643734	206644150	.	0	+		chr1	193028050	193028626	-			chr2	69035697	69037180	chr2-686-0_REHs/REHs		chr1	204045686	204049586
chr1	206650000	206650100	.	0	+		chr1	200364750	200364850	-			chr2	69055341	69056550	chr2-686-0_REHs/REHs		chr1	204049947	204051164
chr1	206670150	206670350	.	0	+		chr1	200365200	200365300	-			chr2	68991086	68994930	chr2-686-0_REHs/REHs		chr1	204052191	204053437
chr1	206672350	206672450	.	0	+		chr1	200370850	200370950	-			chr2	69058431	69059507	chr2-686-0_REHs/REHs		chr1	204076889	204077892
chr1	206675600	206675950	.	0	+		chr1	200378850	200378950	-			chr12	132282867	132285251	chr12-1347-0_REHs/REHs		chr1	204097419	204102535
chr1	206676500	206678000	.	0	+		chr1	200623750	200624500	-			chr16	89163363	89165057	chr16-1029-0_REHs/REHs		chr1	204103191	204109782
chr1	206680800	206681000	.	0	+		chr1	200638300	200639034	-			chr16	89176997	89181770	chr16-1029-0_REHs/REHs		chr1	204116842	204117780
chr1	206730550	206730900	.	0	+		chr1	201083200	201083300	-			chr19	39341309	39342591	chr19-847-0_REHs/REHs		chr1	204159679	204159952
chr1	206731550	206732050	.	0	+		chr1	201116400	201116500	-			chr22	27069215	27070701	chr22-245-0_REHs/REHs		chr1	204160504	204160649
chr1	206736500	206736750	.	0	+		chr1	201122900	201123630	-			chr1	70685711	70687019	chr1-960-0_REHs/REHs		chr1	204184065	204184825
chr1	206741000	206741150	.	0	+		chr1	201345400	201345500	-			chr2	86947409	86948369	chr2-864-0_REHs/REHs		chr1	204224502	204226458
chr1	206762000	206762600	.	0	+		chr1	201347800	201348050	-			chr8	48872766	48873290	chr8-373-0_REHs/REHs		chr1	204273415	204274726
chr1	206763350	206764500	.	0	+		chr1	201438050	201438200	-			chr18	13438213	13438351	chr18-132-0_REHs/REHs		chr1	204275272	204276910
chr1	206808834	206808950	.	0	+		chr1	202112800	202112900	-			chr18	13438558	13440526	chr18-132-0_REHs/REHs		chr1	204347340	204347678
chr1	206827100	206827300	.	0	+		chr1	202113500	202113834	-			chr18	13445510	13448438	chr18-132-0_REHs/REHs		chr1	204381382	204388948
chr1	206830350	206831050	.	0	+		chr1	202310900	202311097	-			chr18	13456197	13461620	chr18-132-0_REHs/REHs		chr1	204462978	204463911
chr1	206832000	206832150	.	0	+		chr1	202690650	202691600	-			chr18	13463088	13466687	chr18-132-0_REHs/REHs		chr1	204475603	204476403
chr1	206859050	206859600	.	0	+		chr1	202692950	202693050	-			chr18	13561950	13563675	chr18-132-0_REHs/REHs		chr1	204531004	204531655
chr1	206860050	206860350	.	0	+		chr1	202777400	202777610	-			chr18	13566518	13567660	chr18-132-0_REHs/REHs		chr1	204543946	204545830
chr1	206891050	206891400	.	0	+		chr1	202829700	202830767	-			chr18	13611137	13612368	chr18-132-0_REHs/REHs		chr1	204654407	204654935
chr1	206905850	206907600	.	0	+		chr1	202857350	202858350	-			chr18	13613579	13615090	chr18-132-0_REHs/REHs		chr1	204675732	204676474
chr1	206908300	206908450	.	0	+		chr1	202936150	202936350	-			chr18	13652138	13655227	chr18-132-0_REHs/REHs		chr1	204797839	204798401
chr1	206910500	206910600	.	0	+		chr1	202937100	202937298	-			chr21	35303916	35304160	chr21-203-0_REHs/REHs		chr1	204891788	204893052
chr1	206912900	206913450	.	0	+		chr1	204099800	204099950	-			chr21	35318564	35321144	chr21-203-0_REHs/REHs		chr1	205012524	205013135
chr1	206914350	206916550	.	0	+		chr1	204116400	204116650	-			chr21	35347614	35348845	chr21-203-0_REHs/REHs		chr1	205107436	205109104
chr1	207262900	207263100	.	0	+		chr1	204120700	204121235	-			chr21	35364862	35366356	chr21-203-0_REHs/REHs		chr1	205263044	205266471
chr1	207494869	207495850	.	0	+		chr1	204169850	204170050	-			chr6	56954936	56955917	chr6-892-0_REHs/REHs		chr1	205267977	205269805
chr1	207501450	207502550	.	0	+		chr1	204182800	204183260	-			chr6	57035866	57037192	chr6-892-0_REHs/REHs		chr1	205269813	205270525
chr1	207509550	207509650	.	0	+		chr1	204462850	204463911	-			chr6	57037520	57064762	chr6-892-0_REHs/REHs		chr1	205270983	205273333
chr1	207535100	207535200	.	0	+		chr1	204475900	204476200	-			chr19	46892101	46903752	chr19-1024-0_REHs/REHs		chr1	205282987	205284694
chr1	207537150	207537400	.	0	+		chr1	205090550	205091125	-			chr1	156023711	156024471	chr1-1649-0_REHs/REHs		chr1	205294134	205294701
chr1	207627667	207630350	.	0	+		chr1	205110850	205110950	-			chr7	32627861	32632442	chr7-332-0_REHs/REHs		chr1	205312566	205313490
chr1	207669459	207669950	.	0	+		chr1	205112800	205113200	-			chr14	24682275	24682733	chr14-126-0_REHs/REHs		chr1	205345111	205345541
chr1	207674500	207674650	.	0	+		chr1	205119200	205119300	-			chr14	24682788	24685984	chr14-126-0_REHs/REHs		chr1	205345840	205346261
chr1	207925360	207926350	.	0	+		chr1	205270150	205270600	-			chr16	88923519	88924330	chr16-1018-0_REHs/REHs		chr1	205412985	205422516
chr1	207942900	207943000	.	0	+		chr1	205290750	205290921	-			chr1	26759223	26799384	chr1-405-0_REHs/REHs		chr1	205424170	205425972
chr1	207968650	207968800	.	0	+		chr1	205418600	205418750	-			chr1	234658566	234658746	chr1-2473-0_REHs/REHs		chr1	205473868	205474615
chr1	207970350	207970550	.	0	+		chr1	205425700	205425972	-			chr4	10020693	10023060	chr4-167-0_REHs/REHs		chr1	205497585	205498309
chr1	209848750	209848850	.	0	+		chr1	205582900	205583000	-			chr14	58724457	58744098	chr14-372-0_REHs/REHs		chr1	205511519	205512701
chr1	209850450	209850600	.	0	+		chr1	205595150	205595250	-			chr1	44295914	44302305	chr1-714-0_REHs/REHs		chr1	205561175	205562787
chr1	209929450	209929700	.	0	+		chr1	205596950	205597500	-			chr1	44399400	44401487	chr1-714-0_REHs/REHs		chr1	205601637	205603189
chr1	209943050	209943900	.	0	+		chr1	205600050	205601100	-			chr1	44165487	44173049	chr1-714-0_REHs/REHs		chr1	205640226	205642704
chr1	209958050	209958400	.	0	+		chr1	205629050	205629150	-			chr6	33217304	33233104	chr6-605-0_REHs/REHs		chr1	205649278	205649666
chr1	210001300	210001600	.	0	+		chr1	205680350	205680450	-			chr6	74231425	74232971	chr6-941-0_REHs/REHs		chr1	205718882	205719317
chr1	210004200	210004300	.	0	+		chr1	205711950	205712050	-			chr11	74204287	74204789	chr11-842-0_REHs/REHs		chr1	205719539	205720694
chr1	210010650	210010750	.	0	+		chr1	205713450	205713600	-			chr3	172468484	172469199	chr3-1425-0_REHs/REHs		chr1	205782464	205782941
chr1	210013750	210014200	.	0	+		chr1	205715550	205715650	-			chr5	43517057	43520649	chr5-310-0_REHs/REHs		chr1	206135882	206138979
chr1	210029800	210030100	.	0	+		chr1	205717600	205719300	-			chr6	28104671	28105201	chr6-411-0_REHs/REHs		chr1	206223911	206224233
chr1	211431779	211432000	.	0	+		chr1	205738900	205739050	-			chr7	44613624	44621721	chr7-450-0_REHs/REHs		chr1	206552915	206553692
chr1	211432700	211432850	.	0	+		chr1	205781900	205782250	-			chr9	127995274	128000052	chr9-839-0_REHs/REHs		chr1	206643234	206644938
chr1	211434300	211434400	.	0	+		chr1	205782700	205782941	-			chr14	50329679	50334168	chr14-268-0_REHs/REHs		chr1	206680111	206680489
chr1	211442300	211442400	.	0	+		chr1	206758250	206758450	-			chr16	4321346	4333234	chr16-141-0_REHs/REHs		chr1	206730694	206730967
chr1	211489800	211489900	.	0	+		chr1	206775000	206775600	-			chr20	58515442	58515909	chr20-615-0_REHs/REHs		chr1	206761894	206763341
chr1	211492400	211492500	.	0	+		chr1	207216100	207216200	-			chrX	70752909	70754294	chrX-562-0_REHs/REHs		chr1	206807828	206808768
chr1	211500150	211500350	.	0	+		chr1	207223800	207224150	-			chr1	19536851	19565382	chr1-276-0_REHs/REHs		chr1	206858540	206859354
chr1	211540700	211541550	.	0	+		chr1	207226200	207226497	-			chr2	191745535	191746782	chr2-1617-0_REHs/REHs		chr1	206860683	206861456
chr1	211546850	211546950	.	0	+		chr1	208042250	208042479	-			chr2	191818707	191833362	chr2-1617-0_REHs/REHs		chr1	207224410	207226027
chr1	211556050	211556550	.	0	+		chr1	209957550	209957921	-			chr5	158179569	158182361	chr5-1251-0_REHs/REHs		chr1	207627630	207628127
chr1	212209052	212209200	.	0	+		chr1	211751000	211751100	-			chr1	28562642	28569471	chr1-466-0_REHs/REHs		chr1	207669366	207670066
chr1	212229650	212233700	.	0	+		chr1	211848650	211848971	-			chr13	89370244	89370767	chr13-596-0_REHs/REHs		chr1	207807676	207809209
chr1	212235100	212235200	.	0	+		chr1	212587850	212588209	-			chr1	89149920	89150662	chr1-1085-0_REHs/REHs		chr1	207842474	207843223
chr1	212255550	212256950	.	0	+		chr1	212964650	212965141	-			chr3	150281889	150311035	chr3-1225-0_REHs/REHs		chr1	208132600	208132868
chr1	212276200	212278150	.	0	+		chr1	213031050	213031350	-			chr12	50135310	50135987	chr12-473-0_REHs/REHs		chr1	208136232	208136971
chr1	212285650	212287200	.	0	+		chr1	213188650	213189217	-			chr17	66176840	66178294	chr17-1140-0_REHs/REHs		chr1	208416685	208417624
chr1	212458721	212460450	.	0	+		chr1	214724050	214724900	-			chr17	66198263	66202510	chr17-1140-0_REHs/REHs		chr1	208961570	208961813
chr1	212468400	212469600	.	0	+		chr1	214725450	214725863	-			chr17	66232379	66234196	chr17-1140-0_REHs/REHs		chr1	209328411	209329149
chr1	212483200	212483350	.	0	+		chr1	220320150	220320950	-			chr17	66230956	66231875	chr17-1140-0_REHs/REHs		chr1	209527896	209528826
chr1	212524300	212524550	.	0	+		chr1	220371650	220371750	-			chr17	66240797	66244090	chr17-1140-0_REHs/REHs		chr1	209557271	209557433
chr1	212533900	212535150	.	0	+		chr1	220372650	220373550	-			chr18	77750281	77752523	chr18-546-0_REHs/REHs		chr1	209578122	209578963
chr1	212542350	212542700	.	0	+		chr1	220423350	220423400	-			chr5	124316535	124318643	chr5-891-0_REHs/REHs		chr1	209601485	209602060
chr1	212606250	212606500	.	0	+		chr1	220434750	220434950	-			chr5	177368186	177371651	chr5-1450-0_REHs/REHs		chr1	209604885	209609163
chr1	212608150	212608350	.	0	+		chr1	220439350	220439600	-			chr1	15033842	15036999	chr1-208-0_REHs/REHs		chr1	209622794	209627186
chr1	212619300	212619450	.	0	+		chr1	220443150	220443250	-			chr1	15045484	15049046	chr1-208-0_REHs/REHs		chr1	209848758	209849403
chr1	212782050	212784150	.	0	+		chr1	220445400	220445750	-			chr2	74358082	74358393	chr2-754-0_REHs/REHs		chr1	210111541	210111815
chr1	212965199	212965450	.	0	+		chr1	222726200	222727350	-			chr9	100745603	100746958	chr9-609-0_REHs/REHs		chr1	210284038	210288820
chr1	213031600	213031900	.	0	+		chr1	222762500	222763261	-			chr2	29117500	29118305	chr2-297-0_REHs/REHs		chr1	210405968	210406953
chr1	213034250	213034950	.	0	+		chr1	222883150	222883350	-			chr4	40305469	40305912	chr4-375-0_REHs/REHs		chr1	210424097	210425980
chr1	213066250	213066350	.	0	+		chr1	222885400	222885700	-			chr11	609910	616003	chr11-24-0_REHs/REHs		chr1	210484759	210484927
chr1	213068600	213068700	.	0	+		chr1	222886350	222886622	-			chr11	627941	647948	chr11-24-0_REHs/REHs		chr1	210502251	210502808
chr1	213070350	213071400	.	0	+		chr1	223953500	223953600	-			chr16	54963309	54964537	chr16-644-0_REHs/REHs		chr1	211421559	211422361
chr1	213073500	213074300	.	0	+		chr1	223958650	223958800	-			chr21	44344614	44345901	chr21-359-0_REHs/REHs		chr1	211430861	211434301
chr1	213123950	213124050	.	0	+		chr1	223961700	223962050	-			chr1	75198850	75199543	chr1-1002-0_REHs/REHs		chr1	211500246	211501035
chr1	213133400	213133800	.	0	+		chr1	223964650	223965000	-			chr2	220041740	220042901	chr2-1865-0_REHs/REHs		chr1	211571422	211572461
chr1	213139200	213139350	.	0	+		chr1	223977150	223977200	-			chr4	83812437	83814124	chr4-654-0_REHs/REHs		chr1	211572612	211573461
chr1	213141050	213141550	.	0	+		chr1	224000650	224001150	-			chr5	159488862	159505154	chr5-1274-0_REHs/REHs		chr1	211588584	211589599
chr1	213149350	213149650	.	0	+		chr1	224033100	224033500	-			chr10	91403861	91405358	chr10-816-0_REHs/REHs		chr1	211589921	211590421
chr1	213151300	213151400	.	0	+		chr1	224033950	224034280	-			chr15	34518976	34527720	chr15-140-0_REHs/REHs		chr1	211751253	211752555
chr1	213164100	213164250	.	0	+		chr1	224517400	224517886	-			chr1	160428927	160430340	chr1-1711-0_REHs/REHs		chr1	211872116	211872715
chr1	213169750	213170300	.	0	+		chr1	224571250	224571350	-			chr1	160416999	160417353	chr1-1711-0_REHs/REHs		chr1	212003435	212004133
chr1	213224594	213225350	.	0	+		chr1	224574550	224575050	-			chr1	210502221	210502624	chr1-2260-0_REHs/REHs		chr1	212063075	212063226
chr1	213226800	213227100	.	0	+		chr1	224612800	224613100	-			chr2	96889918	96891064	chr2-920-0_REHs/REHs		chr1	212458720	212459811
chr1	213229750	213230150	.	0	+		chr1	224619250	224619450	-			chr2	96905834	96908218	chr2-920-0_REHs/REHs		chr1	212533558	212549576
chr1	213246100	213246200	.	0	+		chr1	224619800	224619850	-			chr2	96908696	96914799	chr2-920-0_REHs/REHs		chr1	212551671	212553829
chr1	213249300	213249400	.	0	+		chr1	224620900	224621700	-			chr2	96874127	96874597	chr2-920-0_REHs/REHs		chr1	212687809	212688225
chr1	213302950	213303150	.	0	+		chr1	224622350	224622547	-			chr7	76693079	76751643	chr7-746-0_REHs/REHs		chr1	212779633	212781593
chr1	214454419	214456250	.	0	+		chr1	225744600	225744800	-			chr9	134112315	134113552	chr9-971-0_REHs/REHs		chr1	212785351	212785501
chr1	214510300	214510400	.	0	+		chr1	225778300	225778400	-			chr12	2998600	2999899	chr12-39-0_REHs/REHs		chr1	212838828	212839049
chr1	214514350	214514450	.	0	+		chr1	225802500	225802600	-			chr12	2986356	2987066	chr12-39-0_REHs/REHs		chr1	213025724	213026705
chr1	214776510	214776950	.	0	+		chr1	225813050	225813300	-			chr1	204531414	204531622	chr1-2208-0_REHs/REHs		chr1	213031849	213034372
chr1	214788150	214788300	.	0	+		chr1	225820950	225821350	-			chr1	204486100	204491158	chr1-2208-0_REHs/REHs		chr1	213048635	213070277
chr1	214791900	214792000	.	0	+		chr1	225830150	225830550	-			chr16	30389180	30389579	chr16-493-0_REHs/REHs		chr1	213070545	213077892
chr1	214795400	214795600	.	0	+		chr1	225832650	225832800	-			chr16	30389580	30393638	chr16-493-0_REHs/REHs		chr1	213082001	213087738
chr1	214807650	214807800	.	0	+		chr1	225833500	225833550	-			chr2	136499290	136500233	chr2-1275-0_REHs/REHs		chr1	213088142	213090377
chr1	214813350	214816600	.	0	+		chr1	225839300	225839400	-			chr2	136537165	136550190	chr2-1275-0_REHs/REHs		chr1	213140345	213141870
chr1	214817900	214820700	.	0	+		chr1	225839650	225840600	-			chr11	57092653	57094332	chr11-444-0_REHs/REHs		chr1	213188524	213189217
chr1	214824250	214824850	.	0	+		chr1	225841550	225841747	-			chr14	105491219	105494946	chr14-981-0_REHs/REHs		chr1	214161277	214163081
chr1	214825000	214825150	.	0	+		chr1	226028350	226028850	-			chr15	65866371	65876356	chr15-485-0_REHs/REHs		chr1	214453795	214454785
chr1	214830250	214830700	.	0	+		chr1	226029450	226029500	-			chr20	30496311	30497484	chr20-277-0_REHs/REHs		chr1	214620428	214622173
chr1	214844600	214844800	.	0	+		chr1	226029800	226032300	-			chrX	77381688	77395184	chrX-626-0_REHs/REHs		chr1	214723525	214725074
chr1	215740651	215741800	.	0	+		chr1	226036850	226037000	-			chr3	128995049	128997615	chr3-1058-0_REHs/REHs		chr1	214725209	214725863
chr1	215756800	215757000	.	0	+		chr1	226109050	226109300	-			chr3	129030093	129035135	chr3-1058-0_REHs/REHs		chr1	215583821	215588637
chr1	215771900	215772200	.	0	+		chr1	226110100	226110200	-			chr6	139350013	139351831	chr6-1463-0_REHs/REHs		chr1	215741044	215741796
chr1	215793550	215793800	.	0	+		chr1	226111450	226112001	-			chr15	43029986	43031806	chr15-231-0_REHs/REHs		chr1	216319859	216322695
chr1	215798950	215800600	.	0	+		chr1	226127100	226127377	-			chr1	90108806	90109998	chr1-1099-0_REHs/REHs		chr1	216774200	216774728
chr1	215802150	215802750	.	0	+		chr1	226186700	226187058	-			chr1	90156328	90160065	chr1-1099-0_REHs/REHs		chr1	216913186	216913815
chr1	218458630	218459300	.	0	+		chr1	226374000	226374388	-			chr1	90098648	90099096	chr1-1099-0_REHs/REHs		chr1	217119492	217119642
chr1	218475650	218475850	.	0	+		chr1	226470800	226470900	-			chr5	112043206	112044220	chr5-803-0_REHs/REHs		chr1	217313569	217313958
chr1	219347190	219348800	.	0	+		chr1	226495300	226496800	-			chr5	112072277	112074106	chr5-803-0_REHs/REHs		chr1	218337687	218338505
chr1	219350500	219351700	.	0	+		chr1	226541400	226542200	-			chr2	208394666	208395675	chr2-1771-0_REHs/REHs		chr1	218473998	218474753
chr1	219363800	219364200	.	0	+		chr1	226543150	226543250	-			chr2	208452021	208474582	chr2-1771-0_REHs/REHs		chr1	218518347	218520741
chr1	219368600	219368800	.	0	+		chr1	226567950	226568050	-			chr6	108616058	108616201	chr6-1163-0_REHs/REHs		chr1	218766971	218772997
chr1	220267461	220269700	.	0	+		chr1	226577150	226577300	-			chr8	42947116	42949078	chr8-362-0_REHs/REHs		chr1	219834120	219834566
chr1	220320850	220321350	.	0	+		chr1	226591900	226592000	-			chr8	42994455	42996308	chr8-362-0_REHs/REHs		chr1	220012627	220013122
chr1	220921584	220921750	.	0	+		chr1	226592550	226592650	-			chr19	17378221	17379055	chr19-536-0_REHs/REHs		chr1	220101561	220102046
chr1	220930500	220930600	.	0	+		chr1	226595550	226595809	-			chr19	17390377	17393615	chr19-536-0_REHs/REHs		chr1	220220091	220221562
chr1	220930850	220930950	.	0	+		chr1	227915750	227915850	-			chr19	17395738	17400429	chr19-536-0_REHs/REHs		chr1	220267484	220267935
chr1	220932900	220933200	.	0	+		chr1	227917300	227917850	-			chr1	11120289	11133334	chr1-152-0_REHs/REHs		chr1	220418477	220425093
chr1	220935300	220935550	.	0	+		chr1	227922850	227923045	-			chr5	133340512	133341327	chr5-986-0_REHs/REHs		chr1	220426635	220429037
chr1	222763300	222763650	.	0	+		chr1	228135150	228135676	-			chr5	176936002	176939476	chr5-1443-0_REHs/REHs		chr1	220510052	220512299
chr1	222791389	222791600	.	0	+		chr1	228296850	228297009	-			chr10	45496311	45497130	chr10-463-0_REHs/REHs		chr1	220636264	220636396
chr1	222800950	222803700	.	0	+		chr1	228352950	228353297	-			chr11	9478521	9481967	chr11-137-0_REHs/REHs		chr1	220701526	220702609
chr1	222812050	222812300	.	0	+		chr1	228396950	228397200	-			chr19	54970094	54975568	chr19-1272-0_REHs/REHs		chr1	220958690	220960814
chr1	222817600	222818100	.	0	+		chr1	228400500	228400600	-			chr19	54976190	54977299	chr19-1272-0_REHs/REHs		chr1	220990796	220991880
chr1	222885850	222887150	.	0	+		chr1	228579550	228579900	-			chr2	106775522	106777117	chr2-1044-0_REHs/REHs		chr1	221915729	221916782
chr1	223900106	223900450	.	0	+		chr1	228583050	228583150	-			chr2	106777600	106779799	chr2-1044-0_REHs/REHs		chr1	222139654	222144592
chr1	223900850	223900950	.	0	+		chr1	228644150	228644250	-			chr2	179278664	179279536	chr2-1531-0_REHs/REHs		chr1	222144955	222152242
chr1	223902700	223903100	.	0	+		chr1	228674300	228674826	-			chr2	179290668	179315493	chr2-1531-0_REHs/REHs		chr1	222638987	222639335
chr1	223904600	223904700	.	0	+		chr1	229761050	229761468	-			chr5	148216624	148218249	chr5-1136-0_REHs/REHs		chr1	222791584	222792400
[truncated: 46,741 more rows]

## Sheet: Enhancers
Coordinates of identified enhancers
chr1	717950	721519
chr1	751828	753828
chr1	797935	799935
chr1	839187	841187
chr1	841972	843972
chr1	1006817	1008817
chr1	1010237	1012237
chr1	1021105	1023105
chr1	1091857	1093926
chr1	1165199	1167199
chr1	1185555	1187555
chr1	1250233	1252333
chr1	1252547	1255189
chr1	1283938	1285954
chr1	1288082	1290082
chr1	1341678	1343689
chr1	1343916	1345916
chr1	1348222	1350222
chr1	1352365	1354365
chr1	1378929	1381067
chr1	1469557	1471588
chr1	1589513	1591864
chr1	1592147	1594147
chr1	1606024	1608024
chr1	1608440	1610440
chr1	1622149	1624256
chr1	1625349	1629202
chr1	1668836	1670836
chr1	1675422	1677513
chr1	1679623	1681872
chr1	1708944	1711046
chr1	1824007	1826007
chr1	1829651	1831767
chr1	1838256	1841771
chr1	2125263	2127263
chr1	2129929	2131929
chr1	2135788	2137788
chr1	2345682	2349062
chr1	2352809	2354809
chr1	2355813	2357813
chr1	2464450	2467410
chr1	2477529	2481303
chr1	2495879	2497879
chr1	2507327	2509348
chr1	3653055	3655055
chr1	3719881	3721881
chr1	4086779	4088779
chr1	4236775	4238775
chr1	5772513	5774513
chr1	5776523	5778523
chr1	6280569	6282569
chr1	6284321	6286321
chr1	6349746	6351746
chr1	6452587	6454594
chr1	6455947	6457947
chr1	6549154	6551154
chr1	6698182	6700182
chr1	8054345	8057626
chr1	8156653	8158653
chr1	8228700	8230700
chr1	8341004	8343004
chr1	8482962	8484962
chr1	8584407	8586407
chr1	8719560	8721560
chr1	8723323	8725323
chr1	8760540	8762641
chr1	8823065	8825065
chr1	9128844	9130844
chr1	9222137	9224137
chr1	9240584	9242584
chr1	9243707	9245707
chr1	9249741	9252992
chr1	9259251	9261251
chr1	9333491	9335491
chr1	9488175	9490175
chr1	9679956	9681956
chr1	9685416	9688421
chr1	9688556	9690976
chr1	9789431	9791431
chr1	10049195	10051195
chr1	10242317	10244742
chr1	10247862	10249862
chr1	10444169	10446169
chr1	10452824	10454824
chr1	10482782	10486489
chr1	10692851	10694851
chr1	11084724	11087645
chr1	11122030	11125942
chr1	11129321	11134772
chr1	11225139	11227139
chr1	11351331	11353331
chr1	11355090	11357090
chr1	11357662	11359662
chr1	11359835	11362821
chr1	11412070	11414070
chr1	11622762	11624762
chr1	11740526	11742715
chr1	11811880	11813880
chr1	11984343	11986343
chr1	12103450	12105450
chr1	12105526	12108544
chr1	12111211	12113211
chr1	12113547	12117507
chr1	12204884	12206884
chr1	12213902	12215902
chr1	12216571	12218571
chr1	12221051	12223051
chr1	12574634	12576634
chr1	12579556	12583419
chr1	12590126	12592126
chr1	12680459	12683640
chr1	13824240	13826273
chr1	14843001	14845001
chr1	14846126	14848126
chr1	15760512	15762512
chr1	15930007	15932007
chr1	15998595	16000595
chr1	16002764	16004764
chr1	16005159	16007159
chr1	16158729	16163557
chr1	16269765	16271765
chr1	16274450	16276450
chr1	16276901	16278901
chr1	16300485	16302485
chr1	16338557	16340557
chr1	16532122	16534213
chr1	16681365	16683365
chr1	16727968	16729968
chr1	16801658	16803668
chr1	16803931	16805931
chr1	16807792	16809792
chr1	16810275	16812275
chr1	16952312	16954312
chr1	17299556	17301556
chr1	17763264	17766161
chr1	17768769	17772585
chr1	17776588	17778588
chr1	19228415	19230415
chr1	19233681	19235684
chr1	19252264	19254335
chr1	19275580	19278417
chr1	19535905	19537905
chr1	19538455	19540455
chr1	19541449	19544080
chr1	19552265	19554265
chr1	19556624	19560081
chr1	19563042	19565042
chr1	19658220	19660220
chr1	19794067	19796067
chr1	19814025	19816025
chr1	19819052	19821586
chr1	20036868	20038868
chr1	20101665	20103665
chr1	20124751	20127138
chr1	20202917	20204917
chr1	20244238	20246238
chr1	20833671	20835671
chr1	20987155	20989177
chr1	21650129	21652129
chr1	21659812	21661812
chr1	21674385	21676385
chr1	21979172	21981172
chr1	22087775	22089775
chr1	22107321	22109321
chr1	22362881	22364881
chr1	22373317	22375317
chr1	22431656	22435434
chr1	22437529	22439529
chr1	22442826	22444826
chr1	22454494	22457565
chr1	22501930	22503930
chr1	22537504	22539504
chr1	22551109	22553109
chr1	22553276	22555276
chr1	22565129	22567129
chr1	22569690	22571690
chr1	22859180	22861180
chr1	22863361	22865361
chr1	22865473	22867473
chr1	23413966	23415966
chr1	23416652	23418652
chr1	23668821	23670821
chr1	23701940	23703940
chr1	23880574	23882577
chr1	23883777	23887132
chr1	23893724	23895724
chr1	23899828	23901828
chr1	23902972	23905049
chr1	24026018	24028018
chr1	24030037	24032143
chr1	24032986	24036738
chr1	24038157	24040157
chr1	24041560	24043592
chr1	24044131	24046131
chr1	24048318	24050318
chr1	24054136	24056141
chr1	24063518	24067360
chr1	24126414	24128414
chr1	24213471	24215471
chr1	24230452	24232452
chr1	24232486	24236456
chr1	24241714	24243714
chr1	24289823	24291823
chr1	24305936	24307936
chr1	24515727	24517727
chr1	24802749	24804749
chr1	24807618	24809618
chr1	25002023	25004116
chr1	25173505	25175505
chr1	25177078	25179121
chr1	25180081	25182081
chr1	25254520	25257962
chr1	25272490	25274490
chr1	25288844	25291861
chr1	25348124	25350124
chr1	25352431	25354431
chr1	25356668	25358668
chr1	25369646	25375127
chr1	25453822	25455822
chr1	25465881	25467881
chr1	25558082	25560083
chr1	25560320	25562320
chr1	25565286	25567286
chr1	25570149	25572149
chr1	25592278	25594312
chr1	25695489	25699371
chr1	25699813	25701926
chr1	25707228	25709228
chr1	25712680	25716573
chr1	25717398	25719398
chr1	25720315	25726192
chr1	25736850	25739324
chr1	25744339	25746339
chr1	26143822	26145822
chr1	26162920	26164920
chr1	26185031	26187031
chr1	26188371	26191972
chr1	26201171	26203171
chr1	26232059	26234070
chr1	26322535	26324556
chr1	26607830	26609830
chr1	26612441	26614441
chr1	26614853	26617368
chr1	26632325	26634325
chr1	26640931	26643146
chr1	26811249	26813249
chr1	26826626	26828626
chr1	26833443	26835443
chr1	26946119	26948182
chr1	26951831	26953831
chr1	26965819	26967819
chr1	27018062	27020068
chr1	27135580	27139508
chr1	27424799	27426799
chr1	27636558	27638558
chr1	27680659	27682659
chr1	27729126	27731126
chr1	27756655	27758655
chr1	27813693	27816144
chr1	27847173	27849173
chr1	27851223	27853266
chr1	27853877	27855877
chr1	27934066	27936066
chr1	27949943	27953011
chr1	27954222	27956222
chr1	27959919	27961919
chr1	27984316	27986316
chr1	27987977	27989977
chr1	27997694	27999694
chr1	28293787	28295787
chr1	28470238	28472238
chr1	28473779	28475779
chr1	28498445	28500445
chr1	28500701	28504174
chr1	28524977	28526977
chr1	28572916	28574916
chr1	28610254	28612819
chr1	28663853	28665853
chr1	28667206	28669206
chr1	28866516	28868516
chr1	28874135	28876135
chr1	28912590	28914590
chr1	29045048	29047048
chr1	30274374	30276374
chr1	31198719	31200719
chr1	31216189	31219506
chr1	31220208	31222208
chr1	31222904	31225183
chr1	31227060	31230549
chr1	31233264	31236811
chr1	31240814	31242814
chr1	31627041	31630764
chr1	31844594	31849759
chr1	31852132	31854132
chr1	31948760	31951220
chr1	31954669	31957273
chr1	31997953	32001355
chr1	32002872	32004872
chr1	32010821	32012821
chr1	32030900	32032900
chr1	32109595	32111613
chr1	32401307	32403307
chr1	32409125	32411162
chr1	32422447	32424447
chr1	32446978	32448978
chr1	32449436	32451436
chr1	32511098	32513098
chr1	32518706	32520706
chr1	32521608	32523608
chr1	32528644	32530644
chr1	32700014	32702134
chr1	32798747	32800747
chr1	32808542	32810542
chr1	32816184	32818208
chr1	32820050	32823782
chr1	32985362	32987362
chr1	33113135	33115135
chr1	33151060	33153060
chr1	33154059	33156059
chr1	33325876	33327876
chr1	33335656	33337656
chr1	33535476	33537476
chr1	33592057	33595524
chr1	33604303	33606303
chr1	33611254	33613254
chr1	33614397	33616397
chr1	33617292	33619914
chr1	33619974	33621974
chr1	33819362	33821362
chr1	33829055	33831055
chr1	33964500	33966500
chr1	33973957	33975957
chr1	34043811	34045811
chr1	34447709	34451514
chr1	35656746	35658746
chr1	35888962	35890962
chr1	35892272	35894272
chr1	35895471	35897471
chr1	36172493	36174493
chr1	36234142	36236142
chr1	36325116	36327116
chr1	36524822	36526822
chr1	36528401	36530401
chr1	36537105	36539105
chr1	36648968	36650968
chr1	36656768	36658768
chr1	36838578	36840578
chr1	36872335	36874335
chr1	36897453	36899453
chr1	36900551	36902551
chr1	36904784	36906784
chr1	36929058	36931058
chr1	37500873	37502873
chr1	37548993	37550993
chr1	37753736	37755736
chr1	37983638	37985638
chr1	37986407	37988407
chr1	38266629	38268629
chr1	38274721	38276721
chr1	38324389	38326395
chr1	38366199	38368199
chr1	38390945	38392945
chr1	38396616	38398616
chr1	38460486	38462545
chr1	38494836	38496836
chr1	38503833	38505833
chr1	38518078	38520078
chr1	38526546	38528546
chr1	38535199	38537199
chr1	38562605	38564605
chr1	38564950	38566950
chr1	38587538	38589538
chr1	38638033	38640033
chr1	38940187	38942187
chr1	38944156	38946156
chr1	39023656	39025656
chr1	39280781	39282781
chr1	39324573	39326611
chr1	39328110	39330110
chr1	39334889	39340148
chr1	39345377	39347377
chr1	39348037	39350037
chr1	39478000	39480698
chr1	39507441	39511275
chr1	39522382	39524382
chr1	39527779	39529871
chr1	39534069	39537870
chr1	40062809	40064809
chr1	40235159	40237159
chr1	40240504	40242504
chr1	40258323	40260323
chr1	40264067	40266067
chr1	40274830	40277885
chr1	40281666	40283693
chr1	40436803	40438803
chr1	40539339	40541339
chr1	40541648	40543648
chr1	40761621	40763621
chr1	40780204	40782204
chr1	40894410	40896410
chr1	40897566	40899706
chr1	40900743	40903785
chr1	40911866	40913866
chr1	40935703	40937703
chr1	40991078	40993078
chr1	41128405	41130405
chr1	41241227	41243227
chr1	41705737	41707737
chr1	41715338	41717338
chr1	41826131	41828131
chr1	41831241	41833278
chr1	41834979	41836979
chr1	41844472	41846472
chr1	41847613	41850107
chr1	41995949	41997949
chr1	42104051	42106051
chr1	42127057	42129057
chr1	42191265	42194367
chr1	42203915	42205919
chr1	42214749	42218132
chr1	42271799	42273799
chr1	42799977	42801977
chr1	42893725	42895725
chr1	42931607	42933702
chr1	43170596	43172596
chr1	43175883	43177883
chr1	43180262	43186447
chr1	43186741	43188741
chr1	43190502	43192502
chr1	43193177	43195177
chr1	43248401	43250401
chr1	43389089	43391097
chr1	43841292	43843292
chr1	43844457	43846457
chr1	43847179	43849179
chr1	43853112	43855112
chr1	44091582	44093582
chr1	44100004	44102004
chr1	44102536	44104536
chr1	44494764	44496766
chr1	44498019	44500019
chr1	44687621	44689621
chr1	45136727	45138727
chr1	45282223	45284223
chr1	45284881	45286881
chr1	45808954	45810954
chr1	45858822	45860822
chr1	46008773	46010814
chr1	46084016	46086016
chr1	46090681	46092681
chr1	46159148	46161148
chr1	46161491	46163491
chr1	46163690	46165690
chr1	46596376	46599680
chr1	46631193	46633193
chr1	46663165	46665185
chr1	46743245	46747939
chr1	46748717	46750717
chr1	46757446	46759446
chr1	46766917	46768917
chr1	46790178	46792178
chr1	46794661	46797880
chr1	46832717	46835552
chr1	46838464	46842223
chr1	46847630	46850655
chr1	46881604	46883604
chr1	47078626	47080626
chr1	47081210	47083210
chr1	47845475	47847475
chr1	47847813	47849813
chr1	47850787	47855548
chr1	49082240	49084240
chr1	49141753	49143753
chr1	49241755	49243755
chr1	51449694	51451694
chr1	51455888	51459764
chr1	51460734	51464612
chr1	51467180	51469180
chr1	51472505	51477449
chr1	51490765	51492765
chr1	51744784	51746784
chr1	51761681	51763681
chr1	51966024	51968024
chr1	51983767	51985767
chr1	51986995	51988995
chr1	51990938	51992938
chr1	51993975	51995975
chr1	51999892	52001892
chr1	52002200	52004200
chr1	52007206	52009206
chr1	52015813	52017813
chr1	52022154	52024154
chr1	52031333	52033333
chr1	52033690	52035690
chr1	52051389	52053389
chr1	52054295	52056295
chr1	52061485	52065009
chr1	52254937	52256937
chr1	52263440	52265440
chr1	52557927	52560212
chr1	52563695	52566163
chr1	52818862	52820862
chr1	52833183	52835183
chr1	52885324	52890465
chr1	52891690	52893690
chr1	53019660	53023472
chr1	53024896	53026896
chr1	53037588	53039588
chr1	53293604	53296769
chr1	53360615	53362615
chr1	53365246	53367246
chr1	53367749	53371518
chr1	53378838	53380838
chr1	53518284	53520284
chr1	53520918	53522918
chr1	53685026	53687026
chr1	53791059	53793100
chr1	53804785	53806785
chr1	53810123	53812123
chr1	53830457	53832457
chr1	53832772	53834772
chr1	53839368	53841368
chr1	53873647	53875647
chr1	54302128	54304128
chr1	54689792	54692304
chr1	54694011	54696011
chr1	54841488	54843488
chr1	54939711	54941711
chr1	54953145	54955145
chr1	56597355	56599355
chr1	57738327	57740327
chr1	59010366	59012366
chr1	59038624	59040624
chr1	59246593	59248593
chr1	59368399	59370399
chr1	59472870	59474870
chr1	59477509	59479509
chr1	59485052	59489351
chr1	59489520	59491520
chr1	59499227	59501227
chr1	59511467	59513467
chr1	59520823	59522823
chr1	59525146	59527146
chr1	59535620	59537620
chr1	59555257	59557257
chr1	59560379	59562379
chr1	59607403	59609403
chr1	59611253	59613253
chr1	59615766	59617766
chr1	60344359	60346359
chr1	62189851	62191851
chr1	62630407	62632407
chr1	62921228	62925472
chr1	63152829	63154829
chr1	63160763	63162763
chr1	63172703	63174703
chr1	63219008	63221008
chr1	63334091	63336091
chr1	63336138	63341112
chr1	63341960	63343960
chr1	63905852	63907852
chr1	64040645	64042645
chr1	64168466	64170508
chr1	65531523	65533523
chr1	65702391	65704391
chr1	66844313	66846313
chr1	66858815	66860815
chr1	66861361	66866815
chr1	66867139	66869179
chr1	66910306	66912306
chr1	67459655	67461655
chr1	67517829	67519829
chr1	67727002	67730559
chr1	67732393	67734393
chr1	67736612	67738612
chr1	67742380	67744380
chr1	67746843	67748843
chr1	67750224	67752224
chr1	68155377	68157377
chr1	68198501	68200501
chr1	68200680	68202680
chr1	69634870	69636870
chr1	69702633	69704633
chr1	70818162	70820162
chr1	70908441	70910441
chr1	72170975	72172975
chr1	72346538	72348538
chr1	72765165	72767165
chr1	72779065	72781065
chr1	72793210	72795210
chr1	72822536	72824536
chr1	72824884	72826884
chr1	72882375	72884375
chr1	75840497	75842497
chr1	76232276	76234276
chr1	77164439	77166440
chr1	77686920	77688920
chr1	77691841	77693841
chr1	78085348	78087348
chr1	78146430	78148430
chr1	78347903	78349903
chr1	78442991	78444991
chr1	78447378	78449378
chr1	78456631	78459108
chr1	78461505	78463505
chr1	78483756	78485756
chr1	78488350	78490350
chr1	79136541	79138541
chr1	83032191	83034191
chr1	83599087	83601087
chr1	83672574	83674574
chr1	83950608	83954341
chr1	84963884	84969131
chr1	84969199	84971199
chr1	85037929	85039984
chr1	85045381	85047381
chr1	85047447	85049447
chr1	85050790	85052790
chr1	85434597	85436597
chr1	85438674	85440674
chr1	85455879	85457879
chr1	85458989	85462923
chr1	85467488	85469488
chr1	85469506	85472913
chr1	85477351	85479351
chr1	85480508	85482508
chr1	85486450	85488450
chr1	85496382	85498382
chr1	85510321	85514232
chr1	86860717	86862768
chr1	87315132	87317132
chr1	87580752	87582752
chr1	87585256	87587256
chr1	87815681	87817681
chr1	87914208	87916208
chr1	89305331	89307331
chr1	89308271	89310271
chr1	89315192	89317192
chr1	89457634	89459634
chr1	89463161	89465161
chr1	89482540	89484540
chr1	89486858	89488943
chr1	89528795	89531561
chr1	89662604	89664604
chr1	90222205	90224328
chr1	90405125	90407125
chr1	90499435	90501435
chr1	90502446	90504446
chr1	91485933	91487933
chr1	91600578	91602578
chr1	91605516	91607516
chr1	91623501	91625501
chr1	91644596	91646596
chr1	91713420	91715420
chr1	91869102	91871102
chr1	91993125	91995125
chr1	91995562	91997562
chr1	92010036	92012036
chr1	92036842	92038857
chr1	92350861	92352861
chr1	92857647	92859647
chr1	92862364	92864364
chr1	92864684	92866684
chr1	92948552	92951293
chr1	92961466	92963466
chr1	92980757	92982757
chr1	93307668	93309668
chr1	93309718	93311718
chr1	93426019	93428019
chr1	93605673	93610343
chr1	93621233	93623233
chr1	93625951	93627951
chr1	93628812	93630812
chr1	93632577	93637336
chr1	93751691	93756156
chr1	93757002	93759614
chr1	93829666	93833229
chr1	93836026	93838026
chr1	93839717	93841717
chr1	93842442	93844442
chr1	94027234	94029234
chr1	94032721	94034721
chr1	94038456	94040456
chr1	94050416	94052416
chr1	94156716	94158721
chr1	94166408	94168408
chr1	94172683	94174683
chr1	94214717	94216717
chr1	94297606	94299606
chr1	94508814	94510814
chr1	94557097	94559108
chr1	94559368	94561368
chr1	94702283	94704283
chr1	94799595	94801595
chr1	94985346	94987346
chr1	94988800	94990800
chr1	95713452	95715452
chr1	95716174	95718174
chr1	95721653	95723653
chr1	96207185	96209185
chr1	96492976	96494976
chr1	96499365	96501365
chr1	96501568	96503568
chr1	96505659	96512235
chr1	96513270	96515270
chr1	96531784	96533784
chr1	96534548	96536548
chr1	96541586	96545223
chr1	96546982	96548982
chr1	96552166	96554166
chr1	96556149	96558149
chr1	96561489	96563489
chr1	96565365	96567365
chr1	96612507	96614507
chr1	96614836	96616836
chr1	96617368	96619368
chr1	96911985	96914175
chr1	97286761	97288761
chr1	97289969	97291969
chr1	97297352	97299352
chr1	97307571	97309571
chr1	98010538	98012764
chr1	99230411	99232411
chr1	100390651	100392651
chr1	100493647	100495647
chr1	100497809	100501093
chr1	100549762	100551762
chr1	100551820	100553820
chr1	100556877	100558877
chr1	100561427	100563427
chr1	100615705	100617705
chr1	100621198	100623198
chr1	100759847	100761847
chr1	100765078	100767078
chr1	100990520	100992520
chr1	101359416	101361416
chr1	101449610	101453189
chr1	101454961	101456961
chr1	101457955	101459955
chr1	101462234	101464234
chr1	101470190	101472190
chr1	101643794	101645794
chr1	101708553	101710553
chr1	101772373	101776155
chr1	101776841	101778841
chr1	101822190	101824190
chr1	101827150	101829150
chr1	101829165	101831165
chr1	101835983	101837983
chr1	101856645	101858645
chr1	101858653	101861738
chr1	101866514	101868514
chr1	101872660	101876673
chr1	101896785	101898785
chr1	101901195	101903195
chr1	103026735	103030616
chr1	105408814	105412450
chr1	105474803	105476803
chr1	107604914	107606914
chr1	108086866	108088866
chr1	108090764	108093868
chr1	108386352	108388352
chr1	108439130	108441130
chr1	108505547	108507547
chr1	108585508	108587508
chr1	108592991	108594991
chr1	108750408	108752408
chr1	109099032	109101032
chr1	109183995	109185995
chr1	109202723	109204766
chr1	109208917	109210917
chr1	109352762	109354921
chr1	109474511	109477744
chr1	109483540	109485540
chr1	109505051	109507051
chr1	109642266	109645462
chr1	109646020	109648020
chr1	109650187	109652187
chr1	109782219	109784219
chr1	109939747	109941747
chr1	109971900	109974836
chr1	109975641	109977641
chr1	110046954	110048954
chr1	110049861	110051861
chr1	110139470	110141470
chr1	110141971	110145908
chr1	110149081	110151087
chr1	110153864	110155864
chr1	110175701	110179521
chr1	110240556	110242556
chr1	110598010	110600010
chr1	110605685	110607685
chr1	110778260	110780260
chr1	110782664	110784664
chr1	110785367	110787367
chr1	110891850	110893850
chr1	110897482	110899482
chr1	110902419	110904419
chr1	110906003	110908003
chr1	110909837	110911837
chr1	110919094	110921094
chr1	110922411	110924411
chr1	110924899	110928537
chr1	110939318	110941477
chr1	110949388	110951400
chr1	110954208	110956208
chr1	111148085	111150085
chr1	111151784	111153784
chr1	111176678	111178678
chr1	111214520	111216520
chr1	111329027	111331027
chr1	111455196	111457196
chr1	111464992	111466992
chr1	111477363	111479363
chr1	111726780	111729849
chr1	111738043	111740043
chr1	111744180	111749661
chr1	111756074	111759801
chr1	111761709	111763709
chr1	111763898	111765898
chr1	111874081	111876081
chr1	112009108	112011108
chr1	112049388	112051433
chr1	112056935	112060156
chr1	112134672	112136672
chr1	112140335	112144581
chr1	112158182	112160182
chr1	112258707	112260707
chr1	112275700	112277700
chr1	112311296	112314884
chr1	113242544	113244544
chr1	113246813	113248813
chr1	113544098	113546118
chr1	113551639	113558911
chr1	113559572	113561572
chr1	113572179	113574179
chr1	113576773	113580021
chr1	113580630	113583788
chr1	113670415	113672415
chr1	113673389	113675389
chr1	114334464	114336464
chr1	114354214	114356229
chr1	114445257	114447257
chr1	115057692	115059692
chr1	115078041	115080041
chr1	115123390	115125452
chr1	116950458	116952458
chr1	117056694	117058694
chr1	117086626	117088720
chr1	117094968	117096968
chr1	117099900	117101900
chr1	117102885	117104885
chr1	117109108	117112164
chr1	117112746	117114746
chr1	117170319	117172319
chr1	117279768	117281768
chr1	117368706	117370706
chr1	117419709	117421709
chr1	117593031	117595031
chr1	117648228	117650228
chr1	117650835	117652835
chr1	117658817	117660895
chr1	118072544	118075707
chr1	118318382	118320563
chr1	118505327	118507327
chr1	119454286	119456286
chr1	119865424	119867424
chr1	119868653	119870653
chr1	120287856	120289856
chr1	120551593	120553593
chr1	120556921	120558921
chr1	120610128	120612347
chr1	120618868	120620868
chr1	120623006	120625006
chr1	120664000	120666000
chr1	120679340	120681340
chr1	120752054	120754054
chr1	120924673	120926699
chr1	121141411	121143411
chr1	121152698	121154698
chr1	121333776	121335776
chr1	143385082	143387082
chr1	143402510	143404510
chr1	143409607	143411607
chr1	143433855	143435855
chr1	143436395	143438395
chr1	143462675	143464675
chr1	143645268	143647268
chr1	143671183	143673183
chr1	143742374	143744375
chr1	143750249	143752249
chr1	143870252	143872252
chr1	143911110	143913133
chr1	145394567	145396804
chr1	145454517	145456517
chr1	145587145	145589145
chr1	145692162	145694162
chr1	145694628	145696628
chr1	145699233	145701233
chr1	145701992	145706214
chr1	146464764	146466764
chr1	146485967	146487967
chr1	146642175	146644175
chr1	146657177	146659177
chr1	146690110	146692110
chr1	146695839	146697934
chr1	146769698	146771698
chr1	146772228	146777740
chr1	147734736	147736736
chr1	147775074	147777074
chr1	147789463	147791463
chr1	147858755	147860755
chr1	147930047	147932047
chr1	147993239	147995239
chr1	148004159	148006159
chr1	148010460	148012460
chr1	148175214	148177214
chr1	148192233	148194243
chr1	148357184	148359184
chr1	148759049	148761049
chr1	148766345	148768345
chr1	149260033	149262033
chr1	149262429	149264429
chr1	149296823	149298823
chr1	149398491	149400491
chr1	149676185	149678185
chr1	149682435	149684435
chr1	149691454	149693550
chr1	149709150	149711150
chr1	149763193	149765316
chr1	149781872	149785141
chr1	149817617	149821416
chr1	149855603	149857717
chr1	149898779	149900783
chr1	150134610	150136610
chr1	150137056	150139056
chr1	150152489	150154489
chr1	150158776	150160776
chr1	150165510	150167510
chr1	150184971	150186971
chr1	150206171	150208214
chr1	150240568	150242568
chr1	150283033	150285093
chr1	150286751	150288751
chr1	150487207	150490795
chr1	150492209	150494209
chr1	150512100	150514100
chr1	150539216	150541216
chr1	150545038	150547038
chr1	150556676	150558676
chr1	150561522	150566795
chr1	150567510	150571447
chr1	150583111	150585111
chr1	150603238	150605238
chr1	150606140	150608140
chr1	150614340	150616340
chr1	150936952	150938952
chr1	150941702	150943702
chr1	150946360	150948360
chr1	150977184	150979184
chr1	151029457	151031457
chr1	151097919	151099919
chr1	151100060	151102060
chr1	151113617	151115627
chr1	151248838	151250838
chr1	151298549	151300549
chr1	151320490	151322490
chr1	151324787	151326787
chr1	151672414	151674414
chr1	151770292	151772292
chr1	151827616	151829616
chr1	153243412	153245412
chr1	153264408	153267584
chr1	153313867	153317452
chr1	153624048	153626048
chr1	153633615	153635615
chr1	153761090	153764273
chr1	153897830	153901616
chr1	153918343	153920343
chr1	153929303	153931303
chr1	153933757	153937181
chr1	153949143	153951248
chr1	153951413	153953413
chr1	153964117	153966117
chr1	153967237	153969237
chr1	153969459	153971459
chr1	153980572	153982572
chr1	154006339	154008339
chr1	154252193	154254193
chr1	154367718	154369718
chr1	154578688	154581920
chr1	154598387	154600387
chr1	154643070	154645070
chr1	154756791	154758791
chr1	154762976	154764976
chr1	154829013	154831013
chr1	154831423	154833423
chr1	154835376	154837376
chr1	154838868	154840868
chr1	154907643	154909643
chr1	154912419	154915350
chr1	154922103	154925727
chr1	154927301	154929301
chr1	154933113	154935535
chr1	154990013	154992013
chr1	155162391	155165683
chr1	155185099	155188908
chr1	155196521	155198544
chr1	155206076	155208076
chr1	155209167	155211167
chr1	155213668	155215668
chr1	155224262	155226262
chr1	155273584	155275584
chr1	155534573	155536573
chr1	155538597	155540597
chr1	155540949	155542949
chr1	155545020	155547020
chr1	155547944	155550034
chr1	155550048	155552048
chr1	155552240	155554252
chr1	155557145	155559145
chr1	155560674	155562674
chr1	155562714	155564714
chr1	155567556	155569556
chr1	155571351	155573351
chr1	155587220	155589220
chr1	155591177	155594517
chr1	155600275	155602275
chr1	155656750	155658750
chr1	155720413	155722413
chr1	155870738	155872738
chr1	155945561	155947561
chr1	156064518	156069121
chr1	156069299	156071299
chr1	156072917	156074917
chr1	156075495	156078981
chr1	156261598	156263651
chr1	156263806	156265806
chr1	156425459	156427526
chr1	156458145	156461316
chr1	156467457	156469457
chr1	156473292	156475988
chr1	156477095	156479095
chr1	156493090	156495373
chr1	156570278	156572278
chr1	156630225	156632225
chr1	156710139	156712139
chr1	156716133	156722695
chr1	156727026	156731223
chr1	156771334	156773334
chr1	156775393	156778998
chr1	157107223	157109237
chr1	157145781	157147781
chr1	157479320	157481320
chr1	157531479	157533479
chr1	157678119	157680122
chr1	157775366	157777366
chr1	158254659	158256659
chr1	158621953	158623953
chr1	158974734	158976734
chr1	159029316	159031316
chr1	159045200	159047200
chr1	159890197	159892197
chr1	159894377	159896377
chr1	160000804	160002804
chr1	160012229	160014229
chr1	160185686	160187686
chr1	160233451	160235451
chr1	160237460	160239460
chr1	160406797	160408797
chr1	160415997	160417999
chr1	160420132	160422132
chr1	160423167	160425167
chr1	160429196	160431196
chr1	160442757	160444757
chr1	160450323	160452323
chr1	160457400	160459436
chr1	160471249	160473249
chr1	160475550	160477550
chr1	160478436	160480436
chr1	160481507	160483507
chr1	160488414	160491982
chr1	160509168	160511168
chr1	160536946	160538946
chr1	160545486	160548703
chr1	160590252	160592252
chr1	160593846	160595846
chr1	160614962	160617854
chr1	160633488	160635488
chr1	160639521	160641521
chr1	160642962	160644962
chr1	160646127	160648127
chr1	160651353	160653353
chr1	160654699	160658306
chr1	160677169	160679169
chr1	160679448	160681448
chr1	160695059	160697059
chr1	160701130	160703130
chr1	160742019	160744019
chr1	160759025	160761025
chr1	160798472	160800472
chr1	160863747	160865822
chr1	160982274	160984274
chr1	160988669	160990669
chr1	161014813	161016816
chr1	161037277	161039277
chr1	161070733	161072733
chr1	161117520	161119520
chr1	161150328	161152328
chr1	161154475	161156475
chr1	161203879	161205879
chr1	161336583	161338583
chr1	161342504	161345830
chr1	161361461	161363461
chr1	161367860	161370199
chr1	161373963	161375963
chr1	161378877	161382402
chr1	161384306	161386306
chr1	161577442	161579442
chr1	161587083	161589083
chr1	161662181	161664181
chr1	161707881	161709881
chr1	161727508	161729508
chr1	161731029	161733029
chr1	161936600	161938600
chr1	161940710	161942710
chr1	162571852	162577332
chr1	162578407	162580407
chr1	162581081	162583081
chr1	162785342	162788952
chr1	164986630	164988630
chr1	165633777	165635777
chr1	165753925	165755925
chr1	165885250	165887250
chr1	165887471	165891100
chr1	165893104	165895104
chr1	166138590	166140590
chr1	166823665	166825665
chr1	167406611	167408611
chr1	167584863	167588182
chr1	167763349	167768432
chr1	168046358	168048358
chr1	168048434	168051828
chr1	168054975	168056975
chr1	168177593	168179593
chr1	168179791	168181791
chr1	168181973	168183973
chr1	168211805	168213805
chr1	168214104	168216104
chr1	168226322	168228322
chr1	168228499	168230499
chr1	168231840	168235765
chr1	168306024	168308024
chr1	168434660	168436660
chr1	168478255	168480255
chr1	168960166	168962166
chr1	168978102	168980102
chr1	168993418	168995418
chr1	168995889	168997889
chr1	169012775	169014775
chr1	169015667	169017667
chr1	169059360	169061360
chr1	169102049	169104049
chr1	169367089	169369089
chr1	169459756	169461756
chr1	169462330	169464330
chr1	169470844	169472844
chr1	169824585	169827926
chr1	171563389	171566414
chr1	171568723	171570723
chr1	171570992	171572992
chr1	171710229	171712259
chr1	171713985	171715985
chr1	171769661	171771661
chr1	172607362	172609362
chr1	172609726	172611726
chr1	172612959	172614959
chr1	172655804	172657804
chr1	172698937	172700937
chr1	172716680	172718680
chr1	173173885	173175885
chr1	173300007	173302007
chr1	173323466	173325466
chr1	173377887	173379887
chr1	173381619	173383619
chr1	173383902	173385902
chr1	173386257	173388257
chr1	173459229	173461229
chr1	173757573	173762207
chr1	173763413	173765413
chr1	173829011	173831011
chr1	173832922	173834922
chr1	173990598	173992598
chr1	174983512	174987439
chr1	174988853	174990853
chr1	176174312	176176312
chr1	176179931	176181931
chr1	176183490	176185490
chr1	177091203	177093203
chr1	178454622	178456622
chr1	178519015	178521015
chr1	178522386	178524386
chr1	178547918	178551659
chr1	178574165	178576165
chr1	178897904	178899904
chr1	179065147	179067147
chr1	179328775	179330775
chr1	180470753	180472854
chr1	180861539	180863971
chr1	180869431	180871431
chr1	181067927	181069927
chr1	181072324	181074324
chr1	181097215	181099215
chr1	181102808	181104808
chr1	181110959	181112959
chr1	181115732	181119003
chr1	181121224	181123224
chr1	181128054	181130054
chr1	181172191	181174191
chr1	181185639	181187639
chr1	181213777	181215777
chr1	181219092	181223044
chr1	181228679	181230679
chr1	181238274	181240274
chr1	181241527	181243527
chr1	181245859	181247859
chr1	181253957	181255957
chr1	181264378	181266378
chr1	181396213	181398213
chr1	181411722	181413722
chr1	181998123	182000123
chr1	182359626	182362146
chr1	182395375	182397375
chr1	182407421	182409431
chr1	182557014	182559014
chr1	182578343	182580343
chr1	182591387	182593387
chr1	182600706	182602706
chr1	182612087	182614087
chr1	182708729	182710729
chr1	182860652	182862652
chr1	183527078	183529078
chr1	183530157	183532157
chr1	183533662	183535662
chr1	183535902	183537902
chr1	183538623	183540623
chr1	183558686	183560686
chr1	183561676	183563676
chr1	183572594	183574594
chr1	183576038	183578038
chr1	183601953	183604067
chr1	183899210	183901210
chr1	184044345	184046345
chr1	184055816	184057816
chr1	184072265	184074265
chr1	184074706	184076706
chr1	184939251	184944360
chr1	185075222	185078862
chr1	185284440	185286467
chr1	185288958	185290958
chr1	185307577	185309577
chr1	185528380	185530380
chr1	186392731	186394731
chr1	186399772	186401772
chr1	186406555	186408555
chr1	186426514	186428514
chr1	186648439	186650439
chr1	187040644	187042660
chr1	187049334	187051334
chr1	187075720	187077720
chr1	187085783	187087783
chr1	187101217	187103217
chr1	187154965	187156965
chr1	187163714	187165714
chr1	187188769	187192407
chr1	187220149	187222149
chr1	187239533	187241533
chr1	187243307	187245307
chr1	187271104	187273104
chr1	187339231	187341231
chr1	187376517	187378517
chr1	187384566	187386566
chr1	187440738	187442738
chr1	188184690	188186690
chr1	188205140	188207140
chr1	188358912	188360912
chr1	188361158	188363158
chr1	188365821	188368716
chr1	188388908	188390908
chr1	188390911	188392911
chr1	188459612	188461612
chr1	188462455	188464455
chr1	188480546	188482546
chr1	188509625	188511625
chr1	192485196	192487777
chr1	192518956	192520956
chr1	192577411	192579411
chr1	193061399	193063399
chr1	193064377	193066377
chr1	193225274	193227274
chr1	193230853	193232853
chr1	193234657	193238213
chr1	193247070	193253124
chr1	193253353	193255353
chr1	193258501	193260501
chr1	194435069	194439295
chr1	194442079	194444079
chr1	194667328	194669328
chr1	194673512	194675512
chr1	194693875	194695875
chr1	194696117	194698117
chr1	194698472	194700472
chr1	194707995	194709995
chr1	194715813	194717813
chr1	194719922	194723398
chr1	194737067	194739067
chr1	194776237	194779995
chr1	194784296	194786296
chr1	194794662	194796662
chr1	194798840	194803646
chr1	194813883	194815883
chr1	194830993	194836341
chr1	194844201	194846201
chr1	194848015	194850015
chr1	194951601	194953601
chr1	194961094	194963094
chr1	195074933	195076933
chr1	197743597	197745597
chr1	198292333	198294333
chr1	198525316	198527316
chr1	198565937	198569044
chr1	198589227	198591353
chr1	198601898	198603898
chr1	198727897	198731506
chr1	198898175	198900263
chr1	198903160	198905194
chr1	198975696	198977725
chr1	198977842	198979915
chr1	198984278	198986278
chr1	198986841	198988841
chr1	198997737	198999737
chr1	199000900	199002900
chr1	199008484	199011973
chr1	199065340	199067340
chr1	199130136	199133644
chr1	199150452	199152452
chr1	199186324	199188380
chr1	199189917	199191917
chr1	199872101	199874101
chr1	200210596	200212596
chr1	200637633	200639633
chr1	200644285	200646285
chr1	200830882	200834053
chr1	200834851	200836851
chr1	200987804	200989804
chr1	200990091	200992091
chr1	201129504	201131504
chr1	201139078	201141078
chr1	201369984	201371984
chr1	201436342	201438342
chr1	201444981	201446981
chr1	201448340	201450340
chr1	201483456	201485456
chr1	201496840	201498840
chr1	201501958	201503958
chr1	201506012	201509144
chr1	201589644	201591644
chr1	201592736	201594736
chr1	202112915	202114915
chr1	202127315	202129315
chr1	202290657	202292657
chr1	202558764	202560764
chr1	202562437	202564437
chr1	202773986	202775986
chr1	202856999	202858999
chr1	202967646	202969671
chr1	202973921	202975921
chr1	203047505	203049505
chr1	203050254	203052254
chr1	203246106	203248106
chr1	203254388	203257734
chr1	203257876	203259876
chr1	203267456	203269456
chr1	203284300	203286300
chr1	203293284	203295433
chr1	203295687	203297687
chr1	203721398	203723398
chr1	203846926	203850915
chr1	203854092	203856092
chr1	203856169	203860816
chr1	203860954	203864119
chr1	204385257	204387257
chr1	204434008	204436008
chr1	204463031	204465036
chr1	204475085	204477085
chr1	204481360	204483476
chr1	205179437	205181437
chr1	205600148	205602164
chr1	205637444	205639444
chr1	205716713	205719924
chr1	205742519	205744519
chr1	205823898	205825898
chr1	206134624	206136624
chr1	206174321	206176321
chr1	206178672	206180672
chr1	206281593	206283593
chr1	206286544	206289002
chr1	206499777	206501777
chr1	206638376	206640376
chr1	206671193	206673193
chr1	206762354	206764354
chr1	206909418	206911418
chr1	206911603	206915263
chr1	206920268	206922268
chr1	206925464	206927464
chr1	206943082	206945082
chr1	206962694	206964694
chr1	207092893	207097984
chr1	207102091	207104091
chr1	207124163	207126163
chr1	207127323	207129323
chr1	207538297	207540297
chr1	207584650	207586650
chr1	207596226	207598226
chr1	207601421	207603421
chr1	207972302	207975515
chr1	207998397	208000397
chr1	208004397	208006397
chr1	208055409	208057409
chr1	209258858	209260858
chr1	209275629	209277629
chr1	209278003	209280003
chr1	209287278	209289278
chr1	209924393	209926393
chr1	209957000	209959046
chr1	210423195	210425195
chr1	211551204	211553204
chr1	211608307	211610307
chr1	211611002	211613002
chr1	211617854	211621762
chr1	211778958	211780958
chr1	211853468	211855468
chr1	211871014	211873014
chr1	212002340	212004340
chr1	212279071	212281071
chr1	212287155	212289195
chr1	212290560	212292560
chr1	212295141	212297141
chr1	212300703	212303723
chr1	212308514	212310514
chr1	212311007	212313007
chr1	212331400	212333400
chr1	212358970	212360970
chr1	212538858	212540858
chr1	212545168	212547168
chr1	212547745	212549745
chr1	212550625	212552625
chr1	212560517	212562517
chr1	212620706	212622849
chr1	212855764	212857764
chr1	212871640	212873640
chr1	212992329	212994329
chr1	213077186	213079186
chr1	213166195	213170052
chr1	213187875	213189875
chr1	213453475	213455475
chr1	213456515	213458515
chr1	213460901	213464515
chr1	214511208	214513208
chr1	214513362	214518656
chr1	214524178	214526178
chr1	214600448	214602448
chr1	214844396	214846396
chr1	214851434	214853434
chr1	215173843	215175843
chr1	215794459	215796459
chr1	215798092	215800092
chr1	215801192	215803192
chr1	218515029	218517029
chr1	219388629	219390629
chr1	219405667	219408933
chr1	219411250	219413250
chr1	219416614	219418614
chr1	219423932	219428087
chr1	219431889	219433889
chr1	219442570	219444570
chr1	219445811	219447811
chr1	219633297	219635297
chr1	220321798	220323798
chr1	220392519	220394519
chr1	220403482	220405482
chr1	220421154	220423154
chr1	220425731	220427937
chr1	220431262	220433262
chr1	220438638	220440638
chr1	221241621	221243621
chr1	221911108	221915071
chr1	221918473	221920473
chr1	221927249	221929249
chr1	221933824	221935824
chr1	221949545	221953040
chr1	221966181	221968181
chr1	221995730	221997730
chr1	222165053	222168743
chr1	222524569	222526569
chr1	222762222	222764266
chr1	222883803	222885829
chr1	222945164	222947193
chr1	223199088	223201088
chr1	223963042	223965042
chr1	223967753	223971074
chr1	224350465	224352465
chr1	224382495	224385531
chr1	224386148	224388148
chr1	224389818	224395115
chr1	224520395	224522395
chr1	224631322	224633322
chr1	224634866	224637937
chr1	224639063	224641063
chr1	224641950	224643950
chr1	224648018	224650018
chr1	225614973	225616975
chr1	225618640	225620640
chr1	225628478	225630478
chr1	225631732	225633799
chr1	225654497	225656546
chr1	225990713	225992713
chr1	226034781	226036781
chr1	226042576	226044576
chr1	226069047	226071125
chr1	226071711	226075762
chr1	226260646	226262646
chr1	226263178	226265178
chr1	226296830	226299441
chr1	226308389	226311309
chr1	226314488	226316488
chr1	226495082	226498041
chr1	226543074	226545074
chr1	226592328	226594328
chr1	226890310	226892310
chr1	226924010	226926010
chr1	227011699	227013699
chr1	227182512	227184512
chr1	227693899	227695899
chr1	228162583	228164583
chr1	228286629	228292133
chr1	228300213	228303319
chr1	228304737	228307679
chr1	228313800	228315800
chr1	228593828	228595834
chr1	228598010	228600010
chr1	228602710	228604710
chr1	228610106	228612106
chr1	228614480	228616480
chr1	228618071	228620071
chr1	228635971	228637971
chr1	228650484	228652484
chr1	228690002	228692002
chr1	229446810	229448919
chr1	229449180	229451659
chr1	229462696	229464696
chr1	229464841	229466841
chr1	229469142	229471142
chr1	229477476	229479506
chr1	229713732	229715732
chr1	229797657	229799657
chr1	229828139	229830150
chr1	230498805	230500805
chr1	231420798	231424770
chr1	231557158	231559231
chr1	232178856	232180856
chr1	232734108	232736108
chr1	233116793	233118793
chr1	233120124	233122124
chr1	233734533	233736533
chr1	233811443	233813443
chr1	233813497	233817593
chr1	234520565	234522565
chr1	234610082	234612082
chr1	234613079	234615079
chr1	234634151	234636153
chr1	234657555	234659566
chr1	234734531	234737072
chr1	234737701	234739701
chr1	234740818	234745044
chr1	234745969	234749602
chr1	234752784	234754784
chr1	234906557	234909290
chr1	234986620	234988620
chr1	235060703	235062703
chr1	235068364	235070364
chr1	235080040	235082040
chr1	235088623	235091979
chr1	235098150	235100175
chr1	235104449	235106449
chr1	235113683	235117563
chr1	235121815	235123815
chr1	235141168	235143168
chr1	235144095	235146095
chr1	235147039	235149039
chr1	235150607	235152607
chr1	235157261	235159261
chr1	235169816	235171816
chr1	235182560	235184560
chr1	235245512	235247637
chr1	235291249	235293249
chr1	235326145	235328145
chr1	235510918	235512918
chr1	235518016	235520016
chr1	236158696	236160696
chr1	236161215	236163215
chr1	236374013	236376013
chr1	236378473	236380473
chr1	236446721	236448721
chr1	236649065	236652288
chr1	236653554	236655554
chr1	236657525	236659525
chr1	236715951	236717951
chr1	237073854	237075854
chr1	237088753	237090753
chr1	241801647	241803647
chr1	242054591	242057640
chr1	242065090	242067155
chr1	242070226	242072226
chr1	242081175	242083175
chr1	243285393	243287393
chr1	243664569	243666569
chr1	243668137	243670137
chr1	243672766	243674766
chr1	244012646	244014646
chr1	244873212	244875212
chr1	245025475	245027475
chr1	245115374	245117374
chr1	245120065	245122065
chr1	245126484	245128484
chr1	245867925	245871761
chr1	245969365	245971365
chr1	246115824	246117824
chr1	246834209	246836209
chr1	246844917	246846917
chr1	246848640	246850640
chr1	246861694	246863694
chr1	246865908	246867908
chr1	246933170	246936565
chr1	247288648	247290654
chr1	247293276	247299399
chr1	247305580	247308793
chr1	247320117	247323991
chr1	247329878	247334043
chr1	247336172	247338172
chr1	247372783	247374783
chr1	247380930	247382930
chr1	247516320	247518320
chr1	247520170	247522170
chr1	248594032	248596032
chr1	248625148	248627148
chr1	248628346	248631958
chr1	248632537	248634537
chr1	248642173	248644173
chr1	248727963	248731959
chr1	248733954	248735954
chr1	248739199	248741199
chr1	248745825	248747825
chr1	248794576	248796576
chr1	248808714	248810714
chr1	248810759	248812759
chr1	248817921	248821298
chr1	248825930	248827930
chr1	249156553	249158553
chr1	249185552	249187552
chr1	249188243	249190243
chr1	249218001	249220001
chr1	249220238	249222238
chr1	249229742	249231742
chr1	98747	100747
chr1	115433	117433
chr1	159812	161812
chr1	233548	235548
chr1	718125	720125
chr1	723039	725150
chr1	726959	728959
chr1	732882	734882
chr1	901411	903411
chr1	930408	932408
chr1	1001025	1003162
chr1	1079044	1081044
chr1	1087972	1089972
chr1	1092869	1095033
chr1	1265702	1267702
chr1	1317337	1319337
chr1	1334996	1336996
chr1	1404555	1408048
chr1	1440002	1442081
chr1	1446448	1448467
chr1	1466940	1468940
chr1	1550166	1552166
chr1	1560096	1562096
chr1	1564822	1566822
chr1	1826498	1828505
chr1	1836091	1838091
chr1	1838789	1841565
chr1	1958762	1960762
chr1	2031048	2033048
chr1	2231843	2233843
chr1	2243422	2245422
chr1	2369894	2371894
chr1	2428802	2430802
chr1	2435099	2437099
chr1	2476099	2478099
chr1	2499267	2501267
chr1	2508950	2511064
chr1	2512291	2514291
chr1	2516928	2518928
chr1	3537960	3539960
chr1	3545457	3547457
chr1	3572407	3574407
chr1	3581100	3585061
chr1	3589287	3591287
chr1	3593222	3595222
chr1	3688045	3690045
chr1	3693727	3695727
chr1	3720524	3722524
chr1	3816921	3818921
chr1	4084276	4086276
chr1	4086734	4088734
chr1	4103982	4105982
chr1	4106289	4108289
chr1	4692461	4694461
chr1	5107409	5109409
chr1	5757384	5759384
chr1	5766721	5768721
chr1	5772931	5774931
chr1	5911810	5913875
chr1	5916090	5919714
chr1	6085292	6087292
chr1	6087748	6089748
chr1	6265314	6267314
chr1	6638918	6642219
chr1	6673196	6675196
chr1	6692647	6694647
chr1	7843124	7845124
chr1	7881443	7883443
chr1	7886411	7888411
chr1	8156652	8158652
chr1	8405705	8407705
chr1	8908076	8910076
chr1	8912877	8914877
chr1	8959123	8961123
chr1	9191934	9193934
chr1	9199586	9201586
chr1	9204538	9206538
chr1	9260816	9262816
chr1	9472721	9474721
chr1	9485479	9487479
chr1	9488020	9490020
chr1	9686174	9688174
chr1	9688991	9690991
chr1	9716880	9718880
chr1	9733220	9735220
chr1	9736425	9738425
chr1	9748474	9750474
chr1	9776789	9778789
chr1	9787714	9789714
chr1	9984127	9986127
chr1	10020406	10022406
chr1	10484063	10486063
chr1	10489744	10491750
chr1	10506364	10508364
chr1	10510262	10512262
chr1	10518099	10520099
chr1	11069433	11071433
chr1	11111597	11113597
chr1	11122535	11125447
chr1	11724157	11726157
chr1	11728233	11730233
chr1	11779022	11781022
chr1	11976174	11978174
chr1	12078305	12080307
chr1	12099781	12101781
chr1	12106811	12108811
chr1	12111157	12113157
chr1	12113529	12115529
chr1	12115675	12117675
chr1	12118186	12121878
chr1	12125022	12127022
chr1	12127587	12129587
chr1	12138241	12140241
chr1	12141018	12143018
chr1	12208477	12210477
chr1	12211330	12214683
chr1	12405015	12407015
chr1	12532436	12534470
chr1	12570312	12572312
chr1	13415870	13417870
chr1	13856340	13858340
chr1	14026967	14030467
chr1	14056447	14058507
chr1	14074720	14076735
chr1	14843457	14845457
chr1	14846157	14848157
chr1	14848410	14850410
chr1	14925496	14927496
chr1	14987036	14989036
chr1	15000816	15002816
chr1	15003630	15005630
chr1	15051093	15053093
chr1	15058648	15063644
chr1	15063772	15067671
chr1	15067851	15069851
chr1	15742535	15744535
chr1	15811406	15813406
chr1	15929107	15931107
chr1	16142400	16144400
chr1	16150877	16152877
chr1	16174941	16176941
chr1	16261881	16263881
chr1	16265064	16267064
chr1	16542950	16544950
chr1	16554496	16557141
chr1	16573011	16575011
chr1	16693282	16695282
chr1	16782981	16784981
chr1	16821833	16826730
chr1	16973058	16975058
chr1	16975389	16977389
chr1	17011671	17013747
chr1	17221010	17223119
chr1	17271321	17273321
chr1	17731870	17733870
chr1	18608645	18611681
chr1	18972381	18974381
chr1	19659830	19662121
chr1	20006335	20008335
chr1	21065439	21067439
chr1	21120186	21122186
chr1	21124729	21126729
chr1	21128134	21130134
chr1	21534064	21536064
chr1	21539595	21541595
chr1	21746733	21748733
chr1	22147166	22149166
chr1	22282756	22284756
chr1	22344740	22346740
chr1	22351400	22354502
chr1	22378136	22380136
chr1	22778440	22780440
chr1	23408941	23410941
chr1	23598231	23600438
chr1	23604912	23606912
chr1	23607790	23610823
chr1	23619254	23621254
chr1	23627036	23630777
chr1	23633761	23635761
chr1	23683374	23685374
chr1	23874545	23876545
chr1	23903017	23905017
chr1	23917021	23919021
chr1	23920783	23922835
chr1	23927712	23929803
chr1	23938739	23940739
chr1	23942052	23944052
chr1	23945369	23947436
chr1	24046290	24048290
chr1	24049507	24051507
chr1	24068895	24072687
chr1	24119569	24121569
chr1	24282177	24284177
chr1	24288628	24290628
chr1	24680550	24682550
chr1	25072542	25074542
chr1	25218712	25220712
chr1	25222063	25224063
chr1	25297939	25299939
chr1	25348540	25350540
chr1	25354994	25361606
chr1	25453908	25455908
chr1	25465778	25467778
chr1	25545662	25547892
chr1	25583033	25585033
chr1	25593408	25595417
chr1	25616004	25618004
chr1	25624297	25626297
chr1	25637863	25639863
chr1	25663746	25665746
chr1	25875173	25877173
chr1	26143196	26145196
chr1	26145412	26147412
chr1	26156876	26158876
chr1	26200723	26203504
chr1	26280716	26282716
chr1	26437183	26439237
chr1	26487442	26489442
chr1	26605501	26607561
chr1	26607730	26609730
chr1	26645220	26647268
chr1	26753300	26755300
chr1	26757712	26759716
chr1	26775712	26777712
chr1	26780989	26782989
chr1	26798391	26800391
chr1	26819529	26821529
chr1	26823489	26825489
chr1	26826459	26828475
chr1	26868902	26870902
chr1	26871197	26873211
chr1	26908276	26910276
chr1	26945908	26949096
chr1	27018863	27020863
chr1	27023707	27025707
chr1	27113524	27116770
chr1	27188364	27190364
chr1	27190610	27193643
chr1	27203772	27205772
chr1	27668799	27670799
chr1	27818569	27820569
chr1	27848813	27850825
chr1	27851132	27853132
chr1	27855204	27858311
chr1	27985548	27987550
chr1	27988833	27990833
chr1	28015571	28017571
chr1	28195416	28197416
chr1	28199449	28201449
chr1	28203033	28205033
chr1	28216269	28218269
chr1	28285440	28287442
chr1	28287705	28289705
chr1	28293696	28296623
chr1	28564840	28566840
chr1	28568088	28570088
chr1	28571438	28576247
chr1	28695492	28698051
chr1	28912709	28914709
chr1	28917941	28919941
chr1	28921470	28923470
chr1	28989502	28991502
chr1	28995508	28997508
chr1	29062254	29064305
chr1	29457598	29459598
chr1	29465360	29467360
chr1	29468046	29470046
chr1	29512765	29514765
chr1	29515643	29518822
chr1	30274149	30276149
chr1	31198269	31200269
chr1	31237853	31239853
chr1	31241303	31243303
chr1	31399402	31401402
chr1	31722420	31724420
chr1	31727214	31729214
chr1	31944418	31946418
chr1	31949026	31951026
chr1	31953971	31957352
chr1	31973867	31975867
chr1	32014648	32016648
chr1	32084732	32086732
chr1	32093906	32095906
chr1	32253238	32255252
chr1	32354049	32356049
chr1	32367200	32369200
chr1	32422676	32424676
chr1	32476317	32478317
chr1	32572685	32574685
chr1	32659792	32661792
chr1	32663117	32665117
chr1	32666233	32668233
chr1	32678694	32680694
chr1	32716007	32718007
chr1	32816022	32818022
chr1	32829173	32831173
chr1	32965438	32967541
chr1	33004197	33006223
chr1	33054424	33056424
chr1	33063731	33065731
chr1	33239180	33241180
chr1	33438594	33440594
chr1	33444072	33447938
chr1	33448005	33450005
chr1	33452373	33454373
chr1	33457586	33462063
chr1	33465424	33467424
chr1	33468805	33470805
chr1	33471159	33473159
chr1	33586745	33589990
chr1	33590979	33593921
chr1	33786316	33788316
chr1	33925703	33927703
chr1	34995483	34997483
chr1	35294681	35296681
chr1	35298598	35300598
chr1	35302669	35304669
chr1	35894546	35897566
chr1	36042829	36044829
chr1	36062165	36064165
chr1	36189203	36191203
chr1	36395629	36397691
chr1	36461658	36463658
chr1	36464061	36466061
chr1	36475000	36477000
[truncated: 14,383 more rows]

## Sheet: Statistics Signal Features
Genome-wide analysis of convT overlap with TADs carrying breakpoints, upper quartile (based on number of breakpoints) analyzed
convT
Hypergeometric test
	ETV6-RUNX1	Hypodiploid	Hyperdiploid	MLL
Success in sample (X)	41	11	12	14	convT in upper quartile TADs exceeds genomic background
Success in population	1182	1182	1182	1182	TAD convT exceeds genomic background
Failure in population	2069	2069	2069	2069	TAD convT at genomic background
Sample size	73	18	16	16	upper quartile of TADs sorted by breakpoint count
P-value (X greater or equal)	0.000384247	0.0281305	0.0018656	3.54782e-05
Pol2 stalling
Hypergeometric test
	ETV6-RUNX1	Hypodiploid	Hyperdiploid	MLL
Success in sample (X)	42	13	11	11	convT in upper quartile TADs exceeds genomic background
Success in population	1436	1436	1436	1436	TAD convT exceeds genomic background
Failure in population	1815	1815	1815	1815	TAD convT at genomic background
Sample size	73	18	16	16	upper quartile of TADs sorted by breakpoint count
P-value (X greater or equal)	0.0139563	0.0150778	0.041779	0.041779

## Sheet: Statistics Chromatin segment
Genome-wide analysis of convT overlap with TADs carrying breakpoints, upper quartile (based on number of breakpoints) analyzed
1. Active Promoter
Hypergeometric test
	ETV6-RUNX1	Hypodiploid	Hyperdiploid	MLL
Success in sample (X)	46	15	12	12	convT in upper quartile TADs exceeds genomic background
Success in population	1362	1362	1362	1362	TAD convT exceeds genomic background
Failure in population	1889	1889	1889	1889	TAD convT at genomic background
Sample size	73	18	16	16	upper quartile of TADs sorted by breakpoint count
P-value (X greater or equal)	0.000190837	0.000381876	0.00751411	0.00751411
2. Weak Promoter
Hypergeometric test
	ETV6-RUNX1	Hypodiploid	Hyperdiploid	MLL
Success in sample (X)	46	15	13	11	convT in upper quartile TADs exceeds genomic background
Success in population	1490	1490	1490	1490	TAD convT exceeds genomic background
Failure in population	1761	1761	1761	1761	TAD convT at genomic background
Sample size	73	18	16	16	upper quartile of TADs sorted by breakpoint count
P-value (X greater or equal)	0.00211179	0.00122729	0.00413727	0.0554172
3. Poised Promoter
Hypergeometric test
	ETV6-RUNX1	Hypodiploid	Hyperdiploid	MLL
Success in sample (X)	24	7	5	8	convT in upper quartile TADs exceeds genomic background
Success in population	1084	1084	1084	1084	TAD convT exceeds genomic background
Failure in population	2167	2167	2167	2167	TAD convT at genomic background
Sample size	73	18	16	16	upper quartile of TADs sorted by breakpoint count
P-value (X greater or equal)	0.578496	0.391671	0.661678	0.126123
4. Strong Enhancer
Hypergeometric test
	ETV6-RUNX1	Hypodiploid	Hyperdiploid	MLL
Success in sample (X)	37	13	11	12	convT in upper quartile TADs exceeds genomic background
Success in population	1128	1128	1128	1128	TAD convT exceeds genomic background
Failure in population	2123	2123	2123	2123	TAD convT at genomic background
Sample size	73	18	16	16	upper quartile of TADs sorted by breakpoint count
P-value (X greater or equal)	0.00325752	0.00127328	0.00563808	0.00116168
5. Strong Enhancer
Hypergeometric test
	ETV6-RUNX1	Hypodiploid	Hyperdiploid	MLL
Success in sample (X)	40	11	9	13	convT in upper quartile TADs exceeds genomic background
Success in population	1234	1234	1234	1234	TAD convT exceeds genomic background
Failure in population	2017	2017	2017	2017	TAD convT at genomic background
Sample size	73	18	16	16	upper quartile of TADs sorted by breakpoint count
P-value (X greater or equal)	0.00230684	0.0389541	0.106402	0.000503705
6. Weak Enhancer
Hypergeometric test
	ETV6-RUNX1	Hypodiploid	Hyperdiploid	MLL
Success in sample (X)	51	15	14	15	convT in upper quartile TADs exceeds genomic background
Success in population	1686	1686	1686	1686	TAD convT exceeds genomic background
Failure in population	1565	1565	1565	1565	TAD convT at genomic background
Sample size	73	18	16	16	upper quartile of TADs sorted by breakpoint count
P-value (X greater or equal)	0.00120521	0.00579695	0.003204	0.000422877
7. Weak Enhancer
Hypergeometric test
	ETV6-RUNX1	Hypodiploid	Hyperdiploid	MLL
Success in sample (X)	49	13	12	15	convT in upper quartile TADs exceeds genomic background
Success in population	1577	1577	1577	1577	TAD convT exceeds genomic background
Failure in population	1674	1674	1674	1674	TAD convT at genomic background
Sample size	73	18	16	16	upper quartile of TADs sorted by breakpoint count
P-value (X greater or equal)	0.000902683	0.0363175	0.0291444	0.000163963
8. Insulator
Hypergeometric test
	ETV6-RUNX1	Hypodiploid	Hyperdiploid	MLL
Success in sample (X)	37	12	7	11	convT in upper quartile TADs exceeds genomic background
Success in population	1658	1658	1658	1658	TAD convT exceeds genomic background
Failure in population	1593	1593	1593	1593	TAD convT at genomic background
Sample size	73	18	16	16	upper quartile of TADs sorted by breakpoint count
P-value (X greater or equal)	0.568817	0.136118	0.797024	0.119872
9. Txn Transition
Hypergeometric test
	ETV6-RUNX1	Hypodiploid	Hyperdiploid	MLL
Success in sample (X)	40	10	10	11	convT in upper quartile TADs exceeds genomic background
Success in population	1050	1050	1050	1050	TAD convT exceeds genomic background
Failure in population	2201	2201	2201	2201	TAD convT at genomic background
Sample size	73	18	16	16	upper quartile of TADs sorted by breakpoint count
P-value (X greater or equal)	4.95975e-05	0.0346437	0.0123883	0.00298482
10. Txn Elongation
Hypergeometric test
	ETV6-RUNX1	Hypodiploid	Hyperdiploid	MLL
Success in sample (X)	40	12	10	12	convT in upper quartile TADs exceeds genomic background
Success in population	1261	1261	1261	1261	TAD convT exceeds genomic background
Failure in population	1990	1990	1990	1990	TAD convT at genomic background
Sample size	73	18	16	16	upper quartile of TADs sorted by breakpoint count
P-value (X greater or equal)	0.00365841	0.0152936	0.0469135	0.00355385
11. Weak Txn
Hypergeometric test
	ETV6-RUNX1	Hypodiploid	Hyperdiploid	MLL
Success in sample (X)	46	11	11	14	convT in upper quartile TADs exceeds genomic background
Success in population	1571	1571	1571	1571	TAD convT exceeds genomic background
Failure in population	1680	1680	1680	1680	TAD convT at genomic background
Sample size	73	18	16	16	upper quartile of TADs sorted by breakpoint count
P-value (X greater or equal)	0.007576	0.19722	0.0819656	0.00134261
12. Repressed
Hypergeometric test
	ETV6-RUNX1	Hypodiploid	Hyperdiploid	MLL
Success in sample (X)	22	5	9	9	convT in upper quartile TADs exceeds genomic background
Success in population	1150	1150	1150	1150	TAD convT exceeds genomic background
Failure in population	2101	2101	2101	2101	TAD convT at genomic background
Sample size	73	18	16	16	upper quartile of TADs sorted by breakpoint count
P-value (X greater or equal)	0.858217	0.820836	0.0709082	0.0709082
13. Heterochrom.Io
Hypergeometric test
	ETV6-RUNX1	Hypodiploid	Hyperdiploid	MLL
Success in sample (X)	29	6	3	2	convT in upper quartile TADs exceeds genomic background
Success in population	1754	1754	1754	1754	TAD convT exceeds genomic background
Failure in population	1497	1497	1497	1497	TAD convT at genomic background
Sample size	73	18	16	16	upper quartile of TADs sorted by breakpoint count
P-value (X greater or equal)	0.995122	0.977571	0.999265	0.999922
14. Repetitive CNV
Hypergeometric test
	ETV6-RUNX1	Hypodiploid	Hyperdiploid	MLL
Success in sample (X)	6	1	1	1	convT in upper quartile TADs exceeds genomic background
Success in population	342	342	342	342	TAD convT exceeds genomic background
Failure in population	2909	2909	2909	2909	TAD convT at genomic background
Sample size	73	18	16	16	upper quartile of TADs sorted by breakpoint count
P-value (X greater or equal)	0.795898	0.865516	0.831834	0.831834
