# Supplementary material for: Transcription-coupled genetic instability marks acute lymphoblastic leukemia structural variation hotspots
Source: eLife. 2016 Jul 19;5:e13087. doi: 10.7554/eLife.13087 (PMC4951197; doi:10.7554/eLife.13087)
Supplement: Figure 3—source data 2. — Statistical analysis is presented for the independent experiments used in the Wilcoxon rank sum tests. Related to Figures 3 and 4. DOI: http://dx.doi.org/10.7554/eLife.13087.020 [file elife-13087-fig3-data2.xls]

## Sheet: Statistics for replicates
Statistical analysis of separate DRIP-seq and DNAse-seq replicates. Statistical analysis is presented for the independent experiments used in the Wilcoxon rank sum tests.
Related to Fig. 3.
Analysis of signal features in context of DRIP-seq data
Comparison of DRIP-seq signal between RLFS positive and negative TSS regions
Wilcoxon rank sum test with continuity correction
TSS with RLFS N=15646, TSS without RLFS N=8220
Digestion 1, replicate 1		Digestion 2, replicate 1		Digestion 2, replicate 2
W = 94842295, p-value < 2.2e-16		W = 89317128, p-value < 2.2e-16		W = 82698062, p-value < 2.2e-16
alternative hypothesis: true location shift is not equal to 0		alternative hypothesis: true location shift is not equal to 0		alternative hypothesis: true location shift is not equal to 0
95 percent confidence interval:		95 percent confidence interval:		95 percent confidence interval:
0.999760 1.082098		0.7056964 0.7614065		0.4690013 0.5231520
sample estimates:		sample estimates:		sample estimates:
difference in location		difference in location		difference in location
1.053366		0.7361392		0.4971195
Comparison of DRIP-seq signal between convT positive and negative TSS regions
Wilcoxon rank sum test with continuity correction
TSS with convT N=11774, TSS without convT N=12092
Digestion 1, replicate 1		Digestion 2, replicate 1		Digestion 2, replicate 2
W = 95180044, p-value < 2.2e-16		W = 89938024, p-value < 2.2e-16		W = 86461962, p-value < 2.2e-16
alternative hypothesis: true location shift is not equal to 0		alternative hypothesis: true location shift is not equal to 0		alternative hypothesis: true location shift is not equal to 0
95 percent confidence interval:		95 percent confidence interval:		95 percent confidence interval:
0.6935567 0.7603175		0.4735102 0.5296341		0.3476982 0.4004899
sample estimates:		sample estimates:		sample estimates:
difference in location (log2 signal)		difference in location (log2 signal)		difference in location (log2 signal)
0.7268173		0.501827		0.3779154
Related to Fig. 4
Analysis of signal features in context of DNAse-seq data
Comparison of DNAse-seq peak width between Pol2 stalling overlapping and non-overlapping peaks in B-lineage cells
Replicate: wgEncodeUwDnaseGm12878HotspotsRep1.broadPeak		Replicate: wgEncodeUwDnaseGm12878HotspotsRep2.broadPeak
Peaks overlapping Pol2 stalling N=11047, peaks with no overlap N=7832		Peaks overlapping Pol2 stalling N=10914, peaks with no overlap N=9772
W = 72412000, p-value < 2.2e-16		W = 76222000, p-value < 2.2e-16
alternative hypothesis: true location shift is not equal to 0		alternative hypothesis: true location shift is not equal to 0
95 percent confidence interval:		95 percent confidence interval:
854.9999 896.0000		317 341
sample estimates:		sample estimates:
difference in location		difference in location
876		329
Comparison of DNAse-seq peak width between Pol2 stalling overlapping and non-overlapping peaks in ES cells
Replicate: wgEncodeUwDnaseH1hescHotspotsRep1.broadPeak		Replicate: wgEncodeUwDnaseH7esHotspotsRep1.broadPeak		Replicate: wgEncodeUwDnaseH7esHotspotsRep2.broadPeak
Peaks overlapping Pol2 stalling N=6958, peaks with no overlap N=4504		Peaks overlapping Pol2 stalling N=7858, peaks with no overlap N=10087		Peaks overlapping Pol2 stalling N=7714, peaks with no overlap N=8055
W = 23465000, p-value < 2.2e-16		W = 63626000, p-value < 2.2e-16		W = 47202000, p-value < 2.2e-16
alternative hypothesis: true location shift is not equal to 0		alternative hypothesis: true location shift is not equal to 0		alternative hypothesis: true location shift is not equal to 0
95 percent confidence interval:		95 percent confidence interval:		95 percent confidence interval:
395.0000 428.9999		542.9999 573.0000		409.0000 438.0001
sample estimates:		sample estimates:		sample estimates:
difference in location		difference in location		difference in location
412		558		424
