# Supplementary material for: Transcription-coupled genetic instability marks acute lymphoblastic leukemia structural variation hotspots
Source: eLife. 2016 Jul 19;5:e13087. doi: 10.7554/eLife.13087 (PMC4951197; doi:10.7554/eLife.13087)
Supplement: Figure 4—source data 1. — The table summarizes the highest observed odds ratios in the Fisher test for the overlap between top 5% widest chromatin features and 5% of widest Pol2 stalling regions. Empirical p-values are reported together with the Fisher test values separately for in ES and B-lineage cells. Data for the different replicate experiments are shown as a separate work sheet. DOI: http://dx.doi.org/10.7554/eLife.13087.025 [file elife-13087-fig4-data1.xlsx]

## Sheet: Summary
Figure 4 - source data 1. Overlap of wide Pol2 stalling regions with unusually wide peaks representing other chromatin features
The highest observed odds ratios in the Fisher test for the overlap between top 5% widest features are reported with empirical P-values, separately for in ES and B-lineage cells. Data for replicate experiments is shown as a separate work sheet.
Chromatin feature	ES: Fisher P-val (X> or equal)	ES: OR	ES: heatmap	B-lin: Fisher P-val (X> or equal)	B-lin: OR	B-lin: heatmap
Pol2 serP5	0	99.283	>10	4.2259e-232	20.926	>10
DNAse-seq	0	46.112	>10	0	57.987	>10
H3K4me3	1.9252e-83	34.614	>10	1.7607e-203	22.85	>10
K4me2	3.4801e-106	10.404	5-10	9.6998e-175	6.421	5-10
K20me1	4.3361e-161	7.24	5-10	1.7094e-49	2.591	<5
K79me2	3.2043e-101	6.366	5-10	2.7312e-199	7.356	5-10
K36me3	1.254e-113	5.739	5-10	0	23.348	>10
K27ac	4.9632e-85	4.384	<5	4.1242e-129	6.041	5-10
Ctcf	1.737e-35	4.239	<5	6.1226e-103	6.883	5-10
K4me1	4.9458e-70	3.889	<5	6.2309e-198	4.971	<5
K9ac	1.9969e-50	3.537	<5	5.9397e-93	5.676	5-10
Ezh	2.4697e-21	2.214	<5	9.4673e-32	1.771	<5
K27me3	0.00068068	1.523	<5	7.5557e-15	0.584	<5
K9me3	0.99997	0.64	<5	7.607e-07	1.34	<5
H2az	1	0.266	<5	6.785e-23	1.985	<5

## Sheet: Data for replicates
Pre-B-ALL cells	Fisher P-val	OR	emp Pval
Nalm6 H3K4me3	1.7607e-203	22.85	0
Nalm6 Pol2SerP2rep2	8.5154e-166	18.742	0.237
Nalm6 Pol2SerP2	0	18.871	0
Nalm6 Pol2SerP5rep2	6.2772e-138	14.909	0.438
Nalm6 Pol2SerP5	0	15.585	0
REH H3K4me3	4.2259e-232	20.926	0
REH Pol2SerP2 (weak enrichment in ChIP)	3.2694e-22	26.759	0.598
REH Pol2SerP5 (weak enrichment in ChIP)	9.6887e-15	20.355	0.333
B-lymphoblastoid cells	Fisher P-val	OR	emp Pval
GSM736496_hg19_wgEncodeUwDnaseGm12878PkRep1.narrowPeak	0	Inf	0
GSM736620_hg19_wgEncodeUwDnaseGm12878PkRep2.narrowPeak	0	57.987	0
GSM733679_hg19_wgEncodeBroadHistoneGm12878H3k36me3StdPk.broadPeak	0	23.348	0
GSM803485_hg19_wgEncodeHaibTfbsGm12878Pol24h8Pcr1xPkRep2.broadPeak	5.8532e-254	18.68	0.003
GSM736496_hg19_wgEncodeUwDnaseGm12878HotspotsRep1.broadPeak	1	18.453	0
GSM803485_hg19_wgEncodeHaibTfbsGm12878Pol24h8Pcr1xPkRep1.broadPeak	6.8173e-193	17.767	0.075
GSM736620_hg19_wgEncodeUwDnaseGm12878HotspotsRep2.broadPeak	1	14.968	0
GSM733736_hg19_wgEncodeBroadHistoneGm12878H3k79me2StdPk.broadPeak	2.7312e-199	7.356	0.002
GSM749706_hg19_wgEncodeUwTfbsGm12878CtcfStdHotspotsRep2.broadPeak	6.1226e-103	6.883	0
GSM749706_hg19_wgEncodeUwTfbsGm12878CtcfStdPkRep2.narrowPeak	1	6.65	0.001
GSM733769_hg19_wgEncodeBroadHistoneGm12878H3k4me2StdPk.broadPeak	9.6998e-175	6.421	0.184
GSM733708_hg19_wgEncodeBroadHistoneGm12878H3k04me3StdPkV2.broadPeak	8.955e-190	6.257	0.115
GSM749704_hg19_wgEncodeUwTfbsGm12878CtcfStdHotspotsRep1.broadPeak	1.0095e-54	6.213	0
GSM733771_hg19_wgEncodeBroadHistoneGm12878H3k27acStdPk.broadPeak	4.1242e-129	6.041	0.65
GSM733677_hg19_wgEncodeBroadHistoneGm12878H3k9acStdPk.broadPeak	5.9397e-93	5.676	0.945
GSM733708_hg19_wgEncodeBroadHistoneGm12878H3k4me3StdPk.broadPeak	8.4914e-126	5.658	0.73
GSM733772_hg19_wgEncodeBroadHistoneGm12878H3k4me1StdPk.broadPeak	8.3982e-178	4.789	0.029
GSM749704_hg19_wgEncodeUwTfbsGm12878CtcfStdPkRep1.narrowPeak	1.6717e-160	4.742	0.111
GSM733752_hg19_wgEncodeBroadHistoneGm12878CtcfStdPk.broadPeak	8.391e-96	3.937	0.32
GSM733642_hg19_wgEncodeBroadHistoneGm12878H4k20me1StdPk.broadPeak	1.7094e-49	2.591	0.171
GSM733767_hg19_wgEncodeBroadHistoneGm12878H2azStdPk.broadPeak	6.785e-23	1.985	0.997
GSM1003498_hg19_wgEncodeBroadHistoneGm12878Ezh239875Pk.broadPeak	9.4673e-32	1.771	0.307
GSM733664_hg19_wgEncodeBroadHistoneGm12878H3k9me3StdPk.broadPeak	7.607e-07	1.34	0.538
GSM733758_hg19_wgEncodeBroadHistoneGm12878H3k27me3StdPk.broadPeak	1	0.584	0.503
ES cells	Fisher P-val	OR	emp Pval
GSM803484_hg19_wgEncodeHaibTfbsH1hescPol24h8V0416102PkRep1.broadPeak	1.9574e-282	88.636	0.002
GSM803484_hg19_wgEncodeHaibTfbsH1hescPol24h8V0416102PkRep2.broadPeak	1	99.283	0
GSM736582_hg19_wgEncodeUwDnaseH1hescHotspotsRep1.broadPeak	1	46.112	0
GSM409308_UCSD.H1.H3K4me3.LL227.bed	1.9252e-83	34.614	na
GSM733670_hg19_wgEncodeBroadHistoneH1hescH3k4me2StdPk.broadPeak	3.4801e-106	10.404	0.444
GSM733687_hg19_wgEncodeBroadHistoneH1hescH4k20me1StdPk.broadPeak	4.3361e-161	7.24	0.001
GSM1003547_hg19_wgEncodeBroadHistoneH1hescH3k79me2StdPk.broadPeak	3.2043e-101	6.366	0.055
GSM733725_hg19_wgEncodeBroadHistoneH1hescH3k36me3StdPk.broadPeak	1.254e-113	5.739	0.056
GSM733718_hg19_wgEncodeBroadHistoneH1hescH3k27acStdPk.broadPeak	4.9632e-85	4.384	0.69
GSM733672_hg19_wgEncodeBroadHistoneH1hescCtcfStdPk.broadPeak	1.737e-35	4.239	0.574
GSM733657_hg19_wgEncodeBroadHistoneH1hescH3k4me3StdPk.broadPeak	1.77e-18	4.099	1
GSM733782_hg19_wgEncodeBroadHistoneH1hescH3k4me1StdPk.broadPeak	4.9458e-70	3.889	0.405
GSM733773_hg19_wgEncodeBroadHistoneH1hescH3k9acStdPk.broadPeak	1.9969e-50	3.537	0.991
GSM1003524_hg19_wgEncodeBroadHistoneH1hescEzh239875Pk.broadPeak	2.4697e-21	2.214	0.98
GSM1003513_hg19_wgEncodeBroadHistoneH1hescP300kat3bPk.broadPeak	4.2216e-20	2.072	0.948
GSM733748_hg19_wgEncodeBroadHistoneH1hescH3k27me3StdPk.broadPeak	0.00068068	1.523	0.67
GSM1003573_hg19_wgEncodeBroadHistoneH1hescSuz12051317Pk.broadPeak	0.012181	1.193	0.872
GSM1003585_hg19_wgEncodeBroadHistoneH1hescH3k09me3StdPk.broadPeak	0.99997	0.64	0.565
GSM1003579_hg19_wgEncodeBroadHistoneH1hescH2azStdPk.broadPeak	1	0.266	1
