# Supplementary material for: Transcription-coupled genetic instability marks acute lymphoblastic leukemia structural variation hotspots
Source: eLife. 2016 Jul 19;5:e13087. doi: 10.7554/eLife.13087 (PMC4951197; doi:10.7554/eLife.13087)
Supplement: Figure 5—source data 1. — Sample identifiers of pre-B-ALL transcriptomes analyzed and their coordinates on the dimensionality reduction plot. DOI: http://dx.doi.org/10.7554/eLife.13087.029 [file elife-13087-fig5-data1.xls]

## Sheet: Sheet1
Figure 5 - source data 1; Sample identifiers of pre-B-ALL transcriptomes analyzed and coordinates on the dimensionality reduction plot.
ID	x	y
GSM180132	-7.55012037263887	-11.1325315753567
GSM180133	-19.7922815553612	0.995813278089572
GSM180134	-13.626764453806	-6.90253546065206
GSM180135	-32.0214551032784	-22.2294775574867
GSM180136	-8.5562815488195	-4.93958905861564
GSM180137	30.2758314115559	21.8313818253927
GSM180138	30.6126771398428	21.8755248742107
GSM180139	-14.5293276520008	-4.26854831946902
GSM180140	-13.120187671316	-8.36495981205299
GSM180141	-13.107334840011	-7.81416235609932
GSM180142	-14.7424796736064	-9.1150342446522
GSM180143	-16.6335896012274	-7.53810760045757
GSM180144	30.4271243338473	21.79363591788
GSM180145	-13.2915203262094	-8.32012486268833
GSM180146	-7.11783996084166	-6.95766666401513
GSM180147	30.4440592421396	-3.95166196309254
GSM180148	-12.6465717173858	-7.65155861718526
GSM180149	-18.6370006788998	-0.274840881967044
GSM180150	-18.5870608440775	-0.384381708916362
GSM180151	-8.52300299413178	-5.09946639218126
GSM180152	-15.243571387395	-8.63092764701078
GSM180153	-4.53633852625496	-24.3540273650324
GSM180154	-20.0816105744555	1.23398147257005
GSM180155	-19.8457189615142	1.03919181921193
GSM180156	-12.5937928524935	-6.60513628555962
GSM180157	-12.4567048425591	-8.97471456282979
GSM180158	-19.7759970950809	0.990310132638412
GSM180159	-14.4071130664379	-4.25938163639187
GSM180160	-13.1138498717859	-8.17021253751766
GSM180162	-8.5820377133764	-8.85185729823622
GSM180163	-5.90979406224655	-6.47715610158813
GSM180164	-16.4996021575608	-7.50387241641455
GSM180165	-7.16239447132321	-8.00206424040898
GSM180166	-5.93181310385532	-6.4794666145279
GSM180167	-12.9319930482832	-5.91436482840657
GSM180168	-13.1174812622062	-5.43374245197411
GSM180169	-7.84837775932284	-6.57053539172221
GSM180170	29.3021821531767	21.0888070964287
GSM180171	-9.30217113858817	-4.1804130455427
GSM180172	-12.2870622720781	-8.70997697444741
GSM180173	29.8523851052017	21.9706232769613
GSM180174	-7.41967374647959	-5.55187064830147
GSM180176	-12.205450257583	-7.22554003783291
GSM180177	-13.5641807824425	-9.04372917143868
GSM180178	-8.900584068338	-6.59797322508987
GSM180179	-8.90556351346507	-6.60191639488142
GSM180180	29.5949601179969	21.4830794940935
GSM180181	-6.38970882134092	-7.42158340719874
GSM180182	-4.58968781973213	-8.17053375238643
GSM180183	-33.0206220437861	-21.5462012943986
GSM180184	-18.5644847161069	0.368853070243347
GSM180185	-7.96719703226954	-3.33122660440318
GSM180186	-11.2534315212044	-4.81436674731977
GSM180187	-17.4862860743333	16.4663302509828
GSM180188	-7.95939618626322	-3.32996579361774
GSM180189	-4.67655815307826	-8.26195749818739
GSM180190	29.6790657429578	21.5702147707455
GSM180191	-10.1901017521008	-7.63351664618483
GSM180192	-12.7152863430692	-2.4509856290301
GSM180193	-11.2559152640415	-7.49345603414371
GSM180194	-6.9280535083412	-4.48813978370855
GSM180195	28.2660600344953	21.7891546749047
GSM180196	-4.44237490916106	-8.26897357038916
GSM180197	-8.51691581780459	-6.38953634623552
GSM180198	-5.0938297386901	-6.20684077265657
GSM180199	-7.24688079495104	-5.17302145534771
GSM180200	-10.6084884996604	-10.5039165883456
GSM180201	-32.0555722668582	-22.0673090286384
GSM180202	-11.669135697475	-3.06143260981748
GSM180203	-11.5021243569529	-8.07050978567606
GSM180204	-32.4566123995884	-21.634402058121
GSM180205	-17.4854571571101	16.4811975863162
GSM180206	-10.9430957465435	-8.9394597068172
GSM180207	-6.93268231921117	-5.70980347410482
GSM180208	-3.98688014260638	-24.3458763369201
GSM180209	-4.59338414956396	-7.13845494323122
GSM180210	-3.86651146681996	-24.3955710519198
GSM180211	-13.2680067504118	-8.78703203934995
GSM180212	-8.31987106118787	-8.3371258366186
GSM180213	-11.5047005253612	-8.09692467748937
GSM180214	-11.3385673775712	-3.99219528548048
GSM180215	-15.4062652239122	-7.08689399885625
GSM180216	-3.92185110587769	-24.3909910231322
GSM180217	-6.79685719126667	-5.7742900018285
GSM180218	-18.5073760821522	0.902540714086035
GSM180219	-12.0820995055471	-6.66582320369066
GSM180220	-11.6491065694838	-2.8986315267895
GSM180221	-18.731989526835	-0.210630365080977
GSM180222	-7.26235265777748	-8.17035279674654
GSM180223	-7.60088634509084	-10.3233248193812
GSM180224	-7.86865396785747	-10.7288869226549
GSM180225	-9.97672847942421	-7.51198874747938
GSM180226	-11.1088315029907	-8.88596204515152
GSM180227	-7.58959090314987	-8.43883320582254
GSM180228	-7.79359623450639	-10.7830402290573
GSM180229	-7.15450340871139	-5.26428041024141
GSM180230	-11.7267667048286	-3.09912978382889
GSM180231	-6.01277283420953	-8.43093617955553
GSM180232	-32.4330759731999	-21.674133811562
GSM187698	-34.9683065682171	-16.0298471457659
GSM187702	2.13572961226718	-1.41335933737503
GSM187709	31.7568858498063	0.576966392641427
GSM187710	-26.2146812597515	5.24058224357592
GSM187711	-26.1846064382941	5.24424615271965
GSM187715	13.9475112391152	10.2559727410538
GSM187716	23.3883020292581	21.7075929848131
GSM187718	23.3892705597301	21.708022051636
GSM187723	4.99025871055394	-6.03728263007505
GSM187730	34.8941096321685	1.38360210474981
GSM187731	17.7989380518915	3.6659929745775
GSM187733	17.7885410655145	3.69568464300436
GSM187734	17.9789262602749	10.1716700667186
GSM187735	17.8921054538967	10.2267401011414
GSM187737	9.45789203709789	1.57131311824245
GSM187740	35.2515602179271	8.33733169666591
GSM187742	35.2655347079201	8.33801899737196
GSM187753	19.8958002445795	3.46109349326584
GSM187757	-1.63709584931368	-15.2244549775466
GSM187761	3.52017363409223	-26.4544520542846
GSM187764	-2.0767577509031	-17.2128560558186
GSM187765	-2.05007370533218	-17.2078564207541
GSM187767	28.4102819936927	0.483950340756128
GSM187769	28.4018581942815	0.488386427537382
GSM187788	18.3552798159815	7.21457465229075
GSM187791	18.3505310925548	7.24587925882017
GSM187794	18.3500257488749	7.25796996003952
GSM272499	-32.3228410144428	-15.2024400015881
GSM272500	-34.1829213133671	-12.8684720624963
GSM272501	-33.9631725938919	-13.5390766237142
GSM272502	-32.0736435347674	-16.5290532248816
GSM272503	-29.9787985151532	-9.59418418846673
GSM272504	-29.7816086091581	-9.26358494668131
GSM272505	-28.542373392785	-19.680492050801
GSM272506	-39.9581788453857	-11.210157339178
GSM272507	1.41548962260173	-20.7960931957315
GSM272508	-3.537711926758	-0.484234059482042
GSM272509	28.027572277917	9.54482416687669
GSM272510	30.6092815916701	9.72601581853845
GSM272511	12.4641647736711	12.527151733219
GSM272512	30.170427082195	10.0887225244911
GSM272513	28.0064872249148	9.91987469005868
GSM272514	1.06430582002249	0.780961236718308
GSM272515	13.6551967214455	11.8468396247975
GSM272516	29.6804235405776	10.2620966722685
GSM272517	29.9745622929752	10.1161074034047
GSM272518	-26.2173973546364	-20.5788858859698
GSM272519	5.32178473584328	-23.3303574372072
GSM272520	5.15636885740521	-6.33389351838241
GSM272521	27.7270324915692	10.7801104297507
GSM272522	28.0880702221128	9.65201108424277
GSM272523	2.1822167257171	-20.570031599148
GSM272524	-32.3967588595802	-9.74905959357571
GSM272525	7.46638593196312	2.8912155415378
GSM272526	15.3481137338039	1.29844521136664
GSM272527	1.89304683204114	-21.3440680990541
GSM272528	5.75284852052173	-10.4199829537232
GSM272529	-27.7402184241189	-19.4535934983789
GSM272530	29.0459537547245	9.52225002603839
GSM272531	32.2637567702195	1.90424215976548
GSM272532	-0.829895076579562	-6.38526968692138
GSM272533	11.4200726304737	7.7031353902189
GSM272534	-31.9301043486009	-10.4209680289758
GSM272535	32.6729811567405	7.21803844133185
GSM272536	-31.0526208833657	-9.95976779764339
GSM272537	-23.4157305413792	-0.311199420102742
GSM272538	10.434242049173	12.1888244354774
GSM272539	29.4445749209398	9.08776311991892
GSM272540	7.8883045044312	1.05125384273001
GSM272541	24.5599201635121	1.76237248176583
GSM272542	1.12491512148373	-24.7264932545051
GSM272543	-1.77907456212723	-7.07494694819136
GSM272544	8.32719757440013	4.79803122110477
GSM272545	34.4450460935987	6.67105988874224
GSM272546	5.26230283179251	2.84816459344733
GSM272547	2.55777712441495	-25.7140325940672
GSM272548	1.92553436193245	8.6375293431735
GSM272549	4.38912764387422	-23.865760292668
GSM272550	-33.0677951524574	-9.90011608226765
GSM272551	-36.4560985928624	-12.0732766138085
GSM272552	7.40370872982293	1.66370050961794
GSM272553	4.20059924701229	-26.758277300557
GSM272554	-35.9682031527388	-12.7239372585732
GSM272555	-36.352625179021	-13.1390840301376
GSM272556	-34.533671788282	-18.365634926073
GSM272557	-36.0272955480268	-13.2071262922535
GSM272558	-36.0617194712313	-11.4517662201205
GSM272559	10.4071703890596	4.95160524973771
GSM272560	2.63588831972573	-25.6810820971144
GSM272561	32.8943587838497	2.0494329004065
GSM272562	7.86970534358156	5.13420536807595
GSM272563	6.16035001912188	-4.60598414120291
GSM272564	36.1616934726974	5.59300191226664
GSM272565	-23.1839486081864	12.4813611282665
GSM272566	-30.9943980081758	-7.35063291649786
GSM272567	32.7769162454327	7.39162571978923
GSM272568	32.4999428552436	7.81286108851373
GSM272569	32.8948962646666	3.77324922623428
GSM272570	-37.601509396347	-12.8850398418553
GSM272571	16.4663353840665	9.19168957483233
GSM272572	36.636043540763	5.65624970978446
GSM272573	-37.4853902035754	-14.6341873373655
GSM272574	27.08362855881	8.64286039412044
GSM272575	-36.7889984856648	-12.4668552584542
GSM272577	-23.0770956216317	19.9402785237767
GSM272578	-33.2041517311764	-9.77525693380302
GSM272579	-32.8377116879663	-8.68632943408686
GSM272982	-38.9146649166907	-8.76108032495746
GSM272983	-3.2783397312242	15.0734044882625
GSM273085	6.46410364775052	-27.0453617241519
GSM273201	1.35640218509651	15.8456274814707
GSM273209	25.772494807343	-7.05467302700465
GSM273211	-21.2047940395103	12.7548784337324
GSM299862	-36.1431843487321	-7.84276877229617
GSM299863	-6.66667559559543	-17.1999129466145
GSM299864	-5.33215334566231	10.9913599539358
GSM299865	-8.90767133070773	4.52448469876477
GSM299866	-2.26306463297938	-26.3680357591034
GSM299867	-11.8079719093198	3.45095689102686
GSM299869	-9.21154373498928	6.28300699637933
GSM299870	-12.9242459500003	11.808372044597
GSM299871	-11.2611928661142	4.0711192441671
GSM299872	-36.8668029374736	-5.86739840391782
GSM299873	-4.13496567175756	12.8316247834369
GSM299874	-2.00181381219159	-28.4253255295956
GSM299875	-6.04526332542373	-17.926774340175
GSM299876	-7.58741484535466	7.35315943887792
GSM299877	-7.72215010242539	7.03817838735234
GSM299878	-11.0350136647053	8.93456501697976
GSM299879	-1.55978592165505	-27.4354551737746
GSM299880	-22.519937872199	5.44513920077567
GSM299881	-3.80483468322255	12.2610669291672
GSM299882	-9.71216977825432	14.6361095810849
GSM299883	-13.8131656902881	9.27876369384301
GSM299884	-1.71831206537108	-26.5499380910551
GSM299885	-36.8584750034287	-6.52259449545018
GSM299886	-7.02472618348788	2.9019193453805
GSM299887	-6.81965652854848	12.9203680252936
GSM299888	-1.47840400281042	-27.5232000115455
GSM299889	-10.9331906680538	6.12730449609754
GSM299890	-6.46456964394303	-18.0905944964811
GSM299891	-11.2355407998416	6.15128510844442
GSM299892	-23.2702800016491	7.11609503944171
GSM299893	-8.31062444202299	15.0849393807684
GSM299894	-11.8033246098389	4.93892950558186
GSM299895	-11.4072655067135	9.45690079724977
GSM299896	-22.1253038441522	7.2970511432606
GSM299897	-36.7109418068265	-8.94682903122875
GSM299898	-23.4472701398249	6.70447274800076
GSM299899	-10.449272781412	7.52366052255499
GSM299900	-36.9070008243029	-6.56767661268195
GSM299901	-36.768288800245	-7.98179202504581
GSM299902	-5.8291433469152	-18.0967562503906
GSM299903	-12.9481994771754	3.42472466836239
GSM299904	-22.2310752768761	6.40310650726786
GSM299905	-10.5428363376888	9.72848816567367
GSM299906	-19.7622622294112	5.58055285189565
GSM299907	18.0108410895357	-11.7565040922258
GSM299908	-11.680979178381	3.51457453963895
GSM299910	-5.84130823740225	-18.2034095075121
GSM299911	-7.43619151603886	10.8003344418549
GSM299912	-21.3164520438134	11.1690880950049
GSM299913	-36.8195220780209	-6.7838685630566
GSM299914	0.525528800179348	-28.3061146364443
GSM299915	-4.59325577371452	9.74700516237593
GSM299916	-11.5399682177789	7.04607151688693
GSM299917	-8.25662686928784	4.78625563358696
GSM299918	-7.39143381465585	12.1777902478285
GSM299919	-4.3895418923299	10.9108521216331
GSM299920	-12.1657590404761	10.1357290632966
GSM299921	-22.1568913223091	9.31494291587256
GSM299922	-8.01971126937774	4.56425900040901
GSM299923	-12.5512391440396	10.944300491371
GSM299924	-4.50839917150178	9.70556439653192
GSM299925	1.40378684151927	-30.5836406170379
GSM299926	-2.4533674320575	-26.3505339862428
GSM299927	-22.4497515906704	9.15821519979075
GSM299928	-6.67267082516325	6.56406110318052
GSM299929	-11.5020398700807	6.95233771608875
GSM299930	-7.29030383316434	6.66161303386541
GSM299931	-17.796390782697	15.2797590300808
GSM299932	-21.0759004662471	6.47640675905083
GSM299933	-8.84480821362896	8.53366971195268
GSM299934	-19.6950903004879	9.34300823906973
GSM299935	-20.0353922486819	6.40069722753489
GSM299936	-2.02289569973142	-26.7095235109821
GSM299937	-8.82265569040029	12.4290376255092
GSM299938	-21.9420728704919	10.7854714758737
GSM299939	-6.54887184251448	6.52869648745564
GSM299940	-7.54900220467593	9.24591480843145
GSM299942	-3.34358854485872	11.332968766975
GSM299943	-9.16820733756793	6.74505160016128
GSM299944	-14.2670812395153	4.5466273989637
GSM299945	-19.5714300753207	9.04908341531263
GSM299946	-6.85197957157117	-16.9129777426371
GSM299948	-7.65228904680932	9.34277623200739
GSM299949	-35.6917587954364	-7.76402561489202
GSM299950	-35.4075661622781	-4.53587588391407
GSM299951	-1.76289689594184	-26.6221414958311
GSM299952	-8.98499273288727	12.4680743035138
GSM299953	-10.6135792520155	9.58423801481488
GSM299954	-3.78230458258752	11.928673413178
GSM299955	-36.6608026504387	-8.08467269715471
GSM299957	-17.621808449551	8.17919539717777
GSM299958	-6.34177476387429	8.03183211420783
GSM299959	-20.2687808721934	9.85751859498595
GSM299960	-10.5553516075041	7.22954965713062
GSM299961	-22.7507046507428	7.0593008486132
GSM299962	-37.2574535998825	-7.24218944967751
GSM299963	-17.4274189796316	8.13528627691457
GSM299964	-14.3521529958184	12.0659204606055
GSM299965	-2.19545979908872	3.22660092790126
GSM299966	-12.5192780652451	7.07965369691397
GSM299967	-4.0984852503627	10.6899585418538
GSM299968	-11.6767616016969	11.4473644373674
GSM299969	-12.055232552656	9.36719210813261
GSM299970	-4.54065568905544	8.89454027092281
GSM299971	-4.35717048991923	9.92336513651435
GSM299972	-7.23118465194377	5.12420557626673
GSM299973	-12.0533917459147	10.1837042516288
GSM299974	-11.3749354121364	10.8131262864523
GSM299975	-37.8717658845031	-6.8655750964076
GSM299976	-34.7154683343518	-3.96805682946767
GSM299977	-18.787826931371	5.60958795484412
GSM299978	-5.11696288400694	10.5176347607057
GSM299979	-11.4996211777188	7.14438316356201
GSM299980	-7.74762964502294	4.82693016096794
GSM299981	-4.14796982803436	12.7292904138856
GSM299982	-7.67434325553776	6.92927863737587
GSM299983	0.546334577923902	-28.3222149163193
GSM299985	-12.5782024182028	12.6180173993151
GSM299986	-8.29025952666941	6.00959693770893
GSM299987	-19.6046355258092	9.12926792672326
GSM299988	-6.93564304688272	-17.2041936165979
GSM299989	-6.97480147925039	2.88479320283572
GSM299990	-21.4769041785863	6.10285255956533
GSM299991	-11.5971082124729	10.9834125005476
GSM299992	-8.44639509403995	8.70666146424546
GSM299993	-21.0952557414871	5.27348048108376
GSM299994	-4.06784079356508	13.3488564105949
GSM299995	-13.4913039334357	10.7392183337332
GSM299996	-20.9131331559529	5.06111556593555
GSM299997	0.22365755363764	-28.3917479874422
GSM299998	-37.8383518610881	-6.83976563928677
GSM299999	-8.95108669397467	12.5336681917122
GSM300000	-2.65136368958833	-27.4223026948579
GSM300001	-6.39975399496535	5.33017721133613
GSM300002	-9.92843022080832	9.40211584272675
GSM300003	-14.1566688089131	9.27232985707819
GSM300004	-11.8878368563151	8.04558040959439
GSM300005	-12.4864907011135	12.9734914258662
GSM300006	-10.475305033064	9.92718316293738
GSM300007	-5.11903043909837	-18.0161445316986
GSM300009	-21.7159149381388	11.72520497684
GSM300010	-9.29374438865048	7.9063555895252
GSM300011	-3.91911376853324	9.71998990286522
GSM300012	-6.55168785520435	9.53177848684787
GSM300013	-22.055212186588	6.59667128135453
GSM300014	-11.954381572501	8.27045351915631
GSM300015	-1.31414557007908	-28.7709933229818
GSM300016	-10.4759792514633	5.23195702497655
GSM300017	-11.1020958978858	11.6936432997498
GSM300018	-8.2049053972331	9.59316398619645
GSM300019	-7.36175508824822	-18.7653003043386
GSM300020	-35.3640302746318	-4.32023187560213
GSM300021	-18.8782684103322	4.79708728291594
GSM300022	-7.38256378448562	12.0330107120139
GSM300023	-8.56152251231391	8.77725039666302
GSM300024	-5.4423714941882	11.9150412462615
GSM300025	-6.48422325568671	6.3913371955444
GSM300026	-4.84203716861061	12.6558515779913
GSM300027	-23.1585088440402	6.77440027289998
GSM300028	-5.37452300486586	6.06839151917028
GSM300029	0.992604555307665	-30.0884188847339
GSM300030	-13.8145918187103	8.92066807884603
GSM300032	-6.3829895714511	13.1520209860638
GSM300033	-22.7906099529507	6.14420934887207
GSM300034	-0.867208204274957	-26.1117406931294
GSM300035	-12.2550806539106	5.71754683362544
GSM300036	-18.9023171726454	5.56700285317524
GSM300037	-4.21299131411502	12.9812342447045
GSM300038	-21.7406021516012	5.20510150616715
GSM300039	-12.6174954414237	3.6050044636766
GSM300041	-12.1201488826877	4.37344735424251
GSM300043	-14.8719321444566	10.832604851685
GSM300044	-14.5769985382646	1.52405792142169
GSM300045	-14.3985304051161	12.1665670747237
GSM300046	-14.5783879813011	1.56804910962134
GSM300047	-14.1893492135683	6.99502177210781
GSM300048	-22.6835004512998	10.5738024317262
GSM300049	-14.8485156644189	0.674000801155705
GSM300050	-12.7155359470261	10.1300411240037
GSM300051	-6.6856184901946	9.51059121337931
GSM300052	-6.90473192344858	2.60692021011606
GSM300053	-19.2617272223686	6.29577116793223
GSM300054	-17.5936487051091	5.72472841110401
GSM300055	-7.77704301039389	3.07635320552661
GSM300056	-17.9367770319867	5.74201233837948
GSM300057	-35.4301942657976	-3.63451231800369
GSM300058	-1.2444168248078	-25.5007568521385
GSM300059	-4.8566208343608	5.95293008942851
GSM300060	-11.7789672274612	11.957838577079
GSM300061	-5.88366350146454	-18.5184329642324
GSM300063	-37.4650241780945	-8.24770193540376
GSM300064	-20.6777077799944	8.47829968218643
GSM300065	15.8402915451639	3.69876393285965
GSM300066	-20.6799207244553	4.72224208057857
GSM300067	-0.892379342253896	-25.6311823691183
GSM300068	-9.28269009171606	12.2055740952169
GSM329420	-26.1628149708347	-19.0822502721677
GSM329421	-33.4146926215075	-18.5068409474771
GSM329422	-35.4222582326132	-11.7832046440237
GSM329424	-31.4512943185934	-18.8752119346586
GSM329426	-35.5095663261363	-13.8606327499813
GSM329429	-37.6658762256357	-10.1207622119408
GSM329431	-31.8439034036026	-10.4556947430458
GSM329432	-30.7865754348523	-19.0085500071283
GSM329434	-32.3748042287651	-19.0785000900316
GSM329437	-31.5420113321868	-8.9035211981935
GSM329439	-29.0474304381197	-19.4743004762451
GSM329442	-35.4647955055643	-11.7356182237796
GSM329443	-28.541624534738	-4.3954714386525
GSM329445	-38.2393288444226	-9.5040763364509
GSM329446	-29.0596608308649	-2.75893086984797
GSM329447	-35.9434101249805	-16.7571085952096
GSM329450	-32.7177078470917	-18.2435664375587
GSM329451	-37.5169643376971	-10.5278173078667
GSM329452	-37.8923470035522	-10.9091730130388
GSM329453	-31.4400272885905	-18.6312899338317
GSM329456	-32.5773217779976	-18.1345446120086
GSM329457	-26.0251662839521	-6.93923583245991
GSM329459	-28.4519137652562	-4.64112470017319
GSM329460	-39.1245255680276	-9.87292688759677
GSM329462	-33.0524341805719	-10.2241299614811
GSM329463	-37.5489433984798	-9.93601595264334
GSM329464	-36.3697845143058	-10.4122991740827
GSM329465	-28.629558498914	-3.99493371399718
GSM329466	-30.2490428804104	-21.394124135165
GSM329467	-35.7811036158818	-9.98958496533976
GSM329469	-26.7761263638084	-6.33912509588737
GSM329470	-34.4011600083027	-11.1482839506564
GSM329473	-29.3590883232593	-2.33283179612545
GSM329474	-38.8320645717361	-9.86330543050598
GSM329475	-33.5373787688871	-18.6374648949788
GSM329476	-34.0443880019728	-14.9934089969899
GSM329477	-29.0137650655386	-2.72761035530801
GSM329478	-37.6383929100931	-10.8824263617134
GSM329481	-33.5984941241426	-17.2038567981118
GSM329482	-30.8022252207833	-18.6285576548317
GSM329484	-33.9048590330195	-14.6725389723102
GSM329488	-35.8282811187691	-10.9236720956593
GSM329489	-36.3396550171521	-10.7839294909866
GSM329490	-1.38643305243428	-10.7225981514888
GSM329491	4.69313867474399	-2.78710704371283
GSM329716	-2.21492511537775	13.2939471219362
GSM329717	0.347691550850795	-3.08663187088498
GSM329718	10.5483807919102	-1.46470507264075
GSM329719	2.28094703256694	-1.37158292171878
GSM329720	15.0558453379543	-3.28087450229712
GSM329721	6.55442190056958	-5.8448083611381
GSM329723	6.07033439300628	7.31625370445199
GSM329724	0.140652245244162	2.39140827517326
GSM329725	6.81222126666289	10.0386770893045
GSM329726	4.71729155035868	-4.08901825513825
GSM329727	2.78030316390008	-5.07757746336247
GSM329728	6.50254187795116	-8.22991933952729
GSM329729	3.01566878048232	-7.39709814643398
GSM329730	1.09929339438041	-1.25456651263786
GSM329731	4.36392165857054	-1.74214840120432
GSM329732	-1.40869945012855	8.51536002259962
GSM329733	4.79166057557088	-3.87721262505123
GSM329734	3.57177634397607	8.81786463132583
GSM329735	10.4034408019651	-3.59949939305682
GSM329736	6.07563852387325	-3.53491985203698
GSM329737	4.94860358204453	-7.56112933085751
GSM329738	12.6269243588306	-5.18438012186567
GSM329739	-0.917724599533048	-2.35109744457662
GSM329740	11.6884199202686	-3.55437330891971
GSM329741	4.52585150252596	-3.05296549710729
GSM329742	1.42827338739108	-9.2704087939855
GSM329743	13.7416416840229	-2.65572023619085
GSM329744	6.04255352290748	-4.41030643797595
GSM329745	6.69053299136906	9.46888600587033
GSM329746	5.66191907620133	6.51119262198079
GSM329747	10.2431158703112	-1.98642384689069
GSM329748	3.466989763491	-4.07664106015581
GSM329749	0.43389136361766	-2.23924574628571
GSM329750	-1.89385430281555	8.4419920921866
GSM329751	-1.70159245791523	11.0745318647613
GSM329753	3.81311069202773	8.80651594198923
GSM329754	-8.71911445792012	-14.5376190645949
GSM329755	4.38906338053175	3.5022656040201
GSM329756	0.755903646093788	-3.99370295569633
GSM329757	6.5972334252773	7.55648435779325
GSM329758	3.78124887150107	0.386336437589345
GSM329759	3.6502024807284	0.334344483068538
GSM329760	4.73986642324034	4.8984864351244
GSM329761	5.18961068193653	-3.49311236077105
GSM329762	5.20465014024491	5.75245540544358
GSM329763	8.22958813831621	8.68245706796049
GSM329764	9.72181170931572	8.46967065153341
GSM329765	16.8039761202047	-2.15194204941849
GSM329766	11.5929111439545	-4.08408915322346
GSM329768	4.8975067200044	10.7641554920863
GSM329769	6.88881361064561	6.64788876772404
GSM329770	8.9569076925191	7.1328341800187
GSM329771	3.24320138922994	-6.90553973344324
GSM329772	13.7589190212625	-1.15740384752946
GSM329773	7.40416009618322	12.5369200534977
GSM329774	11.579350361713	-4.63668939909874
GSM329775	6.64115092004111	11.7345095630211
GSM329776	4.08542049607487	-4.54509330318923
GSM329777	11.5471028434088	-0.114271515293222
GSM329778	5.75009643588597	1.21184104994686
GSM329779	4.78379350873046	-0.763343156922084
GSM329780	11.3221936607619	-4.87425499545107
GSM329782	10.7251282863738	-1.23996163443233
GSM329783	5.64325686040635	-6.41509288347615
GSM329784	3.31875781579231	-6.9422456445393
GSM329786	5.41268888124298	9.08829358340457
GSM329787	3.28237958554917	-5.78324294921757
GSM329788	2.99936031146116	10.4603479418845
GSM329789	4.05582010230849	4.23164120087847
GSM329790	0.252472584215135	7.71973752794923
GSM329791	7.40870671659933	12.7997913516209
GSM329792	14.8539058297015	-4.64819902890806
GSM329793	2.24476509146807	-8.43421931920659
GSM329794	4.83235617824821	5.57429349435455
GSM329795	6.63636187330381	9.54968428203991
GSM329796	10.7802362827588	-1.78771975253139
GSM329797	3.39103137567976	-4.96418614310353
GSM329798	4.81358173730445	-5.37417357001393
GSM329799	-1.49019150922759	5.55723629764343
GSM329800	4.94944228109468	7.07925782060053
GSM329801	9.705914361376	-1.24380337080802
GSM329802	-0.366529307614814	-0.561206521067379
GSM329803	6.51160973460706	4.36899829096485
GSM329804	5.12804932131585	9.92946760165996
GSM329805	2.60826061240803	-5.34618856485687
GSM329806	12.2490063474181	-6.32724417205861
GSM329807	3.41800825960749	-5.01983873822306
GSM329808	1.6772794441624	-9.68106839669966
GSM329810	4.52019906463271	3.07355058202257
GSM329811	1.58033705983634	-2.55906635492599
GSM329812	-1.4408197023753	11.4595358310986
GSM329813	6.74398211994891	-2.18595713313218
GSM329814	0.0549663120329094	2.11213503651468
GSM329815	1.25650088130134	-4.23915713569497
GSM329816	4.15562736272733	1.20204952892152
GSM329817	7.09317223784578	-9.42686838370507
GSM329818	16.2394236206397	-4.29930976055207
GSM329819	-1.40222569853705	5.27721707468192
GSM329820	4.81238653451494	-5.97560212584826
GSM329821	6.63073322702639	-8.81980615252443
GSM329822	12.421993007977	-6.3074560586784
GSM329823	4.60720278382357	3.15217649627514
GSM329824	10.4514753367628	-1.63796173568562
GSM329825	1.09137476907682	-2.89024633227663
GSM329826	1.82002174937586	-8.57860866272583
GSM329827	4.44208505253504	2.37274591053828
GSM329828	6.66018483575207	-2.24432598293932
GSM329829	-0.919025847107032	1.41925042783086
GSM329830	-0.935925569326407	0.870294585009778
GSM329831	6.63323000047009	-2.28307956798302
GSM329832	12.7110418474571	-3.78422376183038
GSM329833	4.61121295177429	0.298916061399096
GSM329834	-1.5022811732457	11.4874653295081
GSM329835	1.88140238848965	-4.53650202627888
GSM329851	-22.0317730384834	20.6706332704641
GSM330011	23.0577041662154	-0.5457782522897
GSM330013	37.4787005013534	-0.0867443002846194
GSM330015	38.7079350756072	2.2368171858032
GSM330017	38.0609722601915	1.76885746999733
GSM330018	34.0634763043871	3.12250618558252
GSM330019	37.4699961611901	1.54357733026414
GSM330020	36.6226465486962	4.803817470443
GSM330021	33.1660556454348	2.76359110114858
GSM330024	37.194549394191	2.22419260829126
GSM330025	35.6704254597706	4.22826642750924
GSM330027	2.64003988934247	-10.3770521246686
GSM330029	35.7025045737412	3.61130497089429
GSM330031	38.1890025325227	1.70260965202583
GSM330035	37.1934263581306	0.426763823436359
GSM330036	35.8343117852335	3.67987869533613
GSM330037	36.276170473107	2.2536935873546
GSM330038	37.4855847402995	1.58734101814352
GSM330039	38.1753505903797	-0.681923284118245
GSM330040	38.1338183675362	4.12202012130785
GSM330042	35.8030267443428	4.49061220881039
GSM330043	34.8373887834615	3.07365663395187
GSM330044	38.680400599902	4.30568126045032
GSM330045	39.1298238252162	1.34654958793406
GSM330046	35.2326801804415	4.97742536129743
GSM330050	34.8986411885769	1.37289173712996
GSM330051	31.7560281045117	0.568790823912053
GSM330053	36.3537083762874	4.22332361020407
GSM330054	37.1322965304223	1.08738284361642
GSM330056	37.6559675676426	0.867531105840587
GSM330057	37.7024648982154	-0.356602847774128
GSM330058	38.5852716951917	1.40242730862544
GSM330059	33.3897204122644	2.25616423712667
GSM330060	35.8902188140178	4.04924327493688
GSM330061	35.8118612722773	3.26226169058998
GSM330063	35.0670180694154	3.60156897859898
GSM330064	38.2108028695868	4.18887282908269
GSM330065	34.4981711194249	4.49635399509867
GSM330068	-22.4210327875841	3.58505964527336
GSM330070	-28.4328584647418	3.72589753440002
GSM330071	-27.3627468332868	3.45744311066786
GSM330072	-26.3032067934108	4.89674226878251
GSM330073	1.56350008085914	-13.439444144025
GSM330074	-32.0211943644334	-17.7911531328036
GSM330075	-25.4788351784914	1.55986189021744
GSM330076	-27.0508032077481	5.61485975151365
GSM330077	-26.6967921178009	6.71444475408362
GSM330078	-27.3665621643765	4.56290431432839
GSM330079	-26.8898700939575	6.80028868345802
GSM330080	-28.0851726248152	5.57958560772572
GSM330081	-21.7863197885131	3.35078663429218
GSM330082	-28.5993881238069	2.2171669491136
GSM330083	-1.64736125454276	-5.55915398857315
GSM330084	-28.625243142791	3.63198468305988
GSM330085	-28.3647017394468	4.88815308536413
GSM330086	-28.1667392728463	6.87678210427281
GSM330087	-23.65328182969	1.40784981472895
GSM330088	-23.5672800668826	0.8956607952563
GSM330089	-24.4959861885728	6.58988125602834
GSM330090	-24.833186770925	2.20883739812776
GSM330091	-25.228146437909	6.19043655003434
GSM330092	-24.1150179937899	1.41397383419881
GSM330093	-24.4334832472074	1.08842157454344
GSM330094	-25.4276437128166	4.46478103422649
GSM330095	-27.2866503411545	6.90680114529047
GSM330096	-28.43111776772	-19.5188912115121
GSM330097	-27.3281953435719	5.57120557332672
GSM330098	-26.7188953453387	6.8743962062824
GSM330099	-28.0792527035895	5.84266685379199
GSM330100	-25.1969917051369	2.40904495902775
GSM330101	-26.5612504286279	6.39493429407949
GSM330102	-25.6590026667518	5.81132811705317
GSM330103	-27.5060717850514	4.44840783237159
GSM330104	18.2097599867112	-3.74665597322457
GSM330105	17.2526643713024	2.57861394010736
GSM330106	14.3314099808707	11.7748603992759
GSM330107	17.5394224451396	-1.91774804084499
GSM330108	13.902731304282	10.1158529846715
GSM330109	18.7131561804728	-0.67942842579868
GSM330110	19.277549039019	0.390595899212247
GSM330111	18.7590893133659	1.77177501567822
GSM330112	13.6969102652195	11.04383273849
GSM330113	17.7561961787166	1.87392831476906
GSM330114	18.2319187195921	-0.392808882781357
GSM330115	19.0517505186303	2.01133808947205
GSM330116	14.5084051752565	8.99525623664026
GSM330117	19.0673100961163	-0.453677482006163
GSM330118	14.7728600927806	10.1333589116642
GSM330119	19.9011645581451	1.56074001013334
GSM330121	15.6557896816436	12.0291344671066
GSM330122	20.2529944255597	-0.65490907704517
GSM330123	19.1190827209913	1.13009796354746
GSM330124	17.8867745627304	-0.989750795820717
GSM330125	20.0948504663649	4.05131067952936
GSM330126	22.2200486213366	-0.492456157820148
GSM330127	18.677602290132	-1.52152990849832
GSM330128	18.9520169706976	2.56490078713446
GSM330129	15.1160559822236	13.4851556923793
GSM330130	-2.86503417018924	-3.0079977577144
GSM330131	13.526884979783	12.4693458061769
GSM330132	19.6044582628818	-0.365456174938333
GSM330133	18.0395850329423	-3.7514502418838
GSM330134	20.2879772108578	-2.57939099379714
GSM330135	20.7327693222169	-0.302359980123189
GSM330136	20.5789732194276	1.70427765093388
GSM330137	20.1413343279753	0.704168711524048
GSM330138	20.4803115648396	0.532487716245613
GSM330139	15.2394178929506	9.39746728276578
GSM330140	17.7876600786388	-2.6280411883641
GSM330141	20.4088182684421	-2.86048690743287
GSM330142	17.6575460844631	-2.13292208597257
GSM330143	15.8752824694971	11.7198927495811
GSM330144	17.1701881645284	-3.29329589242166
GSM330145	16.3502928774539	9.29148201949956
GSM330146	6.18281546493422	-23.6366820866373
GSM330147	-4.53810662960991	22.3450637356437
GSM330148	-6.09692607919496	22.4903907747462
GSM330150	2.507433477907	7.30792361644553
GSM330151	-0.20385530899001	-4.10893657083646
GSM330152	-9.10330705046805	-15.6905332022323
GSM330154	4.41766571686342	-23.2403770729912
GSM330157	-23.1146789487486	12.3153754765446
GSM330159	2.00144781387701	-10.3716220508534
GSM330160	3.52935812594757	8.96066762771594
GSM330161	5.83135715625769	-27.9732649366602
GSM330163	19.9205791047716	-0.0827122955678904
GSM330164	1.73885864763896	9.90382002664536
GSM330165	-18.048067065291	15.4732191881862
GSM330166	21.7592831789511	1.02081644660082
GSM330167	-8.12065041730746	-15.3507251123753
GSM330168	-0.713466465371635	-15.8631553907193
GSM330169	0.776424755258656	-21.1895402257978
GSM330170	-1.00033381096441	-16.9463998574534
GSM330172	-15.0276450817747	6.00284287559895
GSM330173	35.9948907007893	6.15076490291611
GSM330174	11.5361767644957	-1.31065740465334
GSM330175	-4.5986329246581	-19.4323205137311
GSM330176	5.70022328736325	-25.2407185428027
GSM330177	30.2599502557782	13.3931220497713
GSM330178	6.9601374837468	-0.0990013148745726
GSM330179	15.3719090177629	1.4337163584198
GSM330180	1.32112718401966	9.09386203791041
GSM330181	20.1835632055872	0.503702625480912
GSM330182	-5.9064164116919	22.1777293606596
GSM330183	6.02101079516308	-24.2806872765026
GSM330184	3.77068268897821	-22.8200021998036
GSM330186	18.1952903951539	7.87056711824015
GSM330187	-0.180513052046895	-19.809252746643
GSM330188	14.2004987355639	9.37603590845391
GSM330189	20.4251908335939	-3.2506552857214
GSM330190	-2.1626752772183	-2.48032658184776
GSM330191	11.3566429377406	11.0735457622884
GSM330192	-8.7332339100733	-14.8213058069418
GSM330193	13.993281275733	-11.1086100280883
GSM330194	18.0152879550657	-11.7861953191119
GSM330195	5.78688422107413	-25.5030611944441
GSM330197	-7.49101708848808	-19.0907945311356
GSM330199	29.8542652940338	9.11106395002014
GSM330200	-0.255855328891927	-18.9462286891916
GSM330201	1.75984918071571	-30.982530054194
GSM330202	8.98745549016389	-12.1662571088347
GSM330203	3.75134093434475	-24.4831207510204
GSM330204	15.9012581685438	-6.01011314355209
GSM330205	-1.35667776875695	-10.7355712607171
GSM330206	1.36901857235893	5.75062877755913
GSM330207	2.54377543818881	10.1307076493962
GSM330208	1.68962536393874	-9.76173136914958
GSM330209	-4.39566301933608	-0.00744705962317468
GSM330210	15.1140992071853	-8.11144577981885
GSM330212	5.69069078149601	-27.545533199242
GSM330213	-24.0422959465582	10.9100576460728
GSM330214	0.688161671641917	0.974377742130459
GSM330215	-24.980410453133	11.0554641865109
GSM330216	12.2777447909491	18.2766251903682
GSM330217	5.39897658095097	-21.81861660511
GSM330218	4.16804749483009	-23.3404407455218
GSM330219	-8.37314162965676	-15.1121540237011
GSM330220	-28.9081446923958	8.9105859094378
GSM330221	-14.4018833749313	-14.4560138270212
GSM330222	3.11105162379105	-22.6580045772155
GSM330223	-3.65664950161367	-0.553461588679176
GSM330224	36.4288609029528	5.30911164200446
GSM330225	-3.42828737881773	-0.368139440671361
GSM330226	1.21857637286496	5.46663769668707
GSM330227	1.59539607185335	9.65806698918362
GSM330228	6.20628738767918	-28.560703640166
GSM330229	-4.54791256294382	-12.2360164551164
GSM330230	5.39107386818728	-21.6366882860656
GSM330231	24.6868520030873	10.1879546317009
GSM330232	13.4738081259126	-5.44680675148231
GSM330233	6.61677274249465	-23.1351317090739
GSM330236	13.9285258368165	-6.42112001627602
GSM330238	13.6101482861229	-7.47330901040887
GSM330239	-0.996733874209225	-22.9343561894361
GSM330240	-21.9725293241626	10.3671144546687
GSM330241	0.924465840492352	-9.54957534611835
GSM330242	2.18333851540876	8.8559992896531
GSM330243	15.9581205748057	-6.50385979880802
GSM330244	-28.8967121235252	8.94176016796801
GSM330245	0.410179742402718	-21.8580019495513
GSM330246	0.336999763545176	-15.0828013728935
GSM330247	3.02171670711717	-20.5457531648672
GSM330248	2.55669765965762	7.34130090169759
GSM330251	39.2921428664453	3.06247464045648
GSM330252	6.43294005813492	1.39143170185769
GSM330253	0.553842054227028	4.98976422499712
GSM330254	-5.6685115853875	-19.6697214801391
GSM330256	5.98942630829285	-10.5384250975357
GSM330257	10.7357605031722	-9.09078097677203
GSM330258	11.1496536760211	-8.68831207525428
GSM330259	9.06647707940825	-12.5127841525207
GSM330260	2.58354007966852	7.22746018632931
GSM330261	3.10970633345476	-10.461414377484
GSM330262	-1.02238574134304	-7.55261447096352
GSM330264	0.606093008573668	0.924021851731691
GSM330265	-6.42635908147249	-18.9799590538558
GSM330266	3.12143934440024	2.96672202115674
GSM330267	16.6211892594558	0.321001098520373
GSM330268	7.01490265871233	-9.57768596232012
GSM330269	4.59693551362181	-26.3408807516324
GSM330271	13.5590442971033	-5.69433749089971
GSM330272	14.3030426770765	12.1131967869084
GSM330273	15.5470480035027	-6.67371531954811
GSM330274	-4.22866639272442	14.3862205691389
GSM330275	5.4732147906591	-21.5786675924638
GSM330276	14.1150480734283	-11.2927771759818
GSM330277	-5.94061214571463	-19.8375629252873
GSM330278	-5.50016657632097	22.8126223278237
GSM330280	-30.1119734063117	4.9612493764568
GSM330281	5.46960060013846	-24.1487672793778
GSM330282	19.9147419900544	3.38661552191961
GSM330283	5.39718632052548	4.34472930498222
GSM330285	5.67329166681303	-24.8631309969617
GSM330286	5.52586797529069	1.39677658642487
GSM330287	-1.53607048107429	5.83346910955072
GSM330288	1.01969380317909	-24.7035640428444
GSM330291	-19.8822344680858	-5.55734970515008
GSM330292	2.20732234894665	-24.1220629049674
GSM330293	1.24634077942315	7.9290665294981
GSM330294	2.73420193135399	-30.3067887452573
GSM330296	5.90306615600938	-27.0656321021541
GSM330297	-0.0915700109743172	-20.9504765569478
GSM330298	-0.549264257100346	-7.87507679452184
GSM330299	2.29839492735047	-3.7562660089427
GSM330300	-18.7472948737389	15.3826062381376
GSM330301	-3.34745560189604	-1.59197023143059
GSM330302	29.1852689098122	9.88033159323813
GSM330303	-5.00938043825124	18.7366287049958
GSM330304	-2.80102975174241	-2.14156667171879
GSM330305	15.7246543624292	-1.02696678706842
GSM330306	-23.6380457685248	9.1079961965199
GSM330307	0.658307302337598	-3.2259388496241
GSM330308	-4.38688846835692	-19.5486039503925
GSM330309	2.69861688641987	3.35085412133113
GSM330310	-35.5088144757073	-17.4998929335464
GSM330317	1.92970033317366	-31.5307507797968
GSM330318	-6.2856848657208	22.3062021120982
GSM330319	19.3858024355284	-1.82510645291512
GSM330320	2.81869731237441	11.8186149017122
GSM330321	-0.66271827024549	-6.28567857918975
GSM330322	8.62972202380981	-11.8199467772056
GSM330323	3.56246322089631	-24.4085766562441
GSM330325	38.7609743478099	3.92846248226794
GSM330326	-5.21239172141042	19.7833914943118
GSM330327	-1.69761614453235	-15.1921264932322
GSM330328	17.6927904733405	12.2160170886778
GSM330329	-8.844664674395	-14.007494872055
GSM330330	-14.4226021654039	-14.4585470232133
GSM330331	-0.105970627795755	-14.8111680308087
GSM330332	3.4132021249368	-10.7614024697125
GSM330333	5.64552476957484	-27.8803342326618
GSM330335	-19.552141946227	-5.68454786147387
GSM330336	-4.90514910757809	18.7864223717942
GSM330337	1.4677013640395	6.07690382527291
GSM330338	9.50206344794402	18.3936161173974
GSM330339	19.9066342333187	-3.73247003824373
GSM330341	-36.8352932594416	-9.64300143991574
GSM330344	16.0929383215945	-6.92117804456522
GSM330345	15.1362483991619	-7.10062793414949
GSM330346	1.11966751317985	-22.5385727140737
GSM330348	2.53152842864457	3.3084625241531
GSM330349	7.88478161317604	1.31074117609915
GSM330351	20.482238616967	-3.0731670448337
GSM330352	4.94550562668175	7.20851546317247
GSM330353	15.5151907436206	-4.60588852790737
GSM330355	38.8655657967584	2.36105587290275
GSM330356	10.576774863909	8.14721099554325
GSM330357	-0.455654236444399	-15.546720270341
GSM330358	4.68682637520704	1.9902236703746
GSM330359	28.8486454737599	12.1427894679522
GSM330360	6.8713957151516	0.22759117549443
GSM330361	1.64801906991165	3.59617003063694
GSM330362	5.30482842821079	-23.7266145841677
GSM330364	14.0520482242814	-7.15659674731095
GSM330365	-5.52799305935378	-19.6861166486351
GSM330366	6.40160292201884	-25.1538545222277
GSM330367	3.27328897662161	-11.2143206379643
GSM330369	-1.65552692061924	-6.84437516910599
GSM330370	-5.22689243883949	19.8446398974654
GSM330372	12.4152616446283	-0.274035502673784
GSM330373	16.3973613976644	-5.0677351151892
GSM330374	21.0634209974685	0.281398769661524
GSM330375	-2.48784542943466	-2.95982108003476
GSM330376	32.7191795127591	9.3190187985643
GSM330378	37.4770940009098	3.89106194511437
GSM330380	7.13924960956652	2.37489965020234
GSM330381	7.96019845282285	6.3659852518274
GSM330382	-0.162214538103574	9.02856657811529
GSM330383	-9.46488199829638	-14.3516059461384
GSM330384	2.0446085224059	-25.6989570472823
GSM330385	1.04580495633544	6.46001983009433
GSM330386	3.41833920436913	-20.2448366056628
GSM336989	30.5627032163943	15.9215123627001
GSM336990	30.9246902422562	14.4491442812318
GSM336991	35.4686842784761	12.4962401737672
GSM336992	29.8095797171611	15.8115320005624
GSM336993	31.87687183947	16.5305094871135
GSM336994	33.2741504703087	13.3853001940252
GSM336995	30.6054436718742	15.2907161877531
GSM336996	28.7881214023469	16.335250445076
GSM336997	30.9094517113686	14.912665364473
GSM336998	31.220959222167	14.9336490283963
GSM336999	32.5851011568	14.784694704418
GSM337000	31.2585243704835	14.9751678488457
GSM337001	28.514604526488	17.0678837413236
GSM337002	30.4449849130063	16.2568499906832
GSM337003	33.4837840351748	13.9924656567876
GSM337004	34.1344896494736	13.1380442742836
GSM337005	35.5478234899375	12.2721155995403
GSM337006	31.8999029256734	14.6915490576434
GSM337007	29.7324840455291	16.6948680737951
GSM337008	29.9131639298079	15.3766718382825
GSM337009	30.2557090755965	15.1253449722955
GSM337010	34.1819574997381	14.2024469181685
GSM337011	35.2815812195815	12.5237692252928
GSM337012	30.885634025685	15.090230344501
GSM337013	18.6705679940278	14.2822423125216
GSM337014	18.234330536328	13.8798997188061
GSM337015	18.5462237374059	16.9264989469845
GSM337016	16.8176267581981	17.9111288916509
GSM337017	15.9047960209077	18.1021105419581
GSM337018	16.3085294396694	16.310977736616
GSM337019	17.4069094866147	15.7538462419288
GSM337020	15.5074930618757	16.383197164333
GSM337021	17.7724668535124	15.0834370870724
GSM337022	17.6072817875466	16.9051018862702
GSM337023	17.3665916712072	15.6600140509833
GSM337024	16.830150391002	18.0239155842358
GSM337025	15.5833800886161	17.6592888905064
GSM337026	22.9718236949359	-6.16712710619887
GSM337027	17.9272300058773	16.2782606944215
GSM337028	17.2052080906443	16.5411951416165
GSM337029	15.2696778299447	16.9846045750454
GSM337030	14.5717578766564	17.2697311629299
GSM337031	18.4751765034041	14.0374061848142
GSM337032	14.9135860905575	16.4682963390511
GSM337033	16.7251047737777	16.822647873448
GSM337034	16.6522287927378	17.2369011218897
GSM337035	21.0190986240499	11.8251991833299
GSM337036	19.1105659113882	15.7603783572757
GSM337037	20.8071759862755	8.07618128340428
GSM337038	14.0737299546888	16.90994513175
GSM337039	15.5786845629254	15.7046451790592
GSM337040	17.0188601117929	15.3289812540767
GSM337041	-23.3668052657203	5.18876411393269
GSM337042	-21.9349714819783	2.8577394631977
GSM337043	5.24358676685336	13.6378831576572
GSM337044	-26.1031488423591	-15.5096496756769
GSM337045	-31.2216153384006	-14.143025731828
GSM337046	-24.5984274565347	-8.55560552627697
GSM337047	-26.3874171025768	-9.31044353328141
GSM337048	-9.65230172829897	18.2172453716978
GSM337049	-0.768983617938871	-24.3086737274037
GSM337050	-1.41034678408268	-22.5933437897349
GSM337051	-8.35691299372408	17.2047572796373
GSM337052	-8.11778234117322	17.2119236286119
GSM337053	5.20230522969607	13.7532853241474
GSM337054	-10.9831287017398	18.233904390902
GSM337055	-1.59739024591883	-23.3542155801581
GSM337056	27.138556213448	17.5041114406461
GSM337057	-1.58264791138459	-24.3345717815221
GSM337058	-1.14512329808934	-24.0172076396341
GSM337059	-11.0190913335683	16.4333428857563
GSM337060	-4.94776558478864	-17.3252760999569
GSM337061	-10.7014790795914	15.9147667741161
GSM337062	-1.33544269388093	-23.1538400220768
GSM337063	-1.20538259157947	-23.6322715360859
GSM337064	-10.7677320323965	16.3088613667785
GSM337065	-3.01661218579385	-28.7798939887815
GSM337066	-21.3368788943314	-4.75254817306801
GSM337067	6.46810141800466	16.6053490869817
GSM337068	6.33013521414888	16.5495463758829
GSM337069	6.08451610723062	16.4664067082272
GSM337070	-9.96526817783787	17.63101493435
GSM337071	-12.3204797532904	13.7031712558997
GSM337072	-23.473756566363	9.29378206987415
GSM337073	15.7360617359909	18.5429899634791
GSM337074	15.7389971626873	15.8895614334523
GSM337075	18.8526330653455	14.6746315928463
GSM337076	-2.44884268583005	9.97061888704712
GSM337077	22.9037883851413	-6.2235165231704
GSM337078	28.6020940297156	17.1292283861975
GSM337079	28.5477141295768	17.233530095848
GSM337080	31.631116721556	15.760351021246
GSM342424	-34.9472470314391	-16.0181540601207
GSM342425	-33.6769485180039	-12.8660398122046
GSM342427	2.31007515946917	-1.35375180597863
GSM342428	4.94028689156217	-5.94960794332283
GSM342429	5.61959817441689	-5.72541329535632
GSM342430	28.2156547137062	7.90145635117656
GSM342431	29.8186150288643	8.38425807356117
GSM342432	29.5183161756987	6.59920613122403
GSM342433	35.1052071089538	8.17719017812119
GSM342434	34.8782059297206	1.33875161344804
GSM342435	34.7251626000367	8.15741856854797
GSM342436	30.5386511746507	5.59517833425731
GSM342437	4.41252862427481	-22.4106247833991
GSM342438	28.3975932292863	5.73746220706995
GSM342439	30.3698421788677	6.33637720354176
GSM342440	31.1698656644109	6.16993429407189
GSM342441	30.5067390305444	5.6681417162589
GSM342442	29.517801848395	5.77760898577369
GSM342443	18.1528323439411	7.05680550665626
GSM342444	29.6076326898617	7.45533340014843
GSM342445	31.7318411565286	6.61949687284582
GSM342446	31.8930466334501	5.56297577951653
GSM342447	29.1641702563654	7.82220239539881
GSM342448	33.7695889569893	5.28900231221378
GSM342449	31.5982676483121	6.61589513514585
GSM342450	33.3787280266608	5.61252867415172
GSM342451	28.5383157422777	8.09283592141941
GSM342452	30.5680278827236	7.10180761730195
GSM342453	30.7303994845523	7.97907008732647
GSM342454	29.57534652285	7.25912317050117
GSM342455	30.1407310835312	7.67217772058591
GSM342456	-26.186069185769	5.30670103052419
GSM342457	13.5573482005886	9.73859723804481
GSM342459	17.0237783176379	5.69386646378894
GSM342460	16.2669145971486	5.1854499321194
GSM342461	12.5930042666228	8.17127743368394
GSM342462	15.3373496245508	6.6595209147745
GSM342463	12.0972953646598	10.7518829558587
GSM342464	13.682017682649	8.18239586374187
GSM342465	12.7471756783702	10.1481923740756
GSM342466	23.3923699961419	21.7079208693048
GSM342467	9.51511238476483	1.58820013508633
GSM342468	18.0199013708654	10.1229354526479
GSM342469	-1.59822065727578	-15.2546302544938
GSM342470	3.65156975966082	-26.6375761487354
GSM342471	-2.23136693523687	-17.2285506999373
GSM342472	28.3977775083048	0.541999225722124
GSM342473	11.0632359501497	6.20131021166288
GSM342474	11.0745689498894	6.05185190229647
GSM342475	31.6306473900306	8.18068701154624
GSM342476	13.151960173512	4.87906057055051
GSM342477	8.17802828082457	2.54735513442393
GSM342478	15.0977508998601	7.68343127232999
GSM342479	7.3723835661573	2.26913003483653
GSM342480	16.8717890550671	6.39229186583195
GSM342481	9.73137829506408	5.82939291625993
GSM342482	14.3968573376359	7.17644948622735
GSM342483	14.845878659395	7.96814438632751
GSM342484	-23.7557882894163	2.17783293139604
GSM342485	12.8703955259796	10.4132618426551
GSM342486	11.6452207410667	9.28380450207161
GSM342487	30.7485319281768	4.56427354527593
GSM342488	12.9002707732356	4.80909570079424
GSM342489	16.2793842247302	5.18418562811017
GSM342490	-6.95986159146639	23.2283163389088
GSM342491	10.094450896709	3.38483638432401
GSM342492	32.7051416749801	6.03154888311288
GSM342493	12.814442402445	9.82836589509806
GSM342494	20.1593186878804	1.09381959147698
GSM342496	10.283412180701	10.1526807589759
GSM342497	14.5730871867808	4.04191607371294
GSM342498	2.21978619683719	-21.7908491110146
GSM342499	-0.391934908357798	-15.457121300261
GSM342500	17.2977893717265	5.36118231246171
GSM342502	14.1323677268444	6.60928881023376
GSM342503	13.1787611830536	9.04432564075282
GSM342504	15.1508005754782	7.95503210196862
GSM342505	27.6382546050917	7.56963038902298
GSM342506	2.0682040042963	-20.387510659722
GSM342507	-24.6481930703854	1.63212646061662
GSM342508	0.845140113814014	-20.6211485203519
GSM342509	-23.6676281415208	2.33308083795087
GSM342510	-25.6520961842073	3.82928730625382
GSM342511	1.6515447641848	3.62713399798802
GSM342512	13.4739674976852	8.49582009470999
GSM342513	12.2029902020671	10.7520678553757
GSM342514	4.00276938422446	-27.2937008964117
GSM342515	1.9218213576273	-21.5812207036497
GSM352849	-32.9593594481825	-13.4846460789907
GSM352850	-35.0790846730572	-12.9137757327592
GSM352851	-34.0373629518201	-7.84672308807753
GSM352852	-34.445821735212	-12.6100648015931
GSM352853	-37.4928446259364	-14.6582341596584
GSM352854	-32.6905051022051	-14.492709101226
GSM352855	-29.7440300135	-9.16155785188926
GSM352857	-28.8075792837778	-9.26477189239329
GSM352859	-26.1945701779447	-20.629734566066
GSM352860	-32.2034733542985	-10.3048244440592
GSM352861	-27.7027012044838	-19.4574933422117
GSM352862	-31.1088969539421	-9.8621210844592
GSM352863	-39.9907983535184	-11.1989178932458
GSM352864	-35.8191312620306	-13.4173325969251
GSM371761	5.59495609676957	-4.04250929583767
GSM371763	5.1635174077967	-4.41290054955772
GSM371764	7.41094554929773	-4.00334931134893
GSM371765	-29.0168511986118	-20.0512151406357
GSM371767	-33.0756546424256	-15.8743105705477
GSM371768	-21.0055046979927	3.21156893900203
GSM371770	2.74773211989973	-30.3316495999245
GSM371771	10.9202217305702	-12.7332350073349
GSM371772	6.5738218921259	-26.5046282198975
GSM371773	13.8604393954147	5.60092552505849
GSM371774	11.0490502752916	-12.8058003061453
GSM371775	-24.1598412155741	10.9228361181763
GSM435320	10.2520737608356	9.88179052025821
GSM435321	13.2061680077806	6.71350881158023
GSM435322	16.5148517413035	8.27458611343311
GSM435323	10.2773379798294	3.61380018762555
GSM435324	13.8651773058154	3.1949892095299
GSM435325	25.6567894855621	7.23284280430295
GSM435327	2.3738508862614	5.33330148718846
GSM435328	10.7841137772893	3.76115326868327
GSM435329	14.3986488745468	5.05854538684628
GSM435330	11.6226495965322	9.35239127400833
GSM435331	27.2134689015737	6.08456555897851
GSM435332	11.9448440633926	4.16929474883988
GSM435334	13.7520610840099	5.8424982250764
GSM435336	27.6487589997164	6.1259888038449
GSM435338	13.9840384309303	3.52024906407829
GSM435339	-0.975335150346922	-4.67344834446234
GSM435340	10.669220516352	7.16419606291452
GSM435341	27.6716938896545	4.45271528035594
GSM435342	16.8157666937077	8.21516528954726
GSM435343	11.9867110487639	4.1693808212995
GSM435344	-26.4946865625252	7.48767122032489
GSM435357	16.8399427009799	5.20023770680174
GSM435359	13.8408526738238	7.75300735254521
GSM435369	11.4134616857839	6.83466012516161
GSM435370	17.9503768229235	5.17339900298075
GSM435376	30.9622282589614	8.10479953703058
GSM435392	31.1347834138489	5.4478803952571
GSM435398	30.1907302228091	8.44649536487811
GSM435399	32.1351896160318	4.51343205911167
GSM435403	6.26271994662039	-4.05305348490097
GSM435404	3.83543827241351	6.37323502631793
GSM435405	3.64373135525582	6.33158781053963
GSM435406	3.01338611735654	6.54148426328241
GSM435408	-24.6777685296586	2.55827162028921
GSM435409	-25.2788261392982	2.32950226903636
GSM435410	-25.478328957383	3.69788010223595
GSM435414	-32.4278300254414	-11.6405999274914
GSM435415	-30.8236927911295	-11.1642571566742
GSM435416	-28.6853605630416	-3.21650672525265
GSM435417	12.5487423712023	1.65210160640428
GSM435418	12.5493119362734	1.65764253078373
GSM435419	12.5919253872139	13.4638905432822
GSM435420	17.1355723777018	-5.68563535129095
GSM435421	14.7148121295354	1.46500121589661
GSM435422	12.5365627463039	1.72941411686126
GSM435423	18.3963914396376	0.379962019750508
GSM435424	16.5945243022778	1.59852684688526
GSM435425	3.2307082202223	-6.55396480237578
GSM435426	15.3749819504956	10.3259613652059
GSM435427	19.9583098808682	7.38501261791661
GSM435428	37.4022948207269	5.53114054139502
GSM435429	32.9542306831016	9.58380964890593
GSM435430	37.0565177617853	6.75012914303378
GSM435431	36.8756714677663	11.4642250443172
GSM461013	-11.2807648372849	17.1350136528174
GSM461014	21.0112776065291	11.8100193900106
GSM461015	19.2350916036908	15.7831616511458
GSM461017	35.0451207247512	15.6263121403903
GSM461018	-9.87619134712341	17.8022904909798
GSM461019	20.8790238164562	8.07998033311649
GSM461022	32.3626224552807	13.5476130855023
GSM461023	-35.3627272413869	-9.17585823687944
GSM461026	1.10607641039849	11.0042477061686
GSM461027	33.522776306375	15.792637318426
GSM461028	36.3740498361217	14.5367937583457
GSM461029	-9.40238031197745	20.1178993001651
GSM461031	0.524099019234238	12.5982866226613
GSM461032	33.7641807614512	17.6015561988154
GSM461033	-11.6117947960182	3.07267284823342
GSM461034	-10.0289825319744	18.9287323260936
GSM461035	-11.6487259504459	18.4213807713423
GSM461036	-4.39594459637568	3.57928248347603
GSM461037	4.32486507001778	-29.5982869840293
GSM461039	-3.47936581759614	-29.1578459898883
GSM461040	23.8401123010178	-4.90442179191605
GSM461041	24.2609853465621	-2.29550373294707
GSM461042	-3.14622064539778	15.438492446823
GSM461043	-0.910716435278643	14.9040413860416
GSM461045	1.86364349362325	13.383855496281
GSM461049	7.15624422473543	-25.0513885957577
GSM461050	-11.5725707970649	19.6990143953504
GSM461054	-11.5957898367362	17.1599283943468
GSM461055	21.2769331391854	10.3633127055759
GSM461056	19.6314949691977	15.8316522201879
GSM461058	35.0134614209634	15.5985039192903
GSM461059	-9.89347953259635	17.4028453805951
GSM461060	21.6122674265026	8.20064028390031
GSM461063	35.3910932030955	13.4944863214976
GSM461064	-35.0552819168345	-9.01727438559262
GSM461067	1.15395254622439	10.9176179849535
GSM461068	33.5493587011934	15.7902453408113
GSM461069	35.8454880933635	15.3474061309311
GSM461070	-9.38605498464143	19.9436804516737
GSM461072	0.48640057037425	12.5543335465171
GSM461073	33.7859774247426	17.5988958223835
GSM461074	1.76356550566067	13.2590671532319
GSM461075	-7.5593622479651	21.3075866526268
GSM461076	-11.7199278484736	18.3922374887039
GSM461077	-4.37636357203589	3.55094093518516
GSM461078	4.34671362827499	-29.7152013993582
GSM461080	-3.21883229973436	-29.0027957791412
GSM461081	23.8425498931187	-4.90623570513481
GSM461082	24.2655894202557	-2.29395678691948
GSM461083	-2.7250474077156	16.1992468673399
GSM461084	-0.750369357189116	14.892190022234
GSM461086	1.86637263492871	13.4373557968374
GSM461090	7.63768822911683	-24.8505747670709
GSM461091	-11.5550583464872	19.7263092233397
GSM485250	-26.2807017389031	-13.5059104163456
GSM485251	-28.3032614063973	-10.9255220387379
GSM485252	-26.9619305129654	-15.248497418965
GSM485253	-26.5858542093055	-13.9688184613113
GSM485254	-27.2494875561085	-15.0757314311643
GSM485255	-25.2046919579815	-14.2842707362983
GSM485256	-28.6567813685305	-12.4271183623858
GSM485257	-29.8240799991582	-10.858662508245
GSM485258	-29.2262387962028	-14.1216061692444
GSM485259	-28.5855900099717	-14.03197196552
GSM485260	-26.3541314717642	-14.1960523023025
GSM485261	-25.3604751595813	-13.4327800281729
GSM485262	-28.0479620528545	-11.1292140022931
GSM485263	-25.9404667869363	-15.5428325770842
GSM485264	-30.0875542168078	-12.6872011402926
GSM485265	-28.1617512270801	-13.6367400227813
GSM485266	-24.5561770135943	-4.3516454299681
GSM485267	-29.6796609293084	-12.0247957234588
GSM485268	-32.3600409655941	-12.2359544222733
GSM485269	-25.6674511176465	-15.2185584967799
GSM485270	-32.5380672910702	-12.9596849580441
GSM485271	-25.3833899062332	-13.9517478107492
GSM485272	-24.9610064858366	-14.4980886885244
GSM485273	-26.0750907961729	-12.9923792803418
GSM485274	-30.2672012716276	-16.3282798766183
GSM485275	-30.0252802351929	-11.2448128065709
GSM485276	-29.2602804988443	-13.9153672933839
GSM485278	-29.4211195334003	-12.075524662019
GSM485279	-27.8155869288686	-14.4691793259762
GSM485280	-24.2962324156125	-9.19873701020125
GSM485281	-27.424098390367	-16.3705731407434
GSM485282	-31.268638063858	-13.3702648967008
GSM485283	-26.9134011631116	-11.6705140608753
GSM485284	-29.4458801998276	-15.3915026271558
GSM485285	-29.4137006375605	-15.1481841662171
GSM485286	-26.625302591676	-18.3497302629306
GSM485287	-26.9865680189706	-16.5522339663571
GSM485288	-30.0238767776004	-14.6833609906769
GSM485289	-29.425094758508	-14.9494666727083
GSM485290	-28.235464593273	-16.1171989635718
GSM485291	-31.6715750942002	-13.4120530652754
GSM485292	-28.5629361557985	-15.3993573212587
GSM485293	-30.7504875444755	-14.6206365871267
GSM485294	-31.9694274564704	-13.1064204518029
GSM485295	-28.4791778107355	-16.1853896514714
GSM485296	-26.9001338317049	-16.2226425390623
GSM485297	-26.3026501252437	-15.4622464469574
GSM485298	-28.9723409006503	-15.134482712088
GSM485299	-24.9903924657069	-8.80579304576926
GSM485300	-27.9018429102113	-15.1535625249667
GSM485301	-23.9727762205558	-8.74579069413393
GSM485302	-25.8430444800466	-8.55409241638143
GSM485303	-25.5364850498733	-17.2801017621732
GSM485304	-25.678595886448	-7.24545144493851
GSM485305	-23.9925111149509	-9.17619341940816
GSM485306	-28.5679484803157	-11.1558227929658
GSM485307	-23.9395543344658	-8.80271179706953
GSM485308	-23.6725483112307	-8.63581247675979
GSM485309	-22.8549638511028	20.0811007429405
GSM485310	-23.078525565519	-4.6116624224298
GSM485311	-21.7750990629013	-6.15997674046507
GSM485312	-24.1173283524638	-4.31634075769491
GSM485313	-22.2844032704028	2.44840311048799
GSM485314	-23.8453616079142	-4.27053223385805
GSM485315	-20.3509809956055	-11.0326869149608
GSM485316	-21.6260253713464	-6.79993035502175
GSM485317	-21.5933023112154	-6.92618908919855
GSM485318	26.0694465742511	17.677172800299
GSM485319	-21.3511586575702	-5.32142312451387
GSM485320	-20.3648464683345	-11.0183719346655
GSM485321	-22.7131017408912	-4.80441400092018
GSM485322	-21.4350550039883	-5.19213642340502
GSM51674	6.15755813853092	-30.4740905412501
GSM51675	6.18530199299167	-30.4829407523015
GSM51676	6.14814106920856	-30.4579862001127
GSM51677	8.21268049550944	-28.2075607508631
GSM51678	8.15815088380214	-28.197715814878
GSM51679	8.08760108639423	-28.1967275097192
GSM51680	-0.00958285617719482	19.0110210338842
GSM51681	-0.0183261293500709	19.0098944246882
GSM51682	-0.0248005849032938	19.0041598407714
GSM51683	2.97165980558855	21.9949302328799
GSM51684	2.9698914990638	21.9937734011961
GSM51685	2.9713654148103	21.9954780855004
GSM51686	42.6085597070731	3.2206436144058
GSM51687	42.598832188699	3.21847536593297
GSM51688	42.5968727676918	3.22597362587389
GSM51689	1.51412084328772	18.9637114673026
GSM51690	1.5121285112863	18.9631625110752
GSM51691	1.49970332352076	18.9514499793422
GSM51692	-4.55202306519916	23.7460021889338
GSM51693	-4.56978395519501	23.7075256505647
GSM51694	-4.69781932474862	23.5546358130264
GSM51695	41.1772800402122	3.7456590675958
GSM51696	41.1421779056712	3.74170297243823
GSM51697	41.092163031257	3.74080201267834
GSM51698	1.390117705038	16.7673730248562
GSM51699	1.36365051542371	16.6804130668988
GSM51700	1.36165524609018	16.6364020509776
GSM51701	41.7483899587805	1.7678473445564
GSM51702	41.7284106711013	1.81908571197775
GSM51703	41.6988748063874	1.84023163744261
GSM60535	-27.7643669028335	13.6277468902924
GSM60536	-27.7658420490181	13.6252924832674
GSM60537	-27.7648250431012	13.6165562506425
GSM60538	9.50247724814754	-7.30074759311217
GSM60539	3.3151188950274	16.5499078379099
GSM60540	9.50935633580231	-7.30115515185234
GSM60541	3.31970177335073	16.554333457921
GSM60601	-4.81309074761479	23.3987290693914
GSM60603	-5.02347654220292	23.3072814282653
GSM1143782	-8.8593448019402	18.4816564996701
GSM1143783	14.0935304744582	15.924074173021
GSM1143784	-30.8667735163831	-15.2920975324935
GSM1143785	32.8983971623704	8.54369545384151
GSM1143786	5.08318325746116	11.5261159923733
GSM1143787	8.34905660170936	-5.71103076291369
GSM1143789	28.968444453513	14.5334259870346
GSM1143790	-8.23458030352877	17.5960401893406
GSM1143792	-32.3808377145246	-15.9601850857579
GSM1143793	18.6068865756279	12.5642610167518
GSM1143794	5.14887200752337	11.3727106236134
GSM1143796	-22.5490805188819	20.4966637025688
GSM1143798	-23.8121779437707	4.46574872140968
GSM1143800	17.2361319257692	14.4342344925223
GSM1143802	37.8011141597246	7.79089368394229
GSM1143803	-23.4062407148776	11.7952806412
GSM1143805	-31.3984037251767	-16.3004061777589
GSM1143806	28.937997470817	14.4738203437253
GSM1143807	38.2092301637767	-0.923434357367039
GSM1143810	33.6324418900958	11.0058773650818
GSM1143811	-9.0512019340596	16.7432750206692
GSM1143812	-6.95072128548032	22.1423599491574
GSM1143813	20.3211433954842	5.58625158444621
GSM1143814	38.5250430069893	6.78332168260779
GSM1143815	-8.8414743480456	16.4338169896047
GSM1143816	11.5727481176551	15.2052080655257
GSM1143817	18.7374238136487	-0.510225436412584
GSM1143818	-22.1214906740707	1.70095564850562
GSM1143819	5.97990925673919	6.13651238955625
GSM1143821	-7.39763118422546	22.7927775081338
GSM1143823	31.927743131151	11.4060500567872
GSM1143825	16.5812209442288	14.2076837331511
GSM1143828	3.52826545920648	-28.5269355464488
GSM1143829	1.51298853538999	10.1834197074763
GSM1143830	16.1392779479668	14.0776198045106
GSM1143831	16.6960044352632	0.0778512687005565
GSM1143833	37.7808666791756	7.28507524691098
GSM1143835	20.8730603741912	5.50777594974711
GSM1143837	20.1921067180575	5.41962053696064
GSM1143839	-24.2074793195293	4.29269522773961
GSM1143841	21.454221693598	5.70363378024189
GSM1143842	37.6312890372011	7.62981734117591
GSM1143843	21.6319700061788	5.74568429780383
GSM1143845	11.0126846530327	15.0795507254151
GSM1143846	21.3881237508587	10.6836699519164
GSM1143848	21.3943594118961	5.61465187100946
GSM1143849	15.993768225509	13.9464579302304
GSM1143851	19.3069379293462	5.70657989939436
GSM1143852	-7.13230047776497	17.3921495880887
GSM1143853	-7.35360344007519	18.4907419254717
GSM1143854	20.2415892234613	8.70854177153447
GSM1143855	32.0758515407894	10.4476818530953
GSM1143856	-6.87785645500307	17.1528876386296
GSM1143857	31.8948767434277	12.2593354778075
GSM1143858	31.298735570927	12.4915574919495
GSM1143860	-23.8931134688423	4.86118098319449
GSM1143861	-22.9078034320694	20.1696351427172
GSM1143862	-23.0195304479085	20.2191189304495
GSM1143863	34.7690791976916	11.106078560008
GSM1143864	32.6996630033009	11.9016021034549
GSM1143865	-31.6390215843204	-16.0872609876797
GSM1143867	21.2570081375024	10.4474170783133
GSM1143868	10.3992920287735	14.2520754677047
GSM1143869	-29.3342242761114	-16.4212313715902
GSM1143870	32.1373180716549	12.0414635774133
GSM1143871	25.4253783410465	13.6280166406912
GSM1143872	19.4086059921165	13.4123525479804
GSM1143873	15.5564311492156	-4.60276348827977
GSM1143875	35.2358779946291	10.9194037876862
GSM1143877	14.7092087996284	15.5322728213556
GSM1143879	33.214179811807	12.2792126733626
GSM1143880	13.2281885825008	16.7210572945319
GSM1143881	-23.9124981547742	4.17347937788882
GSM1143883	33.8021839310643	12.2920604264724
GSM1143884	32.1072293642778	10.770434465798
GSM1143887	3.48799618302312	-28.5466176080836
GSM1143888	-3.21770566306466	-17.4362416693286
GSM1143889	-22.7194528993833	2.65073082286997
