# Supplementary material for: Transcription-coupled genetic instability marks acute lymphoblastic leukemia structural variation hotspots
Source: eLife. 2016 Jul 19;5:e13087. doi: 10.7554/eLife.13087 (PMC4951197; doi:10.7554/eLife.13087)
Supplement: Supplementary file 1. — Description of the patient and cell line GRO-seq samples used in the analysis, including the cell culture conditions, replicate information and the total number of pooled sequencing reads obtained after quality filtering and alignment. A more detailed table for cultured samples with replicate information and accession codes is provided at the bottom. Sample accession codes for already published and re-analyzed GRO-seq data, and additional GRO-seq data displayed in Figure 1—figure supplement 1 are listed in worksheet 2. DOI: http://dx.doi.org/10.7554/eLife.13087.030 [file elife-13087-supp1.xls]

## Sheet: GRO-seq data summary
Supplementary file 1. GRO-seq sample summary.
Sample	Name in figures	Genetics	Blast count (%)	Reads in GRO-seq	Cell culture	Culture conditions
Primary cells
ALL patient 1 a	del12 (P)_a	12p deletion	95	total 17,842,534	alone, 24 h	Cultured for 24 hours in RPMI, 2 mM L-glut, 100 U penicillin, 100 µg/ml streptomycin and 10% FBS (all from Gibco)
ALL patient 1 c	del12 (P)_c				with stromal cells, 24 h	Co-culture media: DMEM with low glucose and GlutaMAX (Gibco, #21885), 100 U penicillin, 100 µg/ml streptomycin (Gibco), and 10 % FBS (Gibco, Performance Plus #16000-044)
ALL patient 1					-	Freshly isolated
ALL patient 2	NK (P)	Normal karyotype	93	21,103,357	-	Freshly isolated
ALL patient 3	RUNX1 CNV (P)	RUNX1 copies	46	14,911,510	-	Freshly isolated
ALL patient 4	CRLF2+ (P)	Down syndrome, CRLF2 overexpression (flow)	95	15,985,069	-	Freshly isolated
ALL patient 5	Hyperd (P1)	Hyperdiploid (chr 55)	87	17,900,344	-	Freshly isolated
ALL patient 6	Hyperd (P2)	Hyperdiploid (chr 54)	89	11,660,229	-	Freshly isolated
ALL patient 7	ETV6-RUNX1 (P)	ETV6-RUNX1	27	13,010,696	-	Freshly isolated
healthy donor bmCD19+	bmCD19	normal	0	3,062,071	-	Freshly isolated
Cell lines
REH	ETV6-RUNX1 (REH)	ETV6-RUNX1	100	89,522,012	see below	see below
Nalm6	NK (Nalm)	near diploid	100	46,857,842	see below	see below
KOPN8	MLL (Kopn8)	MLL-ENL	100	20,465,749	see below	see below
Lymphoblastoid	Lymphobl	normal	0	228,665,915	untreated	refer to sample annotation in GEO (see below for accession IDs)
H1 ESC	ES	normal	0	112,051,174	untreated	refer to sample annotation in GEO (see below for accession IDs)
Biological replicate information
Cell Line	Karyotype	Sample name	Biological replicate	Cell culture type	Time point (h)	Culture conditions	GSM ID
REH	ETV6-RUNX1	REH_1	1	alone	24	RPMI, 2 mM L-glut, 100 U penicillin, 100 µg/ml streptomycin and 10% FBS (all from Gibco)	GSM1649155
REH	ETV6-RUNX1	REH_2	2	alone	24	RPMI, 2 mM L-glut, 100 U penicillin, 100 µg/ml streptomycin and 10% FBS (all from Gibco)	GSM1649156
REH	ETV6-RUNX1	REH_3	1	alone	48	RPMI, 2 mM L-glut, 100 U penicillin, 100 µg/ml streptomycin and 10% FBS (all from Gibco)	GSM1649157
REH	ETV6-RUNX1	REH_c1	1	with stromal cells	24	Co-culture media: DMEM with low glucose and GlutaMAX (Gibco, #21885), 100 U penicillin, 100 µg/ml streptomycin (Gibco), and 10 % FBS (Gibco, Performance Plus #16000-044)	GSM1649158
REH	ETV6-RUNX1	REH_c2	2	with stromal cells	24	Co-culture media: DMEM with low glucose and GlutaMAX (Gibco, #21885), 100 U penicillin, 100 µg/ml streptomycin (Gibco), and 10 % FBS (Gibco, Performance Plus #16000-044)	GSM1649159
REH	ETV6-RUNX1	REH_c3	1	with stromal cells	48	Co-culture media: DMEM with low glucose and GlutaMAX (Gibco, #21885), 100 U penicillin, 100 µg/ml streptomycin (Gibco), and 10 % FBS (Gibco, Performance Plus #16000-044)	GSM1649160
REH	ETV6-RUNX1	REH_d1	1	with differentiated (A) stromal cells	24	Co-culture media: DMEM with low glucose and GlutaMAX, 100 U penicillin, 100 ug/ml streptomycin, and 10 % FBS (Performance Plus) (all from Gibco). Basic media: α-MEM glutamax, 100 U penicillin, 100 µg/ml streptomycin, 10 % FBS ( Performance Plus), and 20 mM Hepes (all from Gibco) Differentiation media, induction 3-4 days (adipocytes): basic media supplemented with 0.1 mM indomethasine, 0.044 µg/ml…	GSM1649161
REH	ETV6-RUNX1	REH_d2	1	with differentiated (O) stromal cells	24	Co-culture media: DMEM with low glucose and GlutaMAX, 100 U penicillin, 100 µg/ml streptomycin, and 10 % FBS (Performance Plus) (all from Gibco). Differentiation media (osteoblasts): co-culture media supplemented with 0.1 mM dexamethasone (Sigma Aldrich), 50 nM ascorbic acid (Sigma Aldrich) and 10 mM β-glycerophosphate (AppliChem, Darmstadt, Germany).	GSM1649162
Nalm6	near diploid	Nalm6_a	1	alone	24	RPMI, 2 mM L-glut, 100 U penicillin, 100 µg/ml streptomycin (Gibco) and 10% FBS (all from Gibco, Thermo Fisher Scientific, Waltham, MA, USA)	GSM1649153
Nalm6	near diploid	Nalm6_c	1	with stromal cells	24	Co-culture media: DMEM with low glucose and GlutaMAX (Gibco, #21885), 100 U penicillin, 100 µg/ml streptomycin (Gibco), and 10 % FBS (Gibco, Performance Plus #16000-044)	GSM1649154
Nalm6	near diploid	Nalm6_1	1	alone	0	RPMI, 2 mM L-glut, 100 U penicillin, 100 µg/ml streptomycin (Gibco), 500 ng/ml Doxycycline (Clontech, Mountain View, CA, USA) for 24 hours, and 10% Tc-free FBS (Clontech)	GSM1648604
Nalm6	near diploid	Nalm6_1	2	alone	0	RPMI, 2 mM L-glut, 100 U penicillin, 100 µg/ml streptomycin (Gibco), 500 ng/ml Doxycycline (Clontech, Mountain View, CA, USA) for 24 hours, and 10% tetracycline-free FBS (Clontech)	GSM1648605
Kopn8	MLL rearrangement	KOPN8_a	1	alone	24	RPMI, 2 mM L-glut, 100 U penicillin, 100 µg/ml streptomycin and 10% FBS (all from Gibco)	na
Kopn8	MLL rearrangement	KOPN8_a	2	alone	24	RPMI, 2 mM L-glut, 100 U penicillin, 100 µg/ml streptomycin and 10% FBS (all from Gibco)	na
Kopn8	MLL rearrangement	KOPN8_c	1	with stromal cells	24	Co-culture media: DMEM with low glucose and GlutaMAX (Gibco, #21885), 100 U penicillin, 100 µg/ml streptomycin (Gibco), and 10 % FBS (Gibco, Performance Plus #16000-044)	na
Kopn8	MLL rearrangement	KOPN8_c	2	with stromal cells	24	Co-culture media: DMEM with low glucose and GlutaMAX (Gibco, #21885), 100 U penicillin, 100 µg/ml streptomycin (Gibco), and 10 % FBS (Gibco, Performance Plus #16000-044)	na

## Sheet: additional GRO-seq data used
This study also re-analyzed the following GRO-seq samples deposited to NCBI GEO database:
GSE39878: GSM980645 (GM12750)
GSE39878: GSM980644 (GM12004)
GSE60454: GSM1480326 (GM12878)
GSE41009: GSM1006728 (H1 ESC)
GSE41009: GSM1006729 (H1 ESC)
Additional T-ALL cell lines (Heinäniemi and Lohi et al. unpublished) were included at the example genomic locus CDKN2A shown in Fig. S1:
HBP-ALL
Ichikawa
MOLT4
CCRF-CEM
