# Supplementary material for: Transcription-coupled genetic instability marks acute lymphoblastic leukemia structural variation hotspots
Source: eLife. 2016 Jul 19;5:e13087. doi: 10.7554/eLife.13087 (PMC4951197; doi:10.7554/eLife.13087)
Supplement: Supplementary file 2. — The coordinates of example gene regions displayed in the main and supplementary figures are listed (hg19 human genome version). DOI: http://dx.doi.org/10.7554/eLife.13087.031 [file elife-13087-supp2.xls]

## Sheet: Genomic coordinates
Supplementary file 2. Genomic coordinates displayed in figures.
Coordinates are to the hg19 human genome version
Figure	Panel	Coordinates	Description
1	A	chr9:21990117-21998936	CDKN2A TSS region
1	B	chr1:194375001-195875000	ETV6-RUNX1 TAD region, no annotated genes
1	B	chr1:194,676,687-194,720,729	Closer zoom-in to region with most breakpoints
1	C	chr4:132875001-133975000	Hyperdiploid TAD region, no annotated genes
1	C	chr4:133,183,236-133,193,426	Closer zoom-in to region with most breakpoints
2	A	chr9:36775001-37425000	TAD region with PAX5 and ZCCHC7 loci
2	A	chr9:37,009,369-37,053,108	PAX5 TSS region
3	C	chr9:37,262,077-37,319,543	zoomed in region in ZCCHC7
3	C	chr11:36,607,286-36,646,685	RAG1/2 locus
4	B	chr12:92,528,434-92,539,673	BTG1 locus
4	B	chr12:6,970,268-6,987,647	TPI1 locus
S1		chr9:21,722,166-22,221,321	CDKN2A locus
S2		chr13:48,525,001-49,475,000	HypodiploidTAD region, RB1
S2		chr13:48,868,819-48,916,403	Closer zoom-in to region with most breakpoints
S4	A	chr9:36,655,477-37,455,476	TAD region with PAX5 and ZCCHC7 loci
S4	B	chr9:36,919,795-36,983,357	Closer zoom-in
S4	C	chr9:37,262,077-37,319,543	Closer zoom-in
S5	a	chr22:29181166-29214237	XBP1 locus
S5	b	chr12:65542826-65622644	LEMD3 locus
S5	c	chr20:10412651-10419493	SLX4IP locus
S5	d	chr3:112,162,498-112,274,283	BTLA locus
S5	e	chr21:35302628-35352541	LINC00649 locus
S5	f	chr1:190549299-191201410	LOC440704 locus
S5	g	chr4:133162537-133290697	no annotated genes
S5	h	chr5:8323554-8673438	hsa-mir-4458 locus
S5	i	chr3:176677590-177121479	TBL1XR1 locus
S5	j	chr10:111764639-111772247	ADD3 locus
S5	k	chr9:21966085-22024400	CDKN2A/B locus
S6	D	chr11:63,461,239-63766030	chr11 high RLFS density region
S6	E	chr2:75,044,607-75,135,656	HK2 locus
S6	E	chr16:69,151,653-69,166,578	CHTF8 locus
S6	E	chr16:69,166,499-69,202,937	CIRH1A locus
S6	E	chr19:39138267-39241897	ACTN4 locus
