# Supplementary material for: Transcription-coupled genetic instability marks acute lymphoblastic leukemia structural variation hotspots
Source: eLife. 2016 Jul 19;5:e13087. doi: 10.7554/eLife.13087 (PMC4951197; doi:10.7554/eLife.13087)
Supplement: Supplementary file 3. — Hypergeometric test statistics for genes stratified by expression level. Breakpoint overlap with transcriptional features was tested within the binned intragenic regions. Data for ETV6-RUNX1 subtype and all pre-B-ALL subtypes are shown as separate worksheets. Related to Figures 3 and 4. DOI: http://dx.doi.org/10.7554/eLife.13087.032 [file elife-13087-supp3.xlsx]

## Sheet: ETV6-RUNX1 binned
Supplementary file 3. Breakpoint hotspot analysis for genes binned by the transcription level
Hypergeometric test statistics for genes stratified by expression level. The gene body GRO-seq signal was used to divide genes into quartiles. Breakpoint overlap with transcriptional features was tested within the binned regions. Data for ETV6-RUNX1 subtype and all pre-B-ALL subtypes are shown as separate worksheets.
	R-breakp							NR-breakp
convT	Expression quartile	N success	N trials	P-val	P success	Sample success		Expression quartile	N success	N trials	P-val	P success	Sample success
	>75%	50	69	3.59115e-28	0.138643	0.724638		>75%	13	44	0.00538777	0.138643	0.295455
	50-75%	25	37	1.17652e-13	0.138643	0.675676		50-75%	4	33	0.689609	0.138643	0.121212
	25-50%	19	39	2.05525e-07	0.138643	0.487179		25-50%	10	23	0.000528613	0.138643	0.434783
	<25%	4	20	0.297673	0.138643	0.2		<25%	2	26	0.89297	0.138643	0.0769231
	R-breakp							NR-breakp
Pol2 stalling	>75%	N success	N trials	P-val	P success	Sample success		>75%	N success	N trials	P-val	P success	Sample success
	GROseq	44	69	9.59767e-24	0.121601	0.637681		GROseq	15	44	0.000133091	0.121601	0.340909
	Ser2 Pol2 stalling	24	69	1.15323e-05	0.13987	0.347826		Ser2 Pol2 stalling	11	44	0.0366324	0.13987	0.25
	Ser5 Pol2 stalling	45	69	2.23943e-25	0.118196	0.652174		Ser5 Pol2 stalling	15	44	9.62861e-05	0.118196	0.340909
	50-75%							50-75%
	GRO-seq	26	37	3.51529e-16	0.121601	0.702703		GRO-seq	8	33	0.0405313	0.121601	0.242424
	Ser2 Pol2 stalling1	11	37	0.0102463	0.13987	0.297297		Ser2 Pol2 stalling1	5	33	0.498378	0.13987	0.151515
	Ser5 Pol2 stalling1	14	37	4.39532e-05	0.118196	0.378378		Ser5 Pol2 stalling1	6	33	0.188468	0.118196	0.181818
	25-50%							25-50%
	GRO-seq	20	39	3.3462e-09	0.121601	0.512821		GRO-seq	7	23	0.0164121	0.121601	0.304348
	Ser2 Pol2 stalling2	16	39	3.22036e-05	0.13987	0.410256		Ser2 Pol2 stalling2	3	23	0.642699	0.13987	0.130435
	Ser5 Pol2 stalling2	21	39	2.4326e-10	0.118196	0.538462		Ser5 Pol2 stalling2	3	23	0.521933	0.118196	0.130435
	<25%							<25%
	GRO-seq	6	20	0.0275979	0.121601	0.3		GRO-seq	7	26	0.0318489	0.121601	0.269231
	Ser2 Pol2 stalling3	3	20	0.54431	0.13987	0.15		Ser2 Pol2 stalling3	5	26	0.294719	0.13987	0.192308
	Ser5 Pol2 stalling3	3	20	0.426732	0.118196	0.15		Ser5 Pol2 stalling3	6	26	0.0784577	0.118196	0.230769

## Sheet: all pre-B-ALL binned
	R-breakp							NR-breakp
	Expression quartile	N success	N trials	P-val	P success	Sample success		Expression quartile	N success	N trials	P-val	P success	Sample success
convT	>75%	60	101	2.72625e-26	0.138643	0.594059		>75%	41	180	0.000831541	0.138643	0.227778
	50-75%	34	51	8.45552e-18	0.138643	0.666667		50-75%	18	91	0.0740143	0.138643	0.197802
	25-50%	24	51	1.25322e-08	0.138643	0.470588		25-50%	27	62	1.2743e-08	0.138643	0.435484
	<25%	10	30	0.00553004	0.138643	0.333333		<25%	8	58	0.563691	0.138643	0.137931
	R-breakp							NR-breakp
Pol2 stalling	>75%	N success	N trials	P-val	P success	Sample success			N success	N trials	P-val	P success	Sample success
	GROseq	52	101	1.00075e-21	0.121601	0.514851		bin 1	45	180	1.72588e-06	0.121601	0.25
	Ser2 Pol2 stalling	26	101	0.00127119	0.13987	0.257426		Ser2 Pol2 stalling	24	180	0.632085	0.13987	0.133333
	Ser5 Pol2 stalling	49	101	1.16194e-19	0.118196	0.485149		Ser5 Pol2 stalling	28	180	0.0791262	0.118196	0.155556
	50-75%
	GRO-seq	36	51	5.51659e-22	0.121601	0.705882		bin 2	21	91	0.00266562	0.121601	0.230769
	Ser2 Pol2 stalling1	17	51	0.00037605	0.13987	0.333333		Ser2 Pol2 stalling1	18	91	0.0791334	0.13987	0.197802
	Ser5 Pol2 stalling1	24	51	4.95993e-10	0.118196	0.470588		Ser5 Pol2 stalling1	18	91	0.0192489	0.118196	0.197802
	25-50%
	GRO-seq	24	51	8.88187e-10	0.121601	0.470588		bin 3	25	62	2.00569e-08	0.121601	0.403226
	Ser2 Pol2 stalling2	21	51	1.82894e-06	0.13987	0.411765		Ser2 Pol2 stalling2	16	62	0.00986177	0.13987	0.258065
	Ser5 Pol2 stalling2	25	51	7.09349e-11	0.118196	0.490196		Ser5 Pol2 stalling2	15	62	0.00496293	0.118196	0.241935
	<25%
	GRO-seq	12	30	0.000107735	0.121601	0.4		bin 4	11	58	0.0883767	0.121601	0.189655
	Ser2 Pol2 stalling3	3	30	0.810763	0.13987	0.1		Ser2 Pol2 stalling3	13	58	0.0547893	0.13987	0.224138
	Ser5 Pol2 stalling3	6	30	0.135734	0.118196	0.2		Ser5 Pol2 stalling3	11	58	0.0754318	0.118196	0.189655
