# Supplementary material for: Transcription-coupled genetic instability marks acute lymphoblastic leukemia structural variation hotspots
Source: eLife. 2016 Jul 19;5:e13087. doi: 10.7554/eLife.13087 (PMC4951197; doi:10.7554/eLife.13087)
Supplement: Supplementary file 4. — The patient and region identifiers for recurrent intragenic SV in ETV6-RUNX1 patients are listed, reporting separately those co-localized with Pol2 stalling or convT regions. DOI: http://dx.doi.org/10.7554/eLife.13087.033 [file elife-13087-supp4.xls]

## Sheet: Supplementary file 4
Supplementary file 4. Recurrent structural variations in ETV6-RUNX1 patients with overlap to Pol2 stall or convT regions at intragenic regions
Recurrent structural variations with overlap to Pol2 stall or convT regions at intragenic regions									All intragenic recurrent SV
R-breakp			NR-breakp						R-breakp			NR-breakp
ID_SV	ID_patient		ID_SV	ID_patient					ID_SV	ID_patient		ID_SV	ID_patient
37438961_PD3959a			37502317_PD4021a						37438961	PD3959a		37502317	PD4021a
37439593_PD3959a			37504404_PD4021a						37439593	PD3959a		37504404	PD4021a
37446999_PD3956a			37514643_PD4022a						37446999	PD3956a		37514643	PD4022a
37449186_PD3964a			37538498_PD3953a						37449186	PD3964a		37514646	PD4022a
37449516_PD3959a			37542401_PD3953a						37449516	PD3959a		37538498	PD3953a
37449529_PD3959a			37703949_PD4010a						37449529	PD3959a		37542401	PD3953a
37450471_PD3956a			37703997_PD4010a						37450471	PD3956a		37672821	PD3973a
37450674_PD3968a			37704004_PD4010a						37450674	PD3968a		37672834	PD3973a
37457724_PD3959a			37704018_PD4010a						37457724	PD3959a		37688389	PD3961a
37468124_PD3965a			37720460_PD3957a						37468124	PD3965a		37703949	PD4010a
37487411_PD4015a			37738217_PD3954a						37477292	PD4008a		37703997	PD4010a
37493699_PD4019a			37738219_PD3954a						37487411	PD4015a		37704004	PD4010a
37504040_PD4021a			37738661_PD4018a						37493699	PD4019a		37704018	PD4010a
37507037_PD4021a			37749377_PD4018a						37504040	PD4021a		37720460	PD3957a
37519754_PD4022a			37919428_PD4012a						37507037	PD4021a		37738217	PD3954a
37519810_PD4022a									37519754	PD4022a		37738219	PD3954a
37601826_PD4013a									37519810	PD4022a		37738661	PD4018a
37610725_PD4013a									37601826	PD4013a		37749377	PD4018a
37611808_PD4013a									37610725	PD4013a		37919428	PD4012a
37612721_PD3976a									37611808	PD4013a
37612853_PD4013a									37612721	PD3976a
37613036_PD4013a									37612853	PD4013a
37652323_PD4030a									37613036	PD4013a
37653279_PD4010a									37652323	PD4030a
37654561_PD4030a									37653279	PD4010a
37659389_PD4028a									37654561	PD4030a
37695195_PD4017a									37659389	PD4028a
37700046_PD3958a									37691611	PD4025a
37713569_PD4025a									37691686	PD4025a
37713596_PD4025a									37694354	PD4030a
37718789_PD4030a									37695195	PD4017a
37723508_PD4025a									37698828	PD4010a
37724900_PD3958a									37700046	PD3958a
37733349_PD3957a									37713569	PD4025a
37739281_PD3954a									37713596	PD4025a
37748704_PD4018a									37718789	PD4030a
37748705_PD4018a									37723508	PD4025a
37752929_PD3960a									37724900	PD3958a
37758401_PD3960a									37733349	PD3957a
37983197_PD4039a									37739281	PD3954a
38031097_PD4038a									37748704	PD4018a
38057914_PD4038a									37748705	PD4018a
43020147_PD4020a									37752929	PD3960a
									37758401	PD3960a
									37983197	PD4039a
									38031097	PD4038a
									38057914	PD4038a
									43020147	PD4020a
