# Supplementary material for: Transcription-coupled genetic instability marks acute lymphoblastic leukemia structural variation hotspots
Source: eLife. 2016 Jul 19;5:e13087. doi: 10.7554/eLife.13087 (PMC4951197; doi:10.7554/eLife.13087)
Supplement: Supplementary file 5. — Study description, sample identifier, cytogenetic group, age and dataset identifier are listed for the patients within high AICDA expression level. Statistical analysis testing enrichment of detected AICDA expression in high risk studies is summarized in worksheet 2. DOI: http://dx.doi.org/10.7554/eLife.13087.034 [file elife-13087-supp5.xls]

## Sheet: Table S12
Supplementary file 5; Clinical data for patients with high AICDA expression. Statistical analysis of high risk cases.
Study	Sample identifier	Cytogenetics	Age at diagnosis	Additional description	log2 AICDA expression signal	Dataset identifier
Diagnosis-relapse in ALL	GSM461082	hyperdiploid karyotype	2.8 years	pro-B, relapse sample	8.49222	GSE18497
DNA methylation and gene expression in pediatric ALL	GSM1143852	other	6.3 years	dic(9;20)	7.3976	GSE49032
Prednisolone treated childhood ALL	GSM60540	other	17.3 years	high risk group	7.14044	GSE2842
High risk ALL	GSM180159	other	3.3 years		6.87053	GSE7440
MILE study	GSM330191	N/A	N/A	no BCR-ABL	6.82281	GSE13159,GSE13204
Monitoring of the Minimal Residual Disease	GSM273211	other	12 years	high risk group	6.53301	GSE10820
Diagnosis-relapse in ALL	GSM461041	hyperdiploid karyotype	N/A	pro-B, diag sample of relapse	6.09817	GSE18497
MILE study	GSM330189	N/A	N/A	no BCR-ABL	6.08756	GSE13159,GSE13204
High risk ALL	GSM300055	other	14.3 years		6.05965	GSE11877
MILE study	GSM330123	hyperdiploid karyotype	N/A		6.05032	GSE13159,GSE13204
MILE study	GSM330179	N/A	N/A	no MLL rearrangement	5.9971	GSE13159,GSE13204
High risk ALL	GSM299903	MLL	1.1 years		5.67991	GSE11877
Robustness of gene expression signatures in leukemia	GSM187767	other	N/A		5.65035	GSE7757
High risk ALL	GSM299919	other	12.2 years		5.45816	GSE11877
High risk ALL	GSM300006	other	7.6 years		5.42278	GSE11877
High risk ALL	GSM299918	other	3.9 years		5.39176	GSE11877
DNA methylation and gene expression in pediatric ALL	GSM1143813	hyperdiploid karyotype	N/A		5.3703	GSE49032
MILE study	GSM330128	hyperdiploid karyotype	N/A		5.32125	GSE13159,GSE13204
High risk ALL	GSM299924	other	18.4 years		5.25193	GSE11877
ALL samples for patients in the Dutch Childhood Oncology Group	GSM337018	hyperdiploid karyotype	N/A		5.20542	GSE13351
High risk ALL	GSM299894	other	15.1 years		5.16218	GSE11877
Robustness of gene expression signatures in leukemia	GSM187769	other	N/A		5.15614	GSE7757
Time To Leukemia in NOD/SCID mice	GSM342472	N/A	N/A		5.13635	GSE13576
High risk ALL	GSM300016	other	18.2 years		5.0906	GSE11877
High risk ALL	GSM299898	TCF3-PBX1	3.7 years		5.07671	GSE11877
High risk ALL	GSM180147	N/A	N/A		5.02134	GSE7440
High risk ALL	GSM299867	other	14.5 years		4.98473	GSE11877
High risk ALL	GSM299900	MLL	13.1 years		4.98114	GSE11877
High risk ALL	GSM299988	other	11.9 years		4.9568	GSE11877
High risk ALL	GSM299928	other	19 years		4.95441	GSE11877
High risk ALL	GSM299944	MLL	1.2 years		4.92098	GSE11877
MILE study	GSM330328	N/A	N/A	no BCR-ABL	4.88801	GSE13159,GSE13204
MILE study	GSM330228	N/A	N/A	no BCR-ABL	4.85821	GSE13159,GSE13204
Diagnosis-relapse in ALL	GSM461033	normal karyotype	N/A		4.84923	GSE18497
MILE study	GSM330202	N/A	N/A	no BCR-ABL	4.81975	GSE13159,GSE13204
High risk ALL	GSM299935	TCF3-PBX1	2.7 years		4.78796	GSE11877
High risk ALL	GSM300041	other	3.6 years		4.77552	GSE11877
Diagnosis-relapse in ALL	GSM461034	pseudoploid	13.8 years		4.76279	GSE18497
High risk ALL	GSM299886	other	9.4 years		4.74951	GSE11877
High risk ALL	GSM180223	na	12.3 years		4.74888	GSE7440
childhood B-cell precursor ALL without known genetic aberrations	GSM272577	BCR-ABL1	N/A		4.74263	GSE10792
High risk ALL	GSM299899	other	2.3 years		4.74214	GSE11877
High risk ALL	GSM299966	other	1 year		4.73503	GSE11877
MILE study	GSM330361	N/A	N/A	no BCR-ABL	4.72569	GSE13159,GSE13204
High risk ALL	GSM180171	other	11.3 years		4.71183	GSE7440
High risk ALL	GSM180164	other	11.3 years		4.71074	GSE7440
High risk ALL	GSM299931	other	1.17 years		4.70846	GSE11877

## Sheet: Statistical analysis
Enrichment of detected AICDA expression in high risk studies (GSE7440, GSE11877)
Hypergeometric test
Success in sample (X)	112	AICDA expression detected in high risk cases
Success in population	159	AICDA expression detected
Failure in population	1223	no AICDA expression detected
Sample size	295	high risk cases (patients from GSE7440, GSE11877)
P-value (X greater or equal)	7.194265e-47
