# Supplementary material for: Transcription-coupled genetic instability marks acute lymphoblastic leukemia structural variation hotspots
Source: eLife. 2016 Jul 19;5:e13087. doi: 10.7554/eLife.13087 (PMC4951197; doi:10.7554/eLife.13087)
Supplement: Supplementary file 6. — Blacklisted regions discarded from the analysis that were deemed to represent low-mappability, rRNA and snoRNA loci based on GRO-seq signal. Coordinates refer to the hg19 human genome version. DOI: http://dx.doi.org/10.7554/eLife.13087.035 [file elife-13087-supp6.xls]

## Sheet: Sheet1
Supplementary file 6. Custom blacklisted genomic regions.
Coordinates are to the hg19 human genome version
chr1	11968192	11969046	+
chr1	11969646	11969992	-
chr1	16839434	16839938	-
chr1	16846794	16847166	-
chr1	16872403	16872511	-
chr1	16871849	16872528	-
chr1	16874115	16874242	-
chr1	16990198	16993360	-
chr1	16993747	16994913	+
chr1	17004528	17004845	-
chr1	17053767	17054198	+
chr1	17067109	17068997	+
chr1	17186680	17186806	+
chr1	17188407	17188509	+
chr1	17199035	17199898	+
chr1	17216154	17216357	+
chr1	17222486	17225419	+
chr1	17230242	17231353	-
chr1	17231679	17232749	+
chr1	17240583	17242982	+
chr1	26852973	26853063	+
chr1	35816970	35817146	+
chr1	39175154	39176968	+
chr1	42779383	42779472	+
chr1	45187219	45187578	-
chr1	45195700	45196866	-
chr1	45279544	45279850	+
chr1	45284937	45285676	-
chr1	53219993	53220075	+
chr1	53237744	53238332	-
chr1	77424342	77424428	-
chr1	91852743	91853157	-
chr1	94313117	94313258	+
chr1	104159738	104159839	+
chr1	144944670	144944747	+
chr1	145395478	145395603	-
chr1	145397680	145397948	-
chr1	145398990	145399316	-
chr1	145963290	145963474	+
chr1	145978909	145979127	-
chr1	146555564	146556312	-
chr1	147505019	147505216	+
chr1	147520589	147520852	-
chr1	147737115	147737479	-
chr1	147752555	147752772	-
chr1	147753443	147753957	+
chr1	147774426	147774939	-
chr1	147775604	147775853	+
chr1	147780710	147781116	-
chr1	147805881	147807126	-
chr1	147825674	147826045	+
chr1	148000783	148001200	+
chr1	148241448	148242277	-
chr1	148248103	148248509	+
chr1	148597985	148598398	-
chr1	148604628	148605077	-
chr1	148760010	148760439	-
chr1	149186124	149186230	+
chr1	149223017	149224108	-
chr1	149230412	149230655	-
chr1	149294303	149294749	-
chr1	149298525	149298635	-
chr1	149512549	149514378	-
chr1	149605892	149606282	+
chr1	149679949	149680294	-
chr1	150209453	150209569	+
chr1	153643717	153643887	+
chr1	158494071	158494185	+
chr1	158495300	158495419	+
chr1	161368828	161369577	-
chr1	161391574	161391975	-
chr1	161397767	161397947	-
chr1	161397807	161397949	-
chr1	161413287	161413412	+
chr1	161420664	161420789	+
chr1	161493606	161493716	-
chr1	161500095	161500224	-
chr1	161500894	161501091	+
chr1	161510012	161510336	+
chr1	161581529	161582329	-
chr1	161582499	161582641	+
chr1	167683950	167684329	+
chr1	167684403	167684811	-
chr1	171639609	171639911	-
chr1	204475647	204475963	+
chr1	204475973	204476239	-
chr1	210546320	210547641	-
chr1	211347046	211347210	+
chr1	214372331	214372429	+
chr1	219776804	219776884	+
chr1	222638317	222638489	+
chr1	228763851	228763985	-
chr1	231299425	231299505	-
chr1	234729121	234729201	+
chr1	236431176	236431253	+
chr1	245107452	245107532	+
chr1	249168048	249168192	+
chr1	249168437	249168883	+
chr2	11724894	11725059	+
chr2	27273637	27274196	+
chr2	30410315	30410449	+
chr2	38708858	38710061	+
chr2	43037667	43037959	+
chr2	70476064	70476199	-
chr2	76672337	76672505	-
chr2	117770019	117770106	+
chr2	122288445	122288956	+
chr2	131094650	131094845	-
chr2	151219270	151219433	+
chr2	157257275	157257397	+
chr2	157257513	157257738	-
chr2	159440358	159440809	-
chr2	162597763	162597844	-
chr2	165429992	165430259	-
chr2	177065648	177065957	-
chr2	178210608	178210699	-
chr2	185290395	185290476	-
chr2	191402607	191402771	-
chr2	203210997	203211100	-
chr2	230015782	230015875	+
chr2	232510672	232510761	-
chr3	12196481	12196575	-
chr3	14929002	14929079	+
chr3	15549493	15549570	+
chr3	15780049	15780158	+
chr3	22423175	22424411	+
chr3	45730293	45730572	-
chr3	47291962	47292088	-
chr2	47507847	47507942	-
chr3	51728427	51728530	-
chr3	61684825	61684917	-
chr3	69415574	69415652	-
chr3	72794938	72795027	+
chr3	113351536	113351751	+
chr3	117985769	117985852	+
chr3	131947778	131948026	-
chr3	131950462	131950728	-
chr3	134502282	134502411	-
chr3	150905879	150906015	+
chr3	155378877	155378958	+
chr3	169201291	169201806	-
chr3	169490004	169490151	+
chr3	172514257	172514358	-
chr3	179879636	179879781	-
chr3	180949520	180949600	+
chr3	181540608	181540787	-
chr3	183169634	183169829	+
chr3	183171589	183171762	+
chr4	7584308	7584411	+
chr4	13338708	13339009	+
chr4	53578663	53579145	+
chr4	55895023	55895107	+
chr4	56963562	56963659	+
chr2	61874077	61874164	+
chr4	66439245	66440138	+
chr4	69242025	69242409	+
chr4	73964715	73964865	+
chr4	76807319	76807766	+
chr2	78928710	78929038	+
chr4	87926783	87928051	-
chr4	88812916	88815172	+
chr4	124429956	124430093	-
chr4	125179512	125179599	+
chr4	128776376	128776463	+
chr4	133449295	133449407	+
chr4	140079028	140079118	+
chr4	165109840	165111855	+
chr4	166214349	166214468	-
chr5	6848498	6848578	-
chr5	25909359	25913469	+
chr5	34038408	34038494	+
chr5	37145504	37145586	-
chr5	55593356	55593524	-
chr5	55800529	55800902	-
chr5	65425141	65425227	-
chr5	72800992	72801372	+
chr5	77080745	77082266	+
chr5	79595278	79595388	-
chr5	80501452	80501557	+
chr5	81571832	81572061	-
chr4	86021898	86021990	+
chr5	93018562	93019492	-
chr5	109035410	109035514	-
chr5	115387508	115388014	-
chr5	116153775	116153861	+
chr5	118309389	118310584	+
chr5	122990614	122991034	+
chr5	129310582	129310666	+
chr5	132203181	132203428	+
chr5	137896482	137897104	-
chr5	155272443	155272565	+
chr5	168043297	168044070	+
chr5	170837770	170837898	+
chr5	180524038	180524454	+
chr5	180524266	180524568	-
chr5	180528817	180529142	+
chr5	180528933	180529339	-
chr5	180591128	180591692	+
chr5	180596573	180597359	+
chr5	180600628	180600782	+
chr5	180600796	180601146	-
chr5	180614686	180615000	+
chr5	180615368	180615499	-
chr5	180615819	180615940	-
chr5	180618561	180618773	-
chr5	180633855	180633983	+
chr5	180634733	180635117	+
chr5	180644613	180645355	-
chr5	180648609	180649495	-
chr6	4428189	4428355	+
chr6	12514272	12515067	+
chr6	18053607	18053712	+
chr6	18836391	18836514	+
chr6	20421940	20422060	-
chr6	26286638	26286865	+
chr6	26299894	26300055	+
chr6	26305387	26305825	-
chr6	26311112	26311509	-
chr6	26311799	26312057	-
chr6	26312722	26312917	-
chr6	26313041	26313431	-
chr6	26319163	26319436	-
chr6	26323019	26323707	+
chr6	26327804	26328115	+
chr6	26328357	26328545	+
chr6	26330478	26330611	-
chr6	26331534	26331762	-
chr6	26521413	26521612	+
chr6	26532946	26533229	-
chr6	26537700	26538413	+
chr6	26553719	26553908	+
chr6	26554336	26554880	+
chr6	26555486	26555745	+
chr6	26556755	26557424	+
chr6	26569074	26569215	+
chr6	26571768	26572186	-
chr6	26575778	26576246	+
chr6	26577321	26577610	+
chr6	26595089	26595462	+
chr6	26701700	26701932	+
chr6	26728245	26728437	+
chr6	26730728	26731007	+
chr6	26743594	26743891	-
chr6	26745098	26745344	-
chr6	26751839	26752842	+
chr6	26766395	26767032	+
chr6	26771099	26771370	-
chr6	26773499	26773859	-
chr6	26780798	26781433	+
chr6	26988109	26988363	+
chr6	27059509	27059955	+
chr6	27065077	27065381	+
chr6	27125882	27126215	+
chr6	27130036	27130564	+
chr6	27144944	27145079	-
chr6	27177595	27177783	+
chr6	27181574	27181704	-
chr6	27182941	27183086	+
chr6	27198148	27198424	-
chr6	27203271	27203404	+
chr6	27205024	27205436	-
chr6	27242880	27243075	-
chr6	27247876	27248141	-
chr6	27258378	27258705	+
chr6	27261656	27261891	+
chr6	27263203	27263471	+
chr6	27265765	27265946	+
chr6	27271395	27271649	-
chr6	27300418	27300860	-
chr6	27302633	27302856	-
chr6	27446569	27446915	+
chr6	27447356	27447570	+
chr6	27463580	27463960	+
chr6	27470803	27471136	+
chr6	27471478	27471637	+
chr6	27473266	27473705	-
chr6	27487285	27487436	+
chr6	27509355	27509646	-
chr6	27513451	27513833	+
chr6	27515473	27515610	-
chr6	27520894	27521289	-
chr6	27529956	27530135	+
chr6	27543823	27544321	+
chr6	27551108	27551323	-
chr6	27559270	27559685	-
chr6	27560131	27560690	-
chr6	27570290	27570463	-
chr6	27573362	27573539	-
chr6	27586123	27586384	+
chr6	27599169	27599511	+
chr6	27618562	27618791	-
chr6	27636342	27636663	+
chr6	27638284	27638431	-
chr6	27639917	27640355	-
chr6	27648446	27648979	-
chr6	27651868	27652565	-
chr6	27655944	27656351	+
chr6	27688690	27688991	-
chr6	27694452	27694873	+
chr6	27721135	27721266	-
chr6	27745656	27745795	+
chr6	27758946	27759219	-
chr6	27763599	27763730	-
chr6	27870241	27870351	-
chr6	27870591	27870768	-
chr6	28180800	28181160	+
chr6	28442083	28442417	-
chr6	28456503	28456867	-
chr6	28505348	28505746	+
chr6	28510433	28510973	-
chr6	28557138	28557650	+
chr6	28564867	28565208	-
chr6	28574923	28575292	+
chr6	28611208	28611483	+
chr6	28615933	28616074	-
chr6	28625912	28626095	-
chr6	28641478	28641709	-
chr6	28663469	28663793	-
chr6	28678351	28679047	+
chr6	28687470	28687723	+
chr6	28693768	28694211	+
chr6	28697076	28697409	+
chr6	28703103	28703287	-
chr6	28710455	28710815	-
chr6	28715508	28716157	+
chr6	28725901	28726220	-
chr6	28757458	28757626	-
chr6	28758451	28758586	-
chr6	28763662	28763832	-
chr6	28770490	28770667	-
chr6	28775492	28775690	-
chr6	28779780	28779926	-
chr6	28784626	28785106	-
chr6	28806179	28806391	-
chr6	28831420	28831540	-
chr6	28849147	28849308	+
chr6	28863961	28864189	-
chr6	28908822	28908988	+
chr6	28909263	28909462	-
chr6	28911350	28911493	-
chr6	28912335	28912470	+
chr6	28918798	28919141	+
chr6	28920803	28921122	-
chr6	28949296	28949539	-
chr6	28949968	28950219	+
chr6	28956756	28957039	+
chr6	35523948	35524073	+
chr6	36607311	36607453	-
chr6	39926070	39926580	-
chr6	52860403	52860798	+
chr6	58142438	58142674	-
chr6	58149239	58149752	+
chr6	89773237	89773340	-
chr6	101877561	101877661	-
chr6	120583433	120583549	+
chr6	122532789	122532868	+
chr6	126101299	126101472	-
chr6	126300999	126301083	-
chr6	144537666	144537814	+
chr6	144691958	144692273	-
chr6	146925584	146925681	+
chr6	153603377	153603901	-
chr6	153741575	153741689	+
chr7	10492868	10493179	+
chr7	48672345	48672458	+
chr7	64792306	64792401	+
chr7	137198556	137198676	+
chr7	137407342	137407498	+
chr7	139025438	139025565	+
chr7	140086520	140086615	-
chr7	148638575	148638745	+
chr7	148660402	148660633	+
chr7	148680842	148681060	+
chr7	148683944	148684344	-
chr7	149111687	149112321	-
chr7	149404752	149404894	+
chr8	48068843	48069440	+
chr8	57501093	57501342	+
chr8	61156155	61156243	+
chr8	67025584	67025861	+
chr8	70041887	70044396	+
chr8	70134886	70134973	+
chr8	73918662	73918745	+
chr8	75515468	75516599	-
chr8	93179697	93179780	-
chr8	96281820	96281981	-
chr8	101605124	101605208	+
chr8	109304531	109304669	-
chr8	119988750	119988825	+
chr8	120874933	120875095	+
chr8	124169214	124169557	-
chr8	129011371	129011453	+
chr8	129022781	129022861	-
chr8	136785966	136786082	-
chr9	1906147	1906233	+
chr9	2162714	2162807	-
chr9	6835378	6835495	+
chr9	6835679	6835794	+
chr9	7476769	7478245	-
chr9	9442061	9442201	+
chr9	32069829	32070042	+
chr9	34270628	34270705	+
chr9	74204451	74204563	+
chr9	74204767	74204899	+
chr9	89037790	89038038	-
chr9	111389294	111389468	+
chr9	120845184	120845562	-
chr9	126813680	126813809	-
chr9	126842684	126842765	+
chr9	135297012	135297107	+
chr9	135894778	135896531	+
chr10	5942239	5942331	-
chr10	14227429	14228521	+
chr10	22518260	22518524	-
chr10	24157015	24157105	+
chr10	66929230	66929336	-
chr10	68805170	68805345	-
chr10	69524255	69524383	+
chr10	72112042	72112221	+
chr10	98509984	98510752	+
chr10	103124548	103124712	-
chr10	114308079	114308157	-
chr11	2016359	2016566	-
chr11	16996110	16996616	-
chr11	27909810	27912666	-
chr11	35547808	35548279	-
chr11	39183434	39183525	+
chr11	45848123	45848301	-
chr11	59317673	59318196	-
chr11	59318391	59318549	-
chr11	59318731	59319048	+
chr11	59319216	59319362	+
chr11	59323825	59324180	+
chr11	59324518	59325056	-
chr11	59327671	59327986	-
chr11	59333550	59333947	-
chr11	62609056	62609291	-
chr11	64915070	64915165	+
chr11	66115507	66115944	+
chr11	67450104	67450585	-
chr11	68227287	68227703	-
chr11	75946544	75946690	+
chr11	75946835	75946946	-
chr11	77597487	77597802	+
chr11	82400560	82401008	+
chr11	90015753	90017221	+
chr11	93268636	93269334	+
chr11	93454661	93455101	+
chr11	107779101	107779585	+
chr11	109473920	109474000	+
chr11	110910854	110910936	-
chr11	112223306	112223390	-
chr11	122430622	122431145	+
chr11	122928731	122928880	-
chr11	122929575	122929707	-
chr11	122929990	122930134	-
chr11	123172174	123172287	+
chr12	7052965	7054676	+
chr12	12263924	12264832	+
chr12	13199060	13199215	+
chr12	20704209	20707531	+
chr12	24859944	24860040	+
chr12	28658321	28658462	+
chr12	31549427	31549554	+
chr12	38555208	38555311	-
chr12	45948367	45948445	-
chr12	50850344	50850629	+
chr12	56584042	56584283	+
chr12	62415270	62415370	-
chr12	62415855	62415958	-
chr12	63359078	63359845	+
chr12	75347285	75347384	-
chr12	76858017	76858103	+
chr12	96429785	96430073	+
chr12	98269851	98269940	-
chr12	98897269	98897463	+
chr12	98897924	98898134	+
chr12	104519005	104519089	+
chr12	112704991	112705136	+
chr12	118683951	118684853	+
chr12	119431874	119431970	+
chr12	120720031	120720701	+
chr12	120728445	120729781	-
chr12	120730730	120731047	-
chr12	125406188	125406389	-
chr12	125411713	125411982	-
chr12	125412319	125412473	-
chr12	125423666	125424744	-
chr12	125424465	125425253	+
chr12	133624079	133624186	-
chr13	31247559	31248187	-
chr13	41634831	41635018	-
chr13	45491736	45492145	-
chr13	46948560	46948730	-
chr13	82264122	82264642	+
chr13	95200982	95202040	-
chr14	20791285	20791506	-
chr14	21077458	21077577	-
chr14	21078263	21078752	+
chr14	21081132	21082072	-
chr14	21093510	21094025	+
chr14	21098318	21098684	-
chr14	21099256	21099401	-
chr14	21101145	21101668	+
chr14	21121060	21121365	-
chr14	21125497	21125726	-
chr14	21127910	21128227	-
chr14	21131090	21131457	-
chr14	21149824	21150168	+
chr14	21151408	21151873	+
chr14	21152152	21152664	-
chr14	23398893	23399099	+
chr14	35015878	35017296	+
chr14	35023353	35025507	-
chr14	43769613	43770053	+
chr14	50053287	50053642	+
chr14	50329141	50329595	-
chr14	58706557	58706697	-
chr14	75819549	75819639	-
chr14	76062098	76062320	-
chr14	76070541	76070630	+
chr14	85738268	85738392	+
chr14	89445405	89445873	+
chr14	90178838	90179022	+
chr14	91232836	91233413	+
chr14	96851031	96851132	+
chr14	99439110	99439640	-
chr14	99439620	99439844	+
chr14	102783413	102783544	+
chr14	103049383	103049488	-
chr14	107092669	107092754	+
chr15	26327085	26327466	-
chr15	40885901	40886115	-
chr15	45490708	45490900	-
chr15	45492144	45492841	-
chr15	45493320	45493661	+
chr15	52387757	52387980	+
chr15	65577750	65577965	-
chr15	65588366	65589036	+
chr15	65596997	65597921	+
chr15	66161243	66161555	-
chr15	72337950	72338054	+
chr15	75021989	75022070	-
chr15	79152890	79153210	+
chr15	89878282	89878728	+
chr15	96289098	96289269	+
chr16	686488	686818	-
chr16	3200656	3201136	+
chr16	3202882	3203211	+
chr16	3206483	3207499	-
chr16	3208903	3209451	+
chr16	3222031	3222286	+
chr16	3225653	3226176	+
chr16	3230499	3230639	-
chr16	3232453	3232727	-
chr16	3234071	3234220	-
chr16	3238078	3238227	+
chr16	3239601	3239919	+
chr16	3241477	3241749	+
chr16	3241968	3242195	+
chr16	3246127	3246391	+
chr16	4033877	4033969	+
chr16	14379722	14380281	+
chr16	22206931	22207127	-
chr16	22308448	22308601	+
chr16	22309300	22309960	-
chr16	47538628	47539325	+
chr16	50903306	50903394	-
chr16	51680310	51680723	+
chr16	57333842	57334299	+
chr16	57334281	57334483	-
chr16	59765247	59765353	+
chr16	68776375	68776498	+
chr16	70823401	70823508	+
chr16	71460376	71461067	+
chr16	73512126	73512302	-
chr16	81995526	81995637	+
chr16	87417536	87417709	-
chr16	89627834	89627942	+
chr17	8022457	8022759	+
chr17	8023052	8023408	+
chr17	8023287	8023724	-
chr17	8024232	8024377	+
chr17	8028759	8029103	-
chr17	8029048	8029263	+
chr17	8041989	8042407	-
chr17	8042073	8042986	-
chr17	8090896	8091422	+
chr17	8090157	8090745	+
chr17	8123880	8124394	-
chr17	8124842	8124996	+
chr17	8125403	8125641	-
chr17	8125732	8126401	-
chr17	8129208	8129668	-
chr17	8129802	8130213	-
chr17	8130231	8130624	-
chr17	17863479	17863744	+
chr17	18965216	18966726	+
chr17	18965831	18967501	-
chr17	19014774	19016008	-
chr17	19091223	19092691	+
chr17	19092561	19093636	-
chr17	19350093	19350191	-
chr17	19411488	19411705	+
chr17	29877058	29877636	-
chr17	33478081	33478385	-
chr17	34216652	34216760	-
chr17	36907985	36908210	-
chr17	37017638	37018019	-
chr17	37023876	37024343	+
chr17	37025457	37025698	-
chr17	41464666	41464779	-
chr17	41785465	41785554	+
chr17	47269879	47270080	+
chr17	56708360	56709231	-
chr17	56709457	56710483	+
chr17	56735998	56736696	-
chr17	66015670	66016106	-
chr17	73029988	73030128	+
chr17	73030265	73030619	-
chr17	73031176	73031678	+
chr17	75157968	75158402	-
chr17	80452072	80452681	-
chr18	6462066	6463018	-
chr19	4724074	4724218	+
chr19	4724490	4724738	-
chr19	11519456	11519604	+
chr19	12371210	12371341	+
chr19	12814361	12814491	-
chr19	14732333	14733070	-
chr19	14733075	14734169	+
chr19	22877569	22877711	-
chr19	33667939	33668116	+
chr19	42070534	42070638	-
chr19	45981735	45981980	-
chr19	47314209	47314292	-
chr20	4004464	4005259	+
chr20	6727323	6727791	-
chr20	17168169	17168282	-
chr20	17943298	17943598	-
chr20	18246333	18246447	-
chr20	32790127	32790203	+
chr20	48346095	48346292	-
chr20	53691119	53691728	+
chr20	60535077	60535188	+
chr21	15457236	15457439	-
chr21	18826563	18827198	-
chr21	20230014	20230802	+
chr21	30375091	30375610	+
chr21	44985077	44985579	+
chr22	21265408	21265526	+
chr22	32435407	32436004	+
chr22	37589556	37590012	-
chr22	41469594	41469695	-
chr22	44546538	44546631	+
chrX	9786967	9787183	-
chrX	18692949	18693109	-
chrX	24280478	24280555	-
chrX	39645664	39647529	-
chrX	44654079	44654199	+
chrX	46298992	46300201	-
chrX	47689092	47689183	+
chrX	53170820	53170933	-
chrX	53172166	53172280	-
chrX	54840793	54840988	+
chrX	65719844	65719936	+
chrX	70182813	70183194	+
chrX	73595997	73596093	-
chrX	80937418	80938081	+
chrX	88735855	88735954	+
chrX	105949539	105949665	+
chrX	117048225	117048311	-
chrX	120997293	120997383	-
chrX	121106708	121106796	+
chrX	127256758	127256840	+
chrX	130268035	130268113	-
chrX	132805164	132805383	+
chrX	145227201	145227282	-
